# Supplementary material for: Focused analysis of RNFL decay in glaucomatous eyes using circular statistics on high-resolution OCT data
Source: PLoS One. 2023 Oct 18;18(10):e0292915. doi: 10.1371/journal.pone.0292915 (PMC10584101; doi:10.1371/journal.pone.0292915)
Supplement: S1 Table — Each row represents an anonymized normal eye. Each column represents an angular point on the circle. (CSV) [file pone.0292915.s004.csv]

Normal_Id	RNFL_1	RNFL_2	RNFL_3	RNFL_4	RNFL_5	RNFL_6	RNFL_7	RNFL_8	RNFL_9	RNFL_10	RNFL_11	RNFL_12	RNFL_13	RNFL_14	RNFL_15	RNFL_16	RNFL_17	RNFL_18	RNFL_19	RNFL_20	RNFL_21	RNFL_22	RNFL_23	RNFL_24	RNFL_25	RNFL_26	RNFL_27	RNFL_28	RNFL_29	RNFL_30	RNFL_31	RNFL_32	RNFL_33	RNFL_34	RNFL_35	RNFL_36	RNFL_37	RNFL_38	RNFL_39	RNFL_40	RNFL_41	RNFL_42	RNFL_43	RNFL_44	RNFL_45	RNFL_46	RNFL_47	RNFL_48	RNFL_49
13435OD	48.80674223	49.35474985	49.78971412	50.21430969	50.75976424	51.26829009	51.60097885	51.97993955	52.36216701	52.85302353	53.39542736	54.08084419	54.94129701	55.72261914	56.35089597	56.9010575	57.53239129	58.20086427	58.78397092	59.436495	60.33694909	61.30762031	62.53428789	63.91595112	65.62949787	67.67809053	69.92334401	72.15929413	74.54693153	77.09605963	79.72590984	82.30669542	85.03509383	87.81247156	90.62931962	93.75600988	97.15859708	100.9392908	105.2037915	109.6668812	114.1184332	118.5347672	122.7938115	126.8140522	130.3770648	133.5727837	136.3422574	138.6969889	140.5226108
13435OS	45.54905042	45.59201327	45.63856541	45.63856541	45.80129866	45.88750631	46.03837689	46.21139145	46.44940324	46.83568781	47.36944129	48.09671402	48.84267009	49.72756785	50.72534145	51.57531149	52.46581615	53.59516005	54.69487277	55.83630267	57.05008524	58.55420373	60.09965827	61.76456937	63.35421441	64.85995865	66.45500877	67.94896733	69.33000114	70.75622697	72.27524151	73.94194447	75.6406146	77.43213862	79.43256031	81.5957378	84.14556052	87.07559065	90.35460455	93.92955641	97.8018452	101.9530674	106.210667	110.6432779	115.1423215	119.7282333	124.3959857	128.9352424	133.3154484
13509OD	50.63026324	51.22948456	51.79971487	52.30974163	52.64920113	52.78049573	52.66402817	52.37268448	52.15583871	52.02800751	51.94216191	51.98811618	52.20170975	52.38352793	52.57437203	52.91493711	53.59722692	54.35638393	55.26287426	56.29776729	57.25278161	58.18158479	59.17903415	60.19201834	61.55569839	63.19395273	64.92824	66.86967954	69.01277542	71.22909199	73.3801006	75.51387787	77.61134338	79.60234971	81.60653201	83.5971971	85.72446164	88.24652169	90.97469607	94.05003565	97.71187383	102.0974017	107.1053481	112.5679606	118.5170475	124.6995094	130.9016467	136.8130563	142.2654565
13509OS	26.74913233	27.15125015	27.81457502	28.79609437	30.13617151	31.72555958	33.61307318	35.8310455	38.11202673	40.60314543	43.10316658	45.63864274	47.97498495	50.28594763	52.44465949	54.30080865	56.00960402	57.58296169	58.93463204	60.27831511	61.48717533	62.72207191	63.81046018	64.84223557	65.79898071	66.8122621	68.0013563	69.4496512	71.09589802	72.96081682	74.96041801	77.06308261	79.35408783	81.76076091	84.39116461	87.05124734	89.80524445	92.71193834	95.57965851	98.58692239	101.5979496	104.6361452	107.6584091	110.7095483	113.8307107	116.795347	119.9950624	123.2223559	126.4691488
13511OD	42.96228478	44.37193957	45.64466685	47.02267907	48.17984841	49.35277349	50.44903322	51.26660087	51.82670663	52.11034047	52.06348211	52.00783019	51.88095197	51.87265604	51.94258464	52.07881754	52.24800145	52.34383011	52.66771975	53.03529601	53.54969406	54.16625491	54.62793454	55.07925207	55.38996402	55.48156808	55.5034745	55.5123669	55.39349122	55.33712318	55.25590515	55.25590515	55.27062017	55.40179582	55.5953279	55.84694741	56.32073767	56.92129898	57.65323604	58.6316074	59.76926249	60.95857863	62.22493952	63.61237925	65.03783521	66.61799726	68.5419641	70.7138228	73.3427887
13511OS	46.29673836	47.10670679	48.0157977	48.7871555	49.51442823	50.31951176	51.25765506	52.44607093	53.72076832	55.01243591	56.40275019	57.94121378	59.50562252	61.05107706	62.59653161	63.98084224	65.08300504	65.96936902	66.52908082	66.80877408	67.06841556	67.04173764	66.73562137	66.34934027	65.78294442	65.28646226	65.12627342	65.06201727	64.90052379	65.03495164	65.28810813	65.50483565	65.96294334	66.61573722	67.43241327	68.7099214	70.11841791	71.8312586	73.85051103	76.40112443	79.38016579	82.79390508	86.66238681	91.00077404	95.78188463	100.769534	105.7967224	110.7818361	115.5352298
13512OS	41.64425937	42.36705086	43.28312544	44.43232796	45.79034216	47.27000601	48.86609025	50.4304924	51.96179269	53.72285947	55.40164809	57.12448294	59.07311353	61.14874302	63.19017376	65.23976864	67.28556061	69.33216546	71.4822953	73.70579494	75.83823672	77.85598686	79.68785928	81.25916915	82.478972	83.54306446	84.32984023	85.12967127	85.8772687	86.55558638	87.17176403	87.93394609	88.77339935	89.6895426	90.92736053	92.42903207	94.04903343	95.96693143	98.0224547	100.3210151	102.975099	105.8542092	108.9313805	112.4450295	116.2879979	120.3011683	124.5143231	129.3164576	134.4545954
13564OD	33.94889121	35.21777084	36.29827586	37.52441788	38.88174543	40.13031249	41.43209215	42.91185136	44.38276534	46.09702682	47.7965452	49.37470384	50.83309694	52.25966748	53.66199771	54.87591345	56.35843069	57.9927063	59.64300433	61.54330618	63.56098799	65.79601357	68.30095326	71.05852855	74.09885198	77.3002198	80.78865051	84.45952398	88.25101887	92.31885251	96.76572973	101.5333994	106.4807594	111.890308	117.3894979	123.1439715	128.8637522	134.5095014	139.7841256	144.6433799	148.9217252	152.3648335	154.8329579	156.5522378	157.4547161	157.780261	157.3457225	156.4711567	155.1002072
13564OS	35.53965811	36.26948391	36.95262025	37.79095216	38.41453968	39.00940704	39.48951097	40.06898325	40.8041361	42.01475109	43.47874208	45.43134134	47.49957275	49.73602919	52.00215149	54.43806666	56.86012927	59.17756826	61.51070924	63.79136172	65.98199394	68.08891054	69.91722072	71.89622012	73.92455777	76.12592593	78.39973311	80.98642869	83.80959528	86.77987324	89.80418327	93.05437261	96.46283583	100.0661122	104.1151615	108.5262805	113.3248034	118.4040638	123.6950122	129.3161101	134.9160593	140.5377939	145.8459077	150.7752394	155.162305	158.5807051	161.3116164	163.1211728	164.1269129
13565OD	38.55099591	39.17659309	39.93184072	40.7643984	41.78904724	42.88009054	43.95813543	45.10821256	46.20306154	47.31039394	48.46649101	49.55948604	50.67165722	51.72629547	52.79431326	53.61322819	54.48983626	55.41482925	56.37106254	57.36747776	58.43213064	59.60010771	61.00506106	62.63201037	64.56943893	66.80840926	69.49409103	72.23433026	75.04196306	77.77660717	80.44230444	82.94744665	85.37656819	87.85466974	90.17396823	92.50311349	94.71085288	96.90978657	99.45673232	102.3451434	105.8225576	109.9659465	114.7190212	119.7067108	125.0529875	130.5272272	135.975914	141.5509075	146.7426571
13565OS	48.412744	48.405245	48.45637478	48.53603155	48.78454555	49.14831612	49.65747244	50.4000695	51.28029563	52.22845806	53.28098817	54.36864575	55.49390932	56.38252536	57.380884	58.28419356	59.41123997	60.86510398	62.62340754	64.87575496	67.58241723	70.60907503	73.7610061	77.04183787	80.34015309	83.30553644	86.11529264	88.57377625	90.74424605	92.6146594	94.10609644	95.36177965	96.51709609	97.81496846	99.4945859	101.6505529	104.3180757	107.4483115	110.9085527	114.55482	118.4208922	122.174426	125.966817	129.7367956	133.4415568	136.8940208	139.9539462	142.7161858	144.9697918
13566OD	62.64034653	63.46933261	64.32186057	65.29763794	66.42533389	67.93934389	69.60031787	71.37433208	73.43840582	75.86467535	78.68076324	81.89175276	85.04246244	88.0097462	90.63679435	92.76898332	94.06868952	94.99344011	95.46484306	95.41864083	95.18104484	94.68320188	94.107322	93.94323661	94.23129203	95.22732475	97.25578516	100.3090904	104.1322569	108.6230566	113.7869589	118.9865674	124.2886672	129.3588728	133.9437082	138.1376426	141.8369987	144.827464	147.28747	149.2947887	150.8660015	151.904197	152.6915561	153.3826225	153.7458094	154.0110598	154.0968794	153.8825836	153.2346691
13566OS	59.89424445	60.85698665	61.74727977	62.63469523	63.25869231	63.92017399	64.58558967	65.29202271	66.02140912	66.69343255	67.40961248	68.11630457	68.7820067	69.525177	70.37384935	71.46475844	72.43843356	73.47054291	74.45660955	75.4916798	76.59558175	77.58424308	78.55687714	79.79890997	81.27788128	82.8381202	84.65602459	86.6501985	88.85065876	91.12967266	93.38110352	95.62705231	98.04801455	100.3591829	102.5386304	104.4094647	106.0130678	107.2293604	108.1254855	108.5827997	108.9858107	109.2668131	109.5720901	110.0857391	110.7478929	111.5438024	112.6287044	113.8907609	115.3582452
13587OD	58.13069534	59.34266559	60.44654603	61.55263658	62.47881386	63.2706663	64.05254954	64.9554374	65.76112331	66.77878328	67.69652453	68.59292603	69.40033028	70.27686865	71.37019834	72.65561607	74.16685555	75.78822465	77.50156403	79.62395824	81.82550188	84.30394606	86.95043807	89.80067166	92.75977672	95.677699	98.60502902	101.3470251	104.0676332	107.011666	110.0511905	113.3486238	116.94645	120.854633	124.9744138	129.4464694	134.1124268	139.2828973	144.8457711	150.4773622	156.1414753	161.6054646	166.8229689	171.6000977	175.9822013	180.0487865	183.6176258	186.7358953	189.1387398
13587OS	55.56532322	56.21025051	57.1043285	58.253625	59.36281308	60.71298842	62.1291112	63.51498725	64.81836007	66.10411869	67.10130206	67.85005604	68.57956938	69.14601482	69.53865953	70.10949568	70.68718581	71.55127716	72.72047078	74.18395233	75.70079318	77.29337727	78.93986026	80.54622858	82.22258759	83.845803	85.4021551	86.90100791	88.15873718	89.28109325	90.16030676	91.2096731	92.44495669	93.84387415	95.58517942	97.45391984	99.49596474	101.8242285	104.2080487	106.7534977	109.6280129	112.9173105	116.4668329	120.5264782	125.0338509	130.0026904	135.3424329	140.9718475	146.5886029
13588OD	58.41268505	59.27688529	59.98205532	60.5358266	61.06250832	61.56633238	61.92059846	62.13368121	62.28429448	62.62205263	63.23922695	64.13815446	65.34313687	66.78577631	68.27858838	69.67401262	71.03261913	72.5318933	74.04036435	75.58928958	76.928953	78.09961839	79.00320296	79.84993258	80.66378784	81.85117964	83.27015825	85.00246083	87.10512959	89.52148854	92.29076594	95.20797383	98.04087067	100.7861626	103.1921879	105.2937005	106.8435066	107.9874531	108.7664053	109.2535962	109.5677816	109.7086015	110.0764923	110.8623602	112.0038861	113.6856065	115.7108453	118.1686533	120.9037039
13588OS	39.6633443	40.37533153	41.29140611	42.3823152	43.6609185	44.98305858	46.44158519	47.89613065	49.53643417	51.23514869	52.89282643	54.62092521	56.35267917	57.89115004	59.0858619	60.06761932	60.94925724	61.76345791	62.39982154	62.85936321	63.28570695	63.61324276	64.01844441	64.27671467	64.64035104	65.22188429	65.99146063	66.83696123	67.6167228	68.5390951	69.37802956	70.10287268	70.98297674	71.70330811	72.35412875	73.07417714	73.75247747	74.25562841	74.70996857	75.20293427	75.83453161	76.78780504	78.18625849	79.93921523	82.16690965	85.09275887	88.2216672	91.75077473	95.56148113
13589OD	39.52372013	39.51291587	39.71950982	40.01609872	40.1979169	40.41666378	40.58915017	40.77096835	40.89252299	40.87108612	40.74937196	40.67855731	40.36537968	40.27884154	40.31816309	40.50468826	40.83597599	41.26894413	41.8648158	42.7811314	43.90400522	45.1851061	46.61530963	48.35411904	50.14779039	52.11180704	54.42213093	56.91791742	59.77895841	62.95966755	66.19449373	69.60153614	73.10029463	76.66574201	80.20249939	83.66996002	87.1492587	90.25736167	92.99692466	95.15763647	96.92205741	98.14851102	99.01582753	99.78088518	100.6479458	101.8698356	103.4880045	105.5242372	108.2498876
13589OS	38.89281845	39.53161968	40.21972032	40.87167116	41.58657733	42.19421317	43.06700585	44.14911131	45.13292521	46.26353697	47.38977432	48.46162796	49.27737219	50.03021379	50.92270244	51.85717531	52.90283307	53.76363893	54.66225849	55.65010418	56.89494324	58.34670951	60.03645325	62.02199624	64.29476721	66.70960236	69.17116235	71.65805643	74.0252741	76.00261237	77.66768577	78.98381944	80.08244601	81.20488462	82.2682835	83.51587122	84.89030179	86.46097911	88.22486392	90.26979412	92.96950323	96.23988412	100.0703215	104.7104208	109.7701298	115.2171416	120.8020991	126.5638892	132.3931649
13590OD	50.0486152	51.04720514	51.67097889	52.2317817	52.84937252	53.28782411	54.05348102	55.03492806	55.95662967	57.22687912	58.72781476	60.45238148	62.29065635	64.48564668	66.78109394	69.11741812	71.36460876	73.17531551	74.80514145	76.19606087	77.31462375	78.23053187	79.13707109	80.07223858	81.06584376	82.22014965	83.55871374	85.41710524	87.60910797	90.08072593	92.99052776	96.08754661	99.43906749	103.0552854	106.8500408	110.8575994	114.8219924	118.6647686	122.1376648	125.1321869	127.5972581	129.3859704	130.387929	130.6321744	130.1502623	128.8434733	126.7448189	124.2386835	121.2746755
13695OD	47.06437163	48.51443585	49.60031163	50.59861859	51.48318412	52.3290166	53.01999109	53.95429577	54.88526951	55.74704257	56.60055265	57.2997603	58.32292453	59.60424597	60.90037502	62.25170829	63.68209735	65.23410242	66.65956081	68.19071198	70.00876791	71.85598096	74.03171539	76.37775005	78.88712103	81.52537537	84.23065186	87.03107314	89.77203438	92.44095403	95.1509122	97.81348835	100.8811299	104.2297724	107.9353298	111.8796012	116.3260193	121.0721886	125.9999417	131.2042472	136.4593152	141.4023347	145.9739213	149.7636205	152.5492845	154.2711681	155.1109023	154.6702479	153.2995786
13695OS	41.4596953	42.32004755	43.07608795	43.80069525	44.4356842	45.03055156	45.5921943	46.0774654	46.73210803	47.40293988	48.15689052	48.75438517	49.5404455	50.67309119	52.00822934	53.39277718	54.91951127	56.60388565	58.57067767	60.49592902	62.68674434	64.89509201	67.39419694	69.91949532	72.46057892	75.12431301	77.92022116	80.8881073	84.11791437	87.42701305	91.13803655	95.11701827	99.60327703	104.4792806	109.5239251	114.6895828	119.7749717	124.7086293	129.2835797	133.3040855	136.9819072	140.1940169	142.8700173	145.0761122	146.8076422	148.3147236	149.6657229	150.8342063	151.8909191
13702OS	47.05512168	47.77791318	48.6660132	49.41174282	49.99893223	50.55728947	51.33169798	51.95723412	52.55045596	53.40521102	54.08501712	54.80431956	55.60242011	56.32649058	57.20612647	58.15294543	59.28951229	60.33961105	61.57184636	62.71827143	63.89516726	65.19360629	66.65499878	68.2105588	69.92174565	71.57125577	73.36187328	74.92918673	76.38129009	77.83472651	79.50662648	81.23285952	83.13951319	84.89021371	86.7441864	88.42941007	90.40710796	92.38686926	94.62005268	97.12790541	99.83388381	102.7660051	105.6493898	108.7150497	112.1171847	115.5764195	119.4043669	123.3103582	127.2090544
13704OD	37.82879361	37.41854304	37.19957941	37.19957941	37.19948196	37.19961617	37.24675196	37.34026163	37.32382514	37.39458431	37.42991257	37.43898981	37.48817964	37.68375986	37.77904719	38.14472753	38.67146163	39.26701528	40.06246012	40.93116275	41.84025366	42.75771817	43.83955002	44.82897152	45.58156204	46.39536563	46.86299064	47.28542259	47.45489086	47.46084179	47.46503414	47.31490846	47.18386009	46.96434021	46.71886513	46.7642798	46.78355442	47.04712504	47.52002161	48.26082368	49.03441134	49.98584955	51.04506614	52.03797115	53.16658193	54.41665511	55.60609471	56.97244783	58.42652304
13704OS	36.49429876	37.6364219	38.67496213	39.75711718	40.98098235	42.21908361	43.3099927	44.35941176	45.08655479	45.77563268	46.23775205	46.83269362	47.47955288	48.32222644	49.40297907	50.54745726	51.86288522	53.13561249	54.38008603	55.86540673	57.19378974	58.76827552	60.44894201	62.25662821	64.11283909	65.85561128	67.62048062	69.35185172	71.16428722	73.22323262	75.34378607	77.82055317	80.43994904	83.14039126	85.9742612	89.02459994	92.14808863	95.41549197	98.83449208	102.2610654	105.863241	109.6188445	113.5239528	117.7350256	122.2080806	126.963451	132.035838	137.3443756	142.7982393
13722OD	40.66286642	41.55922491	42.27688633	42.89310004	43.43855459	43.77803074	44.32348529	44.77041799	45.1215581	45.52426598	45.80205675	46.10650878	46.34326692	46.81098487	47.35015037	47.94999799	48.90991072	49.81900163	50.78111024	52.00968656	53.23501656	54.79503077	56.43824144	58.19150751	59.86175502	61.7278269	63.48559119	65.0478748	66.48648869	67.77258162	68.83720121	69.62005754	70.13039814	70.66508484	71.24633026	72.04759702	73.14479273	74.54510775	76.5241505	79.08362787	82.24559437	86.00299627	90.27631933	95.07310486	100.0462404	104.9339974	109.5775854	113.677561	117.3378809
13722OS	40.16984177	40.5289969	41.05346055	41.63344088	42.28198936	43.12805661	43.90246513	44.67901646	45.60669847	46.58591739	47.40916269	48.29040181	48.89079631	49.53662421	50.16490104	50.65123471	51.17796881	51.77352246	52.3886691	52.93447876	53.62012655	54.35595911	55.05888991	55.74938687	56.21545896	56.71859741	57.39276817	58.06337669	58.71015687	59.65374617	60.53184995	61.49030685	62.64301092	63.96227993	65.4940515	67.03950605	68.69067938	70.29805097	71.94104559	73.49513938	74.94929712	76.53367962	78.1077652	79.6808763	81.19803897	83.03446683	85.14766277	87.48276867	90.04259976
13724OD	41.18888092	41.59418522	42.17219231	42.65957052	43.08353285	43.48598237	43.62752117	43.82358551	44.19738631	44.76761419	45.48128371	46.30925751	47.45447298	48.68635178	49.96810497	51.12855114	52.22992568	53.34047526	54.49060509	55.57964048	56.56608131	57.45932146	58.29880697	59.09930385	60.10764347	61.10396056	62.29750026	63.62981935	64.83227643	65.81755101	66.49217189	66.81519456	66.87977808	66.73783008	66.42668291	65.79456607	65.32218309	64.99009497	64.7994142	65.26038638	66.23981476	67.74057562	69.98149768	72.90754561	76.22573749	80.02111123	84.21588135	88.80164615	93.67522569
13725OD	46.7482768	47.01224379	47.18628519	47.32377763	47.31750523	46.92086341	45.93558433	44.96300437	43.82526363	42.99554443	42.48382222	42.21635957	42.1234065	42.07771648	41.98903379	41.84203235	41.7589961	41.80098724	41.70193308	41.48321915	41.23317719	41.051359	40.78547911	40.60366093	40.31826713	39.91080336	39.41531268	38.7839789	38.27272138	37.88981004	37.70112228	37.46004555	37.09640919	36.66529153	36.09818892	35.37127131	34.7957833	34.6434347	34.84383913	35.18209353	35.73415271	36.44552786	37.28729768	38.36912953	39.91607007	41.89087642	44.47847991	47.5491059	50.93737654
13725OS	42.23281375	41.63869823	41.09907012	40.56236961	39.90304392	39.23892905	38.54260393	37.82413483	37.0968621	36.38194483	35.53631505	34.77216495	34.09353031	33.40710588	32.66667019	31.94602706	31.30463392	30.64061061	30.08635244	29.36766052	28.69500628	28.15820191	27.60921496	27.12156972	26.87117906	26.96366293	27.5279437	28.5240808	30.04163985	31.71403053	33.84694446	36.02876264	38.29493315	40.65856951	42.89411042	44.94751757	46.74676063	48.14845311	49.3203718	49.97581586	50.85548436	51.6854255	52.70901351	54.13859107	55.77308343	57.77668658	59.73641274	61.58368197	63.09052519
13726OD	47.75141941	48.60564492	49.74689102	51.03649243	52.23658961	53.38954579	54.60227307	55.81732663	56.99507488	58.24765223	59.67481752	61.06014078	62.70342324	64.31109931	65.93308709	67.66035982	69.37486406	71.13542661	72.88502398	74.47413011	76.0455891	77.31103585	78.61901855	79.67993233	80.62811141	81.44038391	82.0707231	82.80688823	83.26470115	83.78204068	84.39883353	85.11625602	85.93266504	86.72045413	87.60028146	88.42218434	89.32336287	90.36358435	91.46789065	92.89338407	94.53677646	96.33265825	98.49503951	100.974257	103.9636765	107.54757	111.7506645	116.6857563	122.1673424
13726OS	47.79502765	48.93522263	50.25449233	51.38371242	52.43119985	53.57138755	54.63134904	55.6821778	56.61315155	57.56383098	58.58972549	59.97032998	61.63804557	63.38259125	65.36161041	67.14061252	68.67230502	70.07083373	71.44914974	72.79983937	74.18235501	75.40774605	76.34226019	76.92283908	77.3141535	77.69767623	78.2647601	78.90439606	79.76935716	80.5652126	81.26265231	81.6739925	81.88958255	81.91869701	81.76579285	81.56459253	81.26476218	81.22336509	81.44299178	81.88052021	82.6774077	84.11991536	86.34093475	89.2281945	93.12042791	97.94106917	103.740921	110.3934728	117.7810454
13739OD	44.06346234	44.34229591	45.0292244	46.223964	47.83580225	49.55214726	51.25950449	52.98441904	54.56477113	56.11500931	57.66046385	59.06533605	60.28598993	61.51783995	62.57439076	63.35125836	64.14025393	64.92467672	65.92925436	67.19839686	68.5154516	69.97599654	71.69062944	73.47076624	75.42751174	77.42751174	79.55127439	81.72036188	83.81485263	85.7554141	87.45169969	89.14140389	90.68442119	92.36555412	94.20385881	96.21828669	98.48654175	101.1222895	103.9267849	107.0395959	110.3760286	114.1136641	118.0868766	122.4252638	126.5553533	130.7212379	134.6863147	138.4180596	141.7274392
13739OS	42.55941495	43.82636642	45.33085251	46.78997595	48.16381975	49.31571787	50.20071758	51.13643195	51.83324155	52.72180939	53.5208872	54.23291779	54.71938012	54.88963665	55.17484457	55.47316638	56.03455214	56.84378988	57.69139481	58.80620956	59.57918167	60.28665126	60.88606297	61.58974769	62.32671113	63.10733448	63.91370427	64.5765152	65.31940426	66.25544669	67.21168622	68.46130163	69.924263	71.61832151	73.58635642	76.00818079	78.66273429	81.71196886	85.10118519	88.57034024	92.40291942	96.58653537	101.1652783	106.10282	111.5332142	117.2040024	123.1505307	129.2685616	135.4272773
13743OD	34.00639447	34.40595904	34.82072518	35.2896465	35.83510104	36.52544507	37.2527178	37.79817234	38.38739222	38.938737	39.4474085	40.11196449	40.61326218	41.14584316	41.67469545	42.37295706	42.96341532	43.75372592	44.86838185	46.28809773	47.86755995	49.72629512	51.7873171	54.06500418	56.52788925	59.11126119	61.59481777	64.15486041	66.58894903	68.88723755	71.08976433	73.46557791	76.02306574	78.62621515	81.38684914	84.2883169	87.4180929	90.8672194	94.67150879	98.99065538	103.6903444	108.7186751	113.959979	119.2659531	124.8008659	130.5279049	136.4589823	142.4491744	148.4618398
13743OS	35.82457594	36.44192193	37.2437217	38.00930543	38.73657816	39.43969068	40.1669634	40.89423613	41.68164271	42.6635978	43.53590566	44.48540636	45.36299272	46.19005932	47.07625892	48.14649304	49.36557631	50.60410656	52.06088777	53.56165869	54.90604331	56.4161696	57.91779466	59.44630363	61.0658493	62.75970078	64.36813389	66.10496486	67.87661917	69.63768283	71.44041443	73.2366763	75.00803514	76.80568695	78.73638361	80.70911754	83.00003468	85.4698958	88.06077784	91.08520022	94.52958124	98.42993025	103.0635806	108.3925691	114.3160206	120.8519627	127.9952774	135.2721259	142.8325584
13746OD	32.20682318	32.12219897	32.10120808	32.36420839	32.7452429	33.02593665	33.4367088	33.80034516	34.20380696	34.7369057	35.28144576	36.13135216	37.02925353	38.11696035	39.25781562	40.57224482	42.16665441	43.94124326	46.0057758	48.24761339	50.62589299	53.15335811	55.66183021	58.21218941	60.77219009	63.54733276	66.63709953	70.01932214	73.70102588	77.71006012	82.01408629	86.60932853	91.51286038	96.62132541	101.8191452	107.09394	112.0581277	116.7913867	121.1362312	124.8971946	128.19578	131.0646362	133.5228174	135.644378	137.3511013	138.8935658	140.1738725	141.4411469	142.6021756
13746OS	31.56934391	31.46766853	31.46766853	31.54732531	31.79583931	32.27638574	32.87830786	33.7643847	34.56644214	35.63591437	36.71573084	37.98146699	39.24319354	40.68114749	42.14471886	43.90091185	45.75349773	47.82061976	49.95715124	52.55383682	55.57447017	59.04433476	63.09416164	67.81367146	72.93140099	78.75704713	84.70948098	90.84629544	96.98403792	102.9691072	108.6798644	113.8410492	118.5015245	122.4784407	125.8556449	128.9287456	131.5531575	134.1154133	136.8510076	139.7968639	143.2322665	147.0842299	151.3214111	155.9634247	160.8511075	165.6852514	170.167289	174.1926186	177.35734
13824OD	50.8372182	51.20340763	51.56121757	51.99263313	52.53225084	53.02961904	53.64440536	54.54746281	55.77212039	57.69699652	60.14438456	62.96284693	65.96466758	68.94607405	71.54071773	73.67363947	75.38060552	76.47245303	77.27043915	77.64143788	77.87140031	78.03317122	78.26891604	78.81363123	79.66848408	81.11832359	83.12770427	85.81323658	88.90913044	92.49094738	96.55020211	100.6514712	104.907615	109.347168	114.1163406	119.045938	124.323951	129.8669135	135.4278967	141.0752078	146.32224	151.0539273	155.1210064	158.307441	160.3560999	161.0173687	160.5230158	158.4374029	154.796642
13824OS	43.4477227	43.68075492	43.89192651	44.00379077	44.01519221	43.80934802	43.67466562	43.60237295	43.61874147	43.78820385	44.22567853	45.14737909	46.356068	47.88541829	49.63187235	51.64892543	54.14933465	56.86908757	59.69045708	62.66650911	65.05047365	66.88737176	68.15105161	69.03327179	69.77211484	70.68731689	71.90038854	73.62848663	75.69024242	78.16125419	80.68365617	83.66962364	86.85488892	90.17845431	93.56809512	96.66789662	99.46519678	101.8613607	103.5357174	104.6733544	105.6674763	107.02881	108.9882001	111.6604496	115.282513	119.5316953	124.411542	129.6277653	134.8753773
13827OD	45.25399295	46.15923621	46.91448385	47.68584165	48.36969272	48.97489132	49.58967764	50.3140394	51.00690876	51.80494066	52.63272962	53.66932019	55.12280828	56.91738545	59.07118988	61.8651449	65.2495575	69.00382649	72.89683047	76.94941746	81.14123847	85.22285704	89.0151388	92.39736314	95.1902334	97.19026323	98.20712488	98.40680348	97.75269526	96.67990945	95.2065936	93.39564445	91.38041548	89.26051747	87.18192985	85.39498138	84.02429061	83.1690542	82.7510806	83.06431372	83.69291826	84.6493558	86.04293268	87.83128149	90.03595109	92.47750369	95.25265642	98.05557528	100.8616853
13827OS	49.05853618	50.96389528	52.86837491	54.71481185	56.47782239	58.2912022	60.23332631	62.21477335	64.18412781	65.88812117	67.39475944	68.38867396	69.25541167	69.73232894	70.005738	70.13682834	69.78117925	69.29992606	68.60660761	67.88827098	67.33315624	66.94877139	66.91859367	67.12013591	67.68569183	68.46892964	69.41426364	70.8502225	72.43193262	74.26373083	76.3150718	78.56044076	80.91892659	83.41307345	85.92253737	88.34910583	90.8686142	93.58065588	96.34007124	99.38649056	102.6757674	106.2780339	110.1532301	114.5159981	118.9958316	123.6322139	128.3976003	133.2364287	137.6392739
13829OD	43.28615743	43.82713075	44.3725853	44.99769662	45.52534416	46.00155119	46.62319391	47.33144934	48.07509058	49.132207	50.24789186	51.14873158	51.88048553	52.60775826	53.34190507	54.0916918	54.98206225	55.93283879	56.73756825	57.71433015	58.45060002	59.15132315	60.19814613	61.47334463	62.71548358	64.04156147	65.41039796	66.65101207	67.90668175	69.15232398	70.4921979	72.18646656	74.16975542	76.29875114	78.53139635	81.17531794	83.72221721	86.08950459	88.48504847	90.83044087	93.02850064	95.0063754	96.74530792	98.15220503	99.51104875	100.8343984	102.1883281	103.9211294	106.081914
13829OS	43.05066126	44.08030458	45.13603384	46.09073535	46.99982626	47.98442494	48.96284762	49.77128012	50.50249273	51.36103301	52.08739125	53.11129899	53.99070601	54.96710205	55.96706668	56.91423035	57.77032228	58.47688051	59.06082084	59.6023355	60.02313059	60.56944656	61.12809753	61.86520941	62.70965229	63.74136907	64.87520738	66.07870726	67.42640027	69.10464616	70.97341364	72.95505246	75.06837463	77.24749895	79.75398948	82.17067857	84.93823866	87.80553228	90.85020031	94.16811926	97.58662969	101.091086	104.8723984	108.8436161	113.1007586	117.4147491	121.9702717	126.4398603	131.043876
13830OD	34.60849259	35.73981129	36.93218526	38.10694244	39.25174522	40.35513826	41.28041736	42.15447547	42.87990119	43.33694493	43.61534431	43.83757192	44.10162423	44.45238703	45.15645287	46.00399052	46.89436098	47.82449861	48.63026706	49.68135071	50.80422453	52.11200333	53.58996027	55.1427002	56.79705048	58.45519014	60.17775588	61.93250725	63.7869443	65.89349608	68.04468224	70.46618167	72.97149658	75.52008924	78.14752544	80.94843708	83.75912684	86.74703633	89.83572873	93.08934784	96.57525496	100.1310737	103.8879207	108.0283474	112.4903398	117.2929015	122.1370094	127.2258405	132.4629038
13830OS	42.86108711	43.84583941	44.93595539	46.26964188	47.74852406	49.17660626	50.66020411	52.15308796	53.41338695	54.55572336	55.41747873	56.07648988	56.41492358	56.59811748	56.32390803	55.99752079	55.6684227	55.52059	55.52527306	56.01563194	57.21012393	59.12521432	61.54829233	64.36077499	67.20314997	69.96092779	72.2409876	74.18549347	75.60337309	76.84045029	77.92797227	78.60031822	78.91443773	79.10271593	79.19651794	79.37969277	80.04974504	81.29022147	83.10010182	85.61364607	88.39846316	91.55720451	95.10236081	98.96620664	103.1564185	107.9116461	113.0668543	118.792708	124.9551426
13867OD	47.63037005	48.71679792	49.83326825	50.84764411	51.73814392	52.75561385	53.78652295	54.59387727	55.33281049	56.29901782	57.43235189	58.85156077	60.50059336	62.29008761	64.45092496	66.7827523	69.19218063	71.68001591	74.35940101	76.92899045	79.38688729	81.79131803	83.96682601	86.12599945	88.14508958	90.05453977	92.14953752	94.14684504	96.28962708	98.76407554	101.7255735	105.1030586	108.9501828	113.3864295	118.1927691	123.5478023	129.4156453	135.5288565	142.0331067	148.7023191	155.1966664	161.4777118	167.2832087	172.3423615	176.7000621	180.1811898	182.5185269	183.7236966	183.8599132
13867OS	41.20627559	42.27565176	43.58093158	45.0554598	46.60138633	48.17228907	49.62683452	50.96894351	52.18534712	53.49777707	54.71702888	55.68544422	56.7256605	57.68481203	58.57169377	59.59420811	60.7459807	62.32472506	64.10241491	66.20554456	68.48203451	70.92873903	73.73099969	76.62248854	79.72173725	83.08726432	86.37643641	89.54434967	92.46754733	95.2979015	97.95744046	100.5730938	103.2689424	106.0558264	108.9692071	112.1275968	115.4752183	118.9706802	122.6419393	126.708924	130.763031	135.1211132	139.7535595	144.5867968	149.713329	155.1106276	160.5476366	166.1599593	172.0501362
13869OD	55.03748564	55.44156924	56.28452682	57.09395461	58.19770223	59.4467333	60.71407145	61.96824577	63.18496184	64.2702016	65.2591088	66.32282188	67.35227134	68.41898693	69.70074012	70.98293755	72.22548502	73.51387163	74.53400421	75.42334955	75.99986059	76.52282368	77.07184948	77.88796789	78.86157573	80.04528462	81.475493	83.15309767	85.21659574	87.72289831	90.43529996	93.87322582	97.75033639	101.8584172	105.9803599	110.198315	114.3859218	118.5528107	122.8114104	126.8407863	130.5906608	134.2335073	137.2414516	139.7245615	141.7668346	143.5558916	144.965314	146.3553023	147.4353208
13869OS	46.7089001	47.29283628	48.09842058	48.97360888	50.01565586	51.11933344	52.35178132	53.43388679	54.54332525	55.62922079	56.6096396	57.52128358	58.58350095	59.57651728	60.62646311	61.70070683	62.83740789	64.00911886	65.40530569	66.97247973	68.92457546	71.20330221	73.65784766	76.04019997	78.28229523	80.20536249	81.90122916	83.31804102	84.65106201	85.76753235	86.66733204	87.43654702	88.11099729	88.97038616	90.12905051	91.51609455	93.48497634	95.82134732	98.66460765	101.7980929	105.4068735	109.4025026	113.5268374	117.7502934	122.0639794	126.2287903	130.2360146	134.0593276	137.5727213
13872OS	53.04578885	53.6758676	54.3829422	55.04057555	55.90080435	56.80989526	57.71898616	58.60184791	59.34802385	59.89597667	60.41062615	61.04471762	61.79695823	62.48279363	63.1054632	63.75697049	64.21151595	64.85232891	65.58213113	66.49122203	67.40031294	68.39753376	69.23268197	70.09309457	71.00845684	72.14204962	73.44821791	75.14721541	76.99362183	78.94949133	80.76767315	82.66122575	84.54788624	86.50634072	88.47143139	90.41282238	92.52192133	94.55417078	96.47962605	98.16588801	99.86303503	101.6526531	103.4863732	105.3727355	107.3109485	109.2383853	111.3510395	113.4788832	115.6100277
13873OD	34.46992579	35.0115327	35.36235896	35.54996664	35.51900898	35.33949384	35.15767566	34.9003497	34.59697689	34.46977685	34.40570762	34.52751541	34.63045987	34.84905416	35.13641392	35.52543224	35.97264481	36.30653381	36.67017018	37.0427423	37.51193099	38.1303052	38.86993998	39.78530017	40.85480326	42.0028208	43.21749219	44.55484148	46.0067378	47.49731029	49.16501721	50.86670685	52.60826978	54.397849	56.37307497	58.42268996	60.69581777	62.96792915	65.37643918	67.82966267	70.44289294	73.15537158	75.91301276	78.70202012	81.67630005	84.46347462	87.34412384	90.10104162	92.75055556
13873OS	28.57381335	29.85038827	31.28394283	32.68041212	34.09855947	35.39751573	36.56996363	37.44188517	38.15278938	38.49377754	38.71397469	38.84457883	38.90805227	39.03261878	39.21717384	39.41679903	39.67596956	40.02504938	40.53216553	41.10292435	41.95275671	42.75978609	43.58452467	44.47105408	45.29656705	45.99041852	47.00607265	48.20144757	49.67843246	51.2420682	53.14217966	55.21589522	57.50333717	60.03623546	62.62783952	65.23698113	68.00619056	70.41811752	72.79531063	75.19414139	77.63902075	79.9697661	82.47389291	85.14854986	88.03112932	91.29330583	94.91147475	98.98275896	103.5624244
13884OD	47.14530355	48.24253568	49.05630077	49.95930308	50.77730318	51.85663605	52.95687693	54.18450581	55.31000033	56.48680496	57.40095936	58.43131221	59.38484747	60.6008006	61.63641427	62.58200039	63.45140977	64.01844163	64.56819257	65.11006234	65.64494809	66.1783045	66.42668048	66.62944932	66.74358645	66.71088826	66.69070643	66.49556732	66.38872667	66.2394645	66.11756828	66.16940585	66.38659668	66.99556177	67.89703716	68.96072457	70.49887224	72.25321752	74.30371163	76.43122725	78.68844674	80.92638189	82.9899077	84.96631067	86.74688096	88.42085544	90.0480749	91.5514346	93.17925193
13884OS	40.30560511	40.30945275	40.47028004	40.82814234	41.29487263	42.00651585	42.72092438	43.4514122	44.11842138	44.75607196	45.22928411	45.77473866	46.31634556	46.70097282	46.95932423	47.23845777	47.4732666	47.85280505	48.16921234	48.72189158	49.4491643	50.41051691	51.45759687	52.59326553	53.89615319	55.21138035	56.39319853	57.4562808	58.32348563	59.1769208	59.90696786	60.4901078	60.98275098	61.28897823	61.51412305	61.74946525	62.00636292	62.36999928	62.89324708	63.65655864	64.74965841	66.16564109	67.75613161	69.68383165	72.03165956	74.73819351	77.59437492	80.73971003	84.09587097
13900OD	58.0380634	59.99003879	61.72548467	63.17144359	64.3155854	65.09697307	65.74952455	66.42370571	67.09465512	67.8454895	68.77321625	69.49605075	70.33074951	71.34341569	72.55646862	73.90583732	75.36024822	76.89067633	78.4321941	80.07355361	81.67035398	83.17541781	84.89970537	86.61987166	88.45601931	90.41999193	92.26875513	94.2575427	96.14296098	97.88950833	99.44569466	100.9771555	102.4292637	103.8698356	105.499158	107.0822144	108.6829709	110.4300842	112.2057419	114.2497482	116.4315664	118.6560613	120.8678748	123.1244306	125.2333083	127.221224	129.0496521	130.8705514	132.6589855
13900OS	52.99331075	55.11630041	57.104496	59.05189792	60.92331245	62.58133802	64.24326012	65.83186722	67.34352909	68.98725198	70.57198889	72.32399542	74.11824382	76.1968682	78.53729734	81.05734947	83.76590105	86.71236628	89.9179313	93.45621629	97.05245278	100.6981354	104.3955605	108.1878697	112.0261501	116.2161283	120.8575009	125.9983132	131.663208	137.5981959	143.5265295	149.2471237	154.8695138	160.1381968	165.0724834	169.4955985	173.0995372	175.6546964	176.9946414	177.1976582	176.3231534	174.6966927	172.8983404	171.1045394	169.771698	168.9526256	168.8671875	169.6161652	171.1456812
13901OD	49.01660434	50.54681119	51.91963404	53.41400805	54.874768	56.2283027	57.58831614	58.84249046	59.96798533	61.12928009	62.35825868	63.48997012	64.54748882	65.65157006	66.70042419	67.84585329	69.27148333	70.76294153	72.29446272	74.11764041	75.9225776	77.87366555	80.1948048	82.60816054	85.35967047	88.20456487	90.99265775	93.51547449	95.86697318	97.74007832	99.06419026	100.114787	100.5961817	100.7809497	100.7968452	100.9535238	101.178018	101.8387097	103.1126869	104.8871328	107.5315808	110.8178593	114.6391643	118.9439163	123.3712914	127.8762068	132.1649801	136.2073427	139.5904243
13901OS	38.01869965	37.92790604	38.07016546	38.4537846	38.95037703	39.56521329	40.30181781	41.30651925	42.51676039	43.88289504	45.3263477	46.79094973	48.40616296	50.11354967	51.77112753	53.39916229	55.12643502	56.93644645	58.67111483	60.20055597	61.68110587	62.89879261	63.93682549	64.79413362	65.63028093	66.40726575	67.39910889	68.44980829	69.38864691	70.30362355	71.35385409	72.32784965	73.51323006	74.85277349	76.33943315	77.83845035	79.34633636	80.93017439	82.6152753	84.40444599	86.39992107	88.4701011	90.50369748	92.70024248	94.84471893	97.11386108	99.56390312	102.38469	105.2223608
13902OD	42.43984049	43.4001451	44.33479725	45.4399147	46.76697124	48.38994148	50.33568885	52.64456974	54.91939024	57.12013002	59.34437318	61.46870076	63.6904824	65.90595766	68.14210025	70.24608855	72.35540355	74.38178461	76.18800077	78.15352631	80.34073847	82.72812514	85.37461714	88.26774667	91.44663377	94.80625083	98.32414107	101.7056378	105.0488177	108.2917806	111.5445376	114.9560339	118.4970904	122.3106246	126.5036843	131.1761877	136.3492661	141.9657343	148.1531102	154.8716833	162.0458922	169.3510603	176.4903564	183.4779538	189.8703058	195.2633015	199.5138411	202.3907748	204.1334867
13902OS	52.19536903	53.18715564	54.17535123	55.13851859	56.14442097	57.15502063	58.24054059	59.27887899	60.26238112	61.25736757	62.13565341	62.95030282	63.73880074	64.50023651	65.13289746	65.93899397	66.90107554	67.99853516	69.2136494	70.63336528	72.11495278	73.65762815	75.29752419	77.0532615	78.83446087	80.78032615	82.66139637	84.52772383	86.31139443	88.10134055	90.09236076	92.15733962	94.35425706	97.02067566	99.98473428	103.211568	106.9199184	111.0087849	115.5835807	120.4664653	125.730097	131.1275586	136.7734132	142.3894945	147.7368199	152.907479	157.8005551	161.8695582	165.3533769
13903OD	35.18088427	36.35193599	37.64564653	39.00758986	40.44432831	41.87471355	43.31992722	44.6620362	45.85813141	46.67760017	47.44325187	47.85990732	48.41122367	48.95805394	49.60492568	50.38009435	51.40730043	52.40282163	53.5750025	54.77833522	56.12267858	57.4541352	58.76298558	59.80557563	60.5872019	61.19674891	61.72857943	62.1237682	62.71063683	63.33778277	64.24172766	65.30717017	66.7440782	68.49802156	70.6954526	73.27862549	76.12239283	79.37323622	82.9453021	86.7732967	91.00421004	95.59934304	100.5094604	105.5849915	110.8824144	115.9928901	120.8814115	125.4662177	129.4421942
13903OS	40.24793556	40.73844736	41.30410004	42.07400374	42.97716037	44.18686399	45.42329303	46.91831346	48.43521534	49.95026918	51.54119942	53.25978713	54.82983086	56.36776629	57.66815463	58.76877143	59.55688234	60.11577155	60.33676147	60.49061966	60.7267737	60.99767373	61.46562334	62.03095766	62.60850629	63.19722609	63.7571862	64.18207654	64.56255202	65.13252085	65.71275572	66.13730587	66.52673409	66.74008179	66.98358779	67.31142148	67.99567275	68.7868902	70.05058982	71.70048315	73.56758534	75.67855003	78.1679958	81.22136619	84.56741125	88.37504231	92.5870722	97.26002017	102.4795421
13917OD	61.23663503	63.24052013	65.17175952	67.26395347	69.31718618	71.38976531	73.47528492	75.69253055	77.85785051	79.98533284	81.91230705	83.65614111	85.07715537	86.32750702	87.36206401	88.23741635	89.09543748	90.10831382	91.30734114	92.7353148	94.49994659	96.83093539	99.53383567	102.7427285	106.6337537	110.9658592	115.8983425	121.2308981	126.9821479	133.2366	139.825094	146.5707335	153.1877254	159.6658263	166.0152297	171.7995869	176.7801514	181.0759569	184.4165899	186.8050537	187.7447121	187.6932193	186.528208	184.3414751	181.4227822	177.6742998	173.3413322	168.9791149	164.3069833
13917OS	51.47752207	52.5518511	53.73147618	54.97705806	56.12207864	57.42269169	58.75002948	60.34482609	61.90480215	63.575634	65.24624946	66.97462949	68.942508	70.96786915	73.27655688	75.90554255	78.60033209	81.27931976	83.79962019	86.10841924	88.04815535	89.73997151	91.10519687	92.2220993	93.25805248	93.99453597	94.51328694	94.90927193	95.26083651	95.79190063	96.54795491	97.70434224	99.32128143	101.4523482	104.1132112	107.2244505	110.8963172	115.1444383	120.0032903	125.4533365	131.4559909	137.8359368	144.4005106	150.9571284	157.2140371	162.8588867	167.6294056	171.3598966	173.8102431
13920OD	55.31383653	56.58911688	57.86413297	58.95351653	59.62487065	59.89266205	59.82333027	59.56921942	59.29700574	58.85378439	58.4383049	58.14025151	57.95843332	57.77432632	57.72680144	58.10474951	58.61241982	59.31811523	60.1893151	61.01643302	61.95717482	62.99559576	64.00600572	65.12721738	66.53117717	68.16943151	69.89083238	72.11045976	74.61388813	77.49361697	80.93960987	84.75505482	88.90274672	93.1568985	97.30841411	101.1857626	104.4687507	107.254631	109.2430337	110.6657417	111.4457134	111.5902883	111.3944695	111.0655504	110.8767284	110.9806491	111.650236	112.9799021	115.1221972
13920OS	55.54577394	55.20889386	55.18953323	55.31698678	55.49958905	55.63088365	55.84710485	56.11362908	56.37430191	56.55548893	56.68997158	56.85218915	56.95128597	57.08923201	57.31939767	57.65115495	58.08803628	58.39146666	58.50250834	58.85069448	59.2103164	59.55329479	59.82044463	60.10083042	60.40963884	60.6849719	61.04968886	61.64038294	62.46694877	63.62098763	64.63643785	65.77079496	66.98338977	68.31644336	69.781147	71.39181345	73.1783364	75.22972454	77.47579887	79.76313574	82.17935597	84.70891294	87.34452265	90.08184468	92.99432581	96.29035048	99.93420618	103.9653376	108.358508
13922OD	82.02461728	80.93818942	79.83571902	78.71180933	77.82130918	77.14858107	76.29197624	75.24820917	73.89066557	72.18482937	70.3120842	68.28741074	66.04197762	63.94673261	62.01078519	59.94525805	58.10670783	56.81240325	55.92780443	55.50503609	55.52101829	55.74922666	56.4143812	57.44429363	58.52051163	59.78886067	61.26635222	62.57609246	63.75791064	64.9460581	66.24214901	67.51335109	69.14042074	71.19290785	73.68800562	76.6849171	79.94353485	83.44344399	87.36995489	91.70737804	96.3953684	101.5232509	107.30683	113.2881324	119.6393682	126.3034342	133.3625461	140.5662335	147.8027545
13922OS	28.2095193	28.39133748	28.8819998	29.51130243	30.34176653	31.11845207	32.08401056	33.07426123	34.31603085	35.53231707	36.84037261	38.12217712	39.62718131	41.19342006	42.89342325	44.49400399	46.21611266	47.92227624	49.74633373	51.20981494	52.73230189	54.01340277	55.18588673	56.16464927	56.95756323	57.72221583	58.49301876	59.30574001	60.34387172	61.55858127	63.29687188	65.41488162	68.1458442	71.29010877	74.84932397	78.92916419	82.95801856	87.32623846	92.02752477	96.91750752	102.3062085	108.0429382	114.0699276	120.3792419	127.0763515	134.1089769	141.3919608	149.047889	156.7881934
13951OD	41.13774178	41.77799086	42.59515936	43.17594494	43.64829809	44.00963142	44.37326778	44.78618275	45.3502284	45.96644211	46.57708463	47.13342181	47.84402535	48.54659895	49.63364029	50.86825145	52.12951938	53.40315316	54.50145791	55.04862352	55.53481952	55.88461512	56.1860414	56.11872031	55.89364763	55.45422225	54.89843056	54.37563081	54.09625036	54.27067288	54.87469309	55.72674179	56.78510146	58.08119965	59.61633717	61.62353966	63.89919038	66.66344279	69.90959272	73.66137765	77.68294456	82.13518767	86.86098133	91.88669517	97.18576535	102.6400771	108.0067909	113.3139246	118.6331059
13951OS	48.92005747	50.05456335	50.81799143	51.43687057	51.75630084	51.82963978	51.5131392	50.84079742	49.80830487	48.51414074	47.27514579	46.32690534	45.59899868	45.04135479	44.51588301	43.9883839	43.53097742	43.2722761	43.12300422	43.26535208	43.60734073	44.11509358	44.62359654	45.30719098	46.29547605	47.43535753	49.02443279	50.63078516	52.36705884	54.30478079	56.21351658	58.17486642	60.20931729	62.4222804	64.72272318	67.20138723	69.97352011	72.92797505	76.27661896	79.86629278	83.47936526	87.08716514	90.74828131	94.37528576	97.96342607	101.6054847	105.1905566	108.8864774	112.7159784
13953OD	50.70091872	51.42371022	52.20131995	52.9387755	53.85254947	54.76802444	55.64431104	56.85780057	58.18370472	59.72944156	61.49204254	63.35275338	65.41588107	67.50358755	69.38898745	71.23342653	72.92196655	74.59745997	75.9648819	77.2267997	78.2901327	79.28735352	80.2980201	81.21045962	82.18406747	83.40419076	84.56641457	85.94301675	87.55740079	89.54763517	91.86746632	94.78723145	98.15259691	102.0427475	106.5055729	111.4329286	116.7717334	122.4512842	128.3024056	134.1390395	139.720975	145.0201832	149.6644911	153.5318784	156.4515603	158.4779941	159.4199677	159.3547072	158.4125505
13953OS	44.37366763	45.66782483	46.9309408	48.24927868	49.77605785	51.21714263	52.88817215	54.50300841	55.99362183	57.4949913	58.92124211	60.28869178	61.7056368	63.119305	64.35708896	65.44873082	66.58543188	67.53012709	68.48963512	69.48487993	70.54849521	71.58158458	72.63554174	73.832815	75.10261119	76.65067985	78.27129156	80.13071442	82.34335605	84.85200986	87.56874223	90.38314126	93.5329791	96.91660864	100.4305205	104.2245178	107.9459048	111.5798714	115.0253192	118.4931523	121.8582174	125.150718	128.5362688	131.7859802	134.9301862	137.8964539	140.5746633	143.1696763	145.6676192
13955OD	52.72799162	53.57388826	54.49925544	55.41946758	56.28015518	57.25297581	58.26743594	59.31058849	60.23489241	61.22025923	62.10271454	62.91645813	63.77675837	64.85576144	66.21709165	67.94551919	69.80965493	71.89242935	74.29460387	76.94328169	79.50357819	81.89963531	84.23643979	86.4970606	88.60359677	90.57644445	92.60956504	94.846181	97.35319103	100.0006603	102.7889203	106.0221974	109.8286715	114.0846141	118.7623548	123.8098817	129.0873129	134.4842633	139.8661208	145.2151136	150.5677872	156.0770999	161.4815313	166.8199574	172.308068	177.647103	182.7252821	187.5416496	192.0783317
13956OD	46.01203398	45.77390255	45.8905931	46.20284445	46.63851929	47.35016251	48.1629552	49.15675215	50.14456801	51.25190041	52.4246899	53.50409594	54.63483845	55.59099509	56.440412	57.30076252	58.16690514	58.9304761	59.5911567	60.34955978	60.98100107	61.44392014	61.95293114	62.59425458	63.49992613	64.68140862	66.25427454	68.07652976	70.34953447	72.90496202	75.38884111	77.84342818	80.26082819	82.34658467	84.14918587	85.47835263	86.7514156	87.69233287	88.46143757	88.97289623	89.25595509	89.63958116	90.35056166	91.50968101	93.02254833	95.12084129	97.90649414	101.1191073	104.7494021
13956OS	44.71663874	44.52649169	44.59284557	44.88244837	45.36763937	46.03000398	46.8044125	47.60320317	48.49585759	49.38351163	50.21804879	50.94614757	51.68174917	52.38104699	53.13732841	54.05112631	55.0354968	55.99468682	56.97243084	57.92138325	58.72874104	59.5157814	60.37170896	61.22158328	62.08008853	62.85889574	63.5004595	64.05094389	64.59007263	65.07241544	65.79449844	66.85147199	67.99774655	69.36176786	70.77430378	72.53600173	74.20014468	75.92383575	77.51408872	79.01469075	80.33968631	81.40644559	82.16161555	83.04848133	84.01911441	85.35895469	87.1756675	89.76246088	93.14859494
13968OD	40.05512792	41.01102898	42.13449062	43.23808254	44.4017816	45.43607746	46.52698656	47.54452411	48.48857463	49.51396179	50.47653996	51.55339293	52.5918163	53.52240406	54.52920359	55.65061049	56.80348587	57.92135967	59.01891916	60.55694129	62.07510203	63.5800372	65.1829508	67.11176577	69.51230552	72.16606695	74.97128053	78.22886554	81.74763281	85.57551575	89.29380868	93.16742429	97.22934654	101.1731456	104.9020386	108.250181	111.0984393	113.4047338	114.9629191	115.967349	116.4441702	116.4442139	116.1433466	115.6726289	115.1253412	114.638237	114.4515603	114.6714533	115.3835193
13970OD	50.08244705	51.03890402	51.97277069	53.04224292	54.20528828	55.34764481	56.35113872	57.17591823	57.93522783	58.84773046	59.8663663	61.09767151	62.56425233	64.3327557	66.23770939	68.32389069	70.57586254	73.00349184	75.67980159	78.66392517	81.74158963	84.73890131	87.63891463	90.16064314	92.19968692	93.75698575	94.84309734	95.51887443	95.92267539	96.26845065	96.43406469	96.49911846	96.68488312	97.0532178	97.90827179	99.1844094	101.2226472	103.7931421	106.8903379	110.4425222	114.0004827	117.8524898	121.9310913	125.9954133	130.2170514	134.3725031	138.6236572	142.8636273	147.017635
13973OD	54.14839866	55.19697016	56.13162231	57.08054178	57.96195637	58.90926326	59.75649712	60.68453563	61.56113399	62.48325625	63.44487728	64.43690664	65.54048469	66.76862682	68.09243462	69.5014697	71.07643336	72.84401772	74.67100317	76.64046894	78.90054529	81.18516402	83.56220453	86.19146174	88.85312236	91.55613639	94.27969222	97.04740975	99.82287806	102.7036493	105.6733724	108.978422	112.8326721	117.3315978	122.3631814	127.9916964	134.1576746	140.5930807	146.9757344	153.2837094	159.2188936	164.7369468	169.3681627	172.9582187	175.2588834	176.1954443	175.6365675	173.7434332	170.9252319
13973OS	50.00742479	51.49660423	52.92637392	54.19490988	55.32755384	56.2472444	57.07975769	57.87058258	58.63244074	59.36249404	60.16001823	61.0337729	62.15988159	63.63469488	65.38099081	67.43176165	70.03893904	72.7221326	75.33895839	77.70723586	79.85116092	81.57830533	82.93289393	83.9060232	84.46089866	84.83114	84.95253684	84.64769676	84.17457095	83.70469388	83.43303264	83.44064817	83.91629236	85.02418865	86.64458951	88.78552662	91.43220936	94.67623	98.60457334	103.1262124	108.2414447	113.9019429	119.9117924	126.2499612	132.772995	139.2750431	145.5739316	151.5614624	156.8664079
14020OD	31.77495228	32.04076073	32.37059576	32.70032952	33.20301611	33.81785202	34.51417715	35.43961473	36.6764568	38.05522953	39.39928471	40.72848996	42.03172406	43.22163114	44.20016653	45.11519727	46.08787849	47.09489926	48.03806062	48.79434898	49.33488083	49.82197571	50.3577756	50.93885873	51.60287926	52.54804889	53.51012074	54.42714761	55.46578529	56.51398468	57.76294951	59.26121521	61.00333023	62.92469649	64.97772286	67.21148335	69.4885788	72.02667722	74.68221838	77.54007131	80.65343891	83.96770269	87.64809765	91.74822721	96.41452997	101.4632853	106.9707066	112.7065478	118.4531458
14026OD	42.44555005	42.57313676	42.82628285	43.20679335	43.59511497	43.83898024	44.17356422	44.49886218	44.93913061	45.57678119	46.16061471	46.88533436	47.52798289	48.0575402	48.41746798	48.92000025	49.63450449	50.36108225	51.44438449	52.70864591	53.92242882	55.32976705	56.79086893	58.33632348	59.95799602	61.68197285	63.36475962	64.95042385	66.4187851	67.64654853	68.78014062	69.93246529	70.93284954	71.86193362	72.77102453	73.79438851	74.88337916	76.12556041	77.56700967	79.42459592	81.35724779	83.52226119	86.02151142	88.86760157	92.02099887	95.59247589	99.4760541	103.7467034	108.330393
14026OS	41.52886373	42.07431828	42.65232537	43.29994132	43.77835152	44.33956979	44.73225854	45.13132234	45.44750283	45.71310876	46.14997517	46.62130356	47.34857629	48.04329647	48.75709048	49.53281645	50.08873645	50.7023735	51.28178232	52.15604366	53.07454335	54.08041486	55.16357873	56.30171863	57.54385757	59.00029373	60.54574828	62.273021	64.01071028	65.82298279	67.5815988	69.31250971	71.10144771	72.94114754	74.76539681	76.6978517	78.49262238	80.37474892	82.29739657	84.33784485	86.54698112	88.96385609	91.66540527	94.63334794	97.8142402	101.4418571	105.3169472	109.6102628	114.0258033
14029OD	34.77972707	35.63010511	36.30625742	37.04621298	37.74331214	38.38787703	39.31315613	40.25981071	41.30904735	42.43313772	43.54882258	44.81455855	46.02582654	47.45108518	48.82597386	50.14189009	51.55118422	52.71352629	53.75413097	54.49756414	55.46895079	56.36219094	57.27459682	58.39405337	59.5029935	60.91560225	62.51037494	64.19102166	66.03737606	67.92261193	69.93609584	71.98546184	74.32168822	76.95243558	80.02877877	83.63098838	87.76422813	92.35654588	97.31316445	102.5534918	108.2670961	114.0937847	119.7129357	125.1135282	130.2986575	134.8790769	138.8524121	142.0819876	144.5235721
14029OS	41.07989155	42.36087001	43.63359729	44.76859145	45.79748778	46.49843147	47.0910218	47.58933397	47.98392799	48.24886114	48.39481076	48.52188249	48.62097931	48.78690026	49.05740114	49.63861778	50.5047604	51.6160209	52.83164631	54.03785081	55.49371615	57.26285692	59.22230322	61.39701496	63.86750135	66.49984568	69.31304307	72.35428411	75.46889253	78.63572624	82.00462064	85.49692605	88.8108895	92.18080139	95.52739369	99.04941906	102.903441	107.0252824	111.4530452	116.1247566	121.3648182	126.9259359	132.9300038	139.4539365	146.1262394	153.0096866	159.5703423	165.5363464	170.6602534
14030OD	50.21112858	50.96223068	51.72205596	52.60551869	53.34419285	54.03453688	54.70180962	55.221035	55.75005306	56.35196859	57.04086234	57.6292794	58.18306281	58.69596481	59.12849461	59.63660916	60.24062417	60.97422236	61.94755207	63.0807561	64.38245739	66.07802859	68.25927804	71.07962244	74.48362663	78.37360278	82.65125275	86.88624642	91.28613836	95.64812539	99.8923319	103.8755951	107.5573418	110.8897365	113.6408511	116.0495155	117.8994175	119.4757649	120.9230402	122.1738614	123.4855756	124.8415888	126.4032177	128.1516002	130.1016915	132.1937637	134.2718478	136.5884177	138.7699925
14030OS	48.3281413	48.50995948	48.81422598	49.08428574	49.70253025	50.42993719	51.27367748	52.26449966	53.46490895	54.79475264	56.16625595	57.5829121	59.14704964	60.68930158	62.16916275	63.42318067	64.60486464	65.85112693	67.21476329	68.67653309	70.29588942	72.0677192	73.73530232	75.06471738	75.9979581	76.60600211	76.81859034	76.71719152	76.39676528	75.80380041	74.86658825	73.81343911	72.67288485	71.83742315	71.23260013	71.22506436	71.80429147	73.0558007	74.72997284	76.8020512	79.42080342	82.4955264	86.00344432	89.7928446	94.10834711	99.06374845	104.3858587	110.1258212	116.1301027
14031OD	29.03850001	28.84835278	28.62815562	28.45942653	28.47129908	28.55750673	28.55750673	28.81084269	29.20587782	29.8080557	30.53532843	31.31110868	32.16120755	32.88848027	33.6856816	34.33315867	34.96449245	35.72505569	36.38734471	37.26160604	38.20338509	39.23593452	40.3681221	41.55804478	43.03263231	44.54275478	46.32355569	48.23767645	50.25835037	52.60751204	54.8912572	57.44173986	60.27476397	63.46285733	66.78448417	70.47691033	74.20855123	78.06663964	82.00284403	85.95269567	89.91666066	93.90629439	97.80695482	101.6869431	105.4056362	109.1381926	112.6696542	116.6196886	120.6556105
14031OS	28.35536159	28.71899796	29.10361758	29.46725395	29.88053651	30.71600394	31.56509486	32.41102773	33.30368215	34.3381502	35.42905929	36.39116946	37.58117537	38.80122896	40.32527473	41.98968332	43.69527851	45.53409923	47.39530251	49.16622647	50.8705316	52.32507706	53.85817892	55.16994927	56.50080178	57.55806975	58.54127329	59.33200628	60.16222312	61.15522835	62.36838982	63.65314484	65.24242817	67.07574983	69.11346817	71.20181933	73.47275335	76.0065585	78.82556568	81.84537506	85.15757543	88.80333848	92.71592712	97.09234688	101.6205333	106.3797892	111.5351771	116.9568398	122.5766511
14032OD	48.64109629	49.58226776	50.53449769	51.56587635	52.75956795	53.91252414	55.13977744	56.28805334	57.36677863	58.67792164	60.17580657	61.72208751	63.32632966	65.24918192	67.14102728	69.17588737	71.48084987	74.07203328	76.94276914	79.98934937	82.89188593	85.54933167	88.09913358	90.19941642	91.80077778	93.17292924	94.09789762	94.67876781	94.92391413	95.00327232	94.98742329	95.20577101	95.80358054	96.96597429	98.85821464	101.4181408	104.5331899	108.067611	111.8189302	115.5342033	118.9356828	122.1474006	124.885763	127.2524955	128.8282152	129.8894369	130.6602665	130.7402233	130.683136
14032OS	48.32914352	49.37831358	50.52733647	51.82004651	53.04391167	54.09775786	55.0121994	55.71432148	56.32907694	56.82019563	57.32021679	57.7080411	58.0426126	58.46520372	58.71794822	59.09393033	59.80778053	60.86030336	62.06727219	63.48316227	64.89548874	66.31220349	67.5917778	68.83392611	69.94522788	71.18192777	72.11160348	72.95223444	73.60421475	74.23466908	74.90162104	75.66623202	76.54321497	77.70475977	78.87900474	80.31738975	81.65281469	83.29878443	85.181298	87.44325326	89.96002475	92.5614298	95.44373322	98.43440801	101.7342952	105.3620224	109.1983428	113.5091497	118.1153107
14042OD	57.42394569	58.42267227	59.41936736	60.29146888	61.05742298	61.81244694	62.29604444	62.7865285	62.97046037	63.16778842	63.45717725	63.771157	64.21080503	64.75264948	65.31720664	65.95967588	66.75053891	67.65941828	68.57731282	69.62818839	70.95151936	72.30381706	73.94728435	75.69001215	77.68769698	79.87617146	82.15169664	84.13720842	86.11827504	87.85291915	89.67493855	91.2321486	93.00363437	94.80128618	96.72775615	98.86725755	101.3043858	104.2080578	107.700282	111.6677905	116.2750834	121.2971621	126.7721509	132.5080969	138.4524571	144.4867339	150.5644427	156.3565168	161.7762021
14042OS	48.62323206	49.69900894	51.17453766	52.63473441	54.33748141	56.2074748	57.80006513	59.32036903	60.651139	61.72400318	62.58843092	63.19478919	63.62565925	63.73418843	63.83486592	63.60702723	63.06374151	62.65296936	62.37229642	62.34525438	62.60873274	62.96371876	63.5928154	64.36144881	65.15699109	66.16517084	67.48201544	69.15858876	71.01935161	73.14369271	75.32515578	77.56487898	79.97915788	82.30455433	84.6089318	87.0885523	89.55258456	91.92357497	94.10365434	96.32075709	98.52580053	100.8990243	103.4205933	106.2138464	109.4693056	113.131098	117.316468	121.8649507	126.9449511
14043OD	39.81979335	40.85328397	42.20190742	43.61365266	45.27435303	46.81717474	48.54440897	50.26440014	52.04845567	53.64073424	55.16825451	56.49835309	57.70297796	58.63305976	59.49968442	60.19250974	60.95628149	61.68146619	62.42007204	63.39364451	64.52087506	65.62971843	66.90227335	68.29647862	69.78071282	71.38527679	72.97680907	74.56230718	76.17586725	77.96319996	79.50453463	81.15242351	82.98454423	84.88953469	86.9543457	89.19187095	91.68792031	94.54099967	97.73273676	101.2684923	104.9781453	109.1516217	113.6795432	118.465004	123.4898806	128.8544291	134.3692821	140.100269	145.9666172
14043OS	40.93928181	41.05983422	41.45144549	41.99690004	42.64544851	43.50415004	44.50229333	45.62240601	46.72962154	48.01877213	49.18087803	50.26126376	51.29071357	52.3294546	53.40962185	54.6105371	55.84764619	57.09764654	58.26300188	59.25219241	60.06545154	60.81243654	61.47632183	62.07216297	62.69244073	63.33921051	64.14442409	64.91537337	65.76981076	66.68180847	68.02168239	69.64254969	71.55520283	73.81353101	76.36486192	79.12483423	82.01790966	84.84360157	87.83000391	90.93081526	94.3677493	97.95342324	101.7222131	105.875249	110.4016016	115.3137283	120.7103792	126.6863389	133.1074746
14044OS	50.95088335	52.17444368	53.58360672	54.8846335	56.39319576	57.80624528	59.12425128	60.45393337	61.93912437	63.49511199	65.06724444	66.44349081	67.875	69.1095751	70.13223752	70.97934029	71.7923577	72.54067716	73.35232128	73.90671193	74.58968353	75.33398021	76.4152728	77.75072895	79.52324607	81.91194985	84.89062777	88.3188865	92.28044198	96.41955012	100.9857129	105.4763981	109.6717134	113.396732	116.4911887	118.7902797	120.3162134	120.9548791	120.940085	120.5665131	120.0306237	119.551651	119.5205945	120.2946819	121.8689756	124.458467	127.900967	132.1288057	136.8413384
14045OD	44.85483031	45.52083692	46.35781652	47.44872561	48.44831605	49.6819458	50.84904307	52.0246582	53.2685207	54.44466955	55.46041662	56.40991696	57.23886525	57.84666478	58.29898383	58.71905726	59.05251382	59.57039746	60.04585613	60.47244159	60.95239743	61.37161463	61.82915358	62.38906514	63.10462293	63.97991284	65.10367515	66.28652469	67.46230663	68.68728326	70.00452596	71.23813976	72.47034316	73.59596044	74.75767586	76.06345784	77.2170646	78.37484464	79.51936063	80.72049574	82.06030343	83.35924877	84.8398708	86.50414831	88.4397687	90.36751695	92.35837277	94.56403836	97.0968732
14045OS	47.26101581	47.44530938	47.58874859	47.65700739	47.74760437	48.1461303	48.87738419	50.00836598	51.91923627	54.3034335	57.35844317	60.73724261	64.35834711	68.10151742	72.04078674	76.31351402	80.22016768	83.76164107	87.09098677	89.22561854	90.41718223	90.51980383	89.97185863	89.07081743	87.9840081	86.81697429	85.54396959	84.63487868	83.90760595	83.0877748	82.79890858	82.73904072	82.89176872	83.20832339	83.41003626	83.57392398	83.65134707	83.56794808	83.44559201	83.5889844	83.99606046	84.82779277	86.33161233	88.36161804	90.86231648	93.89425104	97.23945202	100.5982937	103.9762747
14046OD	39.38808233	39.61726657	40.10335125	40.52520752	41.09993293	41.58222961	42.09673656	42.72689715	43.38153978	43.81593531	44.23353577	44.73158958	45.39867158	46.24221524	47.25346756	48.48339393	50.08740893	51.72623894	53.30194993	54.84396987	56.35979531	57.68159138	58.84522247	59.834198	60.49635107	61.13271471	61.5281601	61.59627221	61.58590525	61.50533468	61.44799874	61.40909854	61.41645605	61.51974557	61.77662659	62.19378731	62.73924186	63.40347706	64.2044813	65.30604761	66.39883111	67.62115201	69.09376803	70.81212824	72.79226754	75.0001082	77.48022461	80.33573636	83.62935985
14048OD	52.0795947	51.56622072	51.47311852	51.64916264	52.11589293	53.06820367	54.19720667	55.42099034	56.75182204	58.14863968	59.43508079	60.65986148	61.90046727	63.09498041	64.17780235	65.12701797	65.94513252	66.72522042	67.39778692	68.08523421	68.78985318	69.61909693	70.53118134	71.61639127	72.77591705	74.09132801	75.51215501	76.97559287	78.61195651	80.19790303	81.79394323	83.57907937	85.48161385	87.59007887	89.74878554	91.95722476	94.31977636	96.69064539	99.14482602	101.5910346	104.2402919	106.9252749	109.7094796	112.6125169	115.3551081	118.182416	121.213218	124.4326477	127.9017334
14048OS	57.27329566	58.6798172	59.85660206	60.75573765	61.37942262	61.898648	62.22200498	62.25421732	61.94064504	61.77396323	61.62566445	61.44668024	61.57278893	62.03592855	62.62690839	63.47047182	64.50171349	65.66897514	67.04469022	68.76115383	70.33365042	71.90291041	73.50585452	75.10089042	76.55873247	78.0291644	79.51053897	80.98294484	82.67442183	84.49149461	86.3364993	88.4391639	90.73039731	93.16123408	95.80609478	98.80567308	102.2631663	106.0958654	110.464832	115.2452954	120.5139999	126.2633958	132.5128333	139.1476898	146.167296	153.2567562	160.3675842	167.2543931	173.8126692
14058OD	40.66558734	40.34236041	40.1643271	40.27393202	40.61366723	41.16142481	42.0180293	43.03955668	44.14683429	45.41956156	46.87614025	48.20008122	49.72194776	51.1974841	52.4502286	53.47914886	54.47181598	55.22699183	55.84213846	56.55991225	57.15897924	57.74895269	58.34314	59.05032245	59.80822719	60.7721998	61.84219291	63.11995003	64.42893254	65.94072169	67.53958373	69.33229308	71.42020798	73.93747919	76.69811318	80.0005077	83.43200129	87.29704631	91.41506889	96.08951499	101.085565	106.3076033	111.7643225	117.2904573	122.6559386	128.0877366	133.4170706	139.0042135	144.6452123
14058OS	44.96804324	44.95860915	45.21495438	45.65824751	46.21013433	46.76835736	47.61744829	48.67142868	49.89276019	51.1440506	52.29506371	53.38452669	54.49312106	55.37423706	56.24140791	57.07737593	58.4408989	60.01964326	61.95248101	64.21012358	66.81919341	69.54368695	72.13455963	74.33253202	76.32189733	78.06040573	79.65486839	80.78222448	81.8500283	82.83398854	83.69739741	84.49733942	85.56638683	87.0026037	89.05259288	91.61174982	94.87502428	98.73091056	103.2218226	107.9540475	113.0628787	118.3538159	124.0237559	129.8333962	135.6998014	141.6183562	147.6774001	153.3345732	158.8281763
14059OD	47.30084818	47.65128084	48.13977918	48.84561504	49.65739059	50.5664815	51.59739061	52.48133087	53.39042178	54.27807583	55.07667646	55.78878645	56.18430987	56.39220255	56.5674161	56.69011341	56.83958296	57.08443902	57.4873411	57.85888013	58.31907168	58.96143549	59.79222696	60.94337602	62.09114213	63.25681894	64.41325517	65.45449621	66.54088003	67.65961075	68.83352626	70.02415536	71.02471161	71.86944303	72.43720037	72.95578835	73.09124825	73.15428578	73.16397927	73.19166842	73.24724579	73.4373599	73.75966852	74.42426647	75.40690752	76.77323844	78.40010279	80.33453092	82.56579798
14059OS	50.27761563	51.25859798	52.24221594	53.4127818	54.48588389	55.47054984	56.40320865	57.28607039	58.05184694	58.84987883	59.68545463	60.50363645	61.29213437	61.9545725	62.41814388	62.72935243	62.98825004	63.18257349	63.50571788	63.7602442	63.97371292	64.07977746	64.07977746	64.1057708	64.0307801	63.80958731	63.61700231	63.45783893	63.34076413	63.15783691	63.25668127	63.66156665	64.26868647	65.01300257	65.8456414	66.95026744	68.52097182	70.3931909	72.62557879	75.28384399	78.25594469	81.32454057	84.48063521	87.74941115	91.32288153	95.23946658	99.45534446	103.8594742	108.3920038
14064OD	60.44060516	59.35751065	58.21485485	56.97726371	55.91680457	55.2123042	54.59964232	54.32796236	54.3696348	54.69448194	55.33382381	56.31012344	57.33265443	58.50617669	59.75040609	60.87023579	61.78693112	62.79348165	63.82343119	65.00524937	66.1644138	67.59314901	69.21568402	71.09163458	73.24151403	75.53603779	77.75545224	79.92291815	82.14439115	84.23277075	86.17244998	88.14048559	89.9412169	91.75322654	93.60719924	95.18498577	96.85595564	98.63461651	100.7584645	102.9875662	105.543688	108.1832442	111.1986445	114.3711388	117.8235356	121.4305323	125.2655099	128.9350836	132.7867806
14064OS	47.09351696	47.83544159	48.58827556	49.17781518	49.8138667	50.33299221	50.96586193	51.65479625	52.27497378	52.97119002	53.76253197	54.75482629	55.69373009	56.5329028	57.43347827	58.487871	59.7089171	61.13720877	62.78777001	64.85142933	67.28808941	69.94329002	72.63335419	75.35618765	77.96191926	80.30575145	82.30384757	84.08109422	85.60796842	87.04505366	88.2200033	89.25340687	90.17134025	91.32970637	92.57605535	94.22689056	96.28188047	98.78207883	101.5861331	104.5145409	107.309202	110.2467977	112.9727464	115.9854993	118.9295828	122.0980072	125.429399	128.8135078	132.0318666
14066OD	41.8795388	42.685026	43.62209181	44.83826828	46.15273042	47.43822618	48.83277165	50.14865147	51.51813854	52.85321669	54.20592221	55.51807958	56.748806	58.00622489	59.2317002	60.33966238	61.73553397	63.16220786	64.75807953	66.49778054	68.28807415	70.31197288	72.40940788	74.83137408	77.43511755	80.13925656	83.12820643	86.15845351	89.13799702	91.9907615	94.56590479	97.06578619	99.1947937	101.2767098	103.2063675	105.1192516	107.1646285	109.3703287	111.7828737	114.7213384	118.154799	122.0540237	126.4448478	131.2706819	135.9662136	140.4489781	144.5015862	147.8920614	150.6850572
14066OS	35.59353187	35.05055271	34.50509817	34.11570497	34.15775091	34.45647916	35.05840128	35.84484204	36.77030147	37.82426418	39.08925559	40.42807874	42.02559558	43.96325059	46.04058422	48.31641665	50.612957	52.91683787	55.15962011	57.06814783	58.89934089	60.66875909	62.42995453	64.06734432	65.5336491	67.02656763	68.375421	69.90584495	71.39486486	72.92649772	74.68855078	76.5056513	78.45600614	80.53435933	82.81562528	85.13171387	87.54332178	90.12102578	92.65562578	95.39012632	98.03277865	100.6599392	103.248746	105.707154	108.1768896	110.6998201	113.3815016	116.3133309	119.4232878
14073OD	34.26322226	34.57639677	35.34942852	36.28269317	37.47669619	38.8809863	40.54476513	42.11763972	43.84916444	45.63628977	47.53511394	49.53266144	51.61256998	53.69655852	55.91078151	58.1037133	60.34495128	62.50051568	64.7596446	66.84525715	68.99918712	71.11631047	73.15561017	75.19291548	77.22544861	79.37085238	81.50538219	83.67446969	85.886313	88.19452667	90.72115395	93.35616441	96.26264537	99.4102152	102.8012952	106.5137204	110.6568604	115.271449	120.3895472	126.0809146	132.2458163	138.8166719	145.7341392	152.6469005	159.4367905	166.1108135	172.3870863	178.033715	183.0833504
14073OS	32.10165943	32.73110424	33.39522223	33.94067678	34.57685869	35.32501221	35.98693432	36.63869927	37.24034743	37.80845018	38.41400875	39.01975458	39.84485522	40.57212795	41.48090293	42.38526604	43.44599533	44.66529291	45.98843731	47.39608002	48.94589129	50.57477743	52.47778528	54.46332827	56.73609924	59.04483344	61.49430396	64.05272432	66.98996388	70.17100872	73.86890446	77.91699774	82.51296581	87.43961196	92.65722101	98.01494598	103.6284679	109.2945987	114.8815197	120.374305	125.7247523	130.928643	136.0460538	141.1116784	146.1777545	151.3958005	156.8466297	162.2237923	167.7256276
14074OD	49.56085587	50.68769316	51.80657716	53.09928721	54.34184092	55.53627742	56.85075101	58.40964092	60.13678429	62.04799999	64.16314455	66.55850567	68.83571417	71.08046653	73.24007554	75.19235507	77.17350006	78.92600874	80.47952201	81.69211509	82.5719986	83.14103699	83.60624903	84.09109705	84.87869055	85.60228036	86.52829326	87.52749703	88.75812669	89.94032218	91.33364729	92.82553101	94.40214677	95.96338654	97.71932082	99.56909249	101.8175562	104.4764675	107.5688692	111.118438	115.193804	119.5857267	124.377121	129.4795144	134.7019702	139.9157333	144.9381887	149.6956343	153.9035104
14074OS	51.60707543	52.37986409	53.33929201	54.24540294	55.09326519	55.76797971	56.38962243	56.91025751	57.27598676	57.63460957	57.88775565	58.05905047	58.27264404	58.29363493	58.40794581	58.69591141	59.38896873	60.26148744	61.56751078	63.09429585	65.00878074	67.02067219	69.21315696	71.39350232	73.7668294	76.04915446	78.30690002	80.47052696	82.70391568	84.90534418	87.16262263	89.32462033	91.58901839	93.92856182	96.25624986	98.43695831	100.5333446	102.6243487	104.5702175	106.4163021	108.1582843	109.9096909	111.6384048	113.5187142	115.6721115	118.2181792	120.9244419	124.1405543	127.5396132
14318OD	46.80233661	47.96258406	49.31121687	50.80399947	52.13626862	53.40886168	54.4123556	55.17796672	55.75030899	56.18407336	56.50902453	56.56377064	56.8318641	57.19092282	57.58249179	58.25932451	59.19476145	60.34521415	61.72092923	63.20367536	64.71782164	66.31372452	67.86576601	69.32125473	70.62367075	71.9486729	73.2542898	74.45010584	75.70237663	76.97399486	78.45500877	80.08319092	81.93674538	84.18220104	86.61359267	89.21304321	91.8345004	94.52670219	97.3317878	100.2348133	103.2873972	106.3297889	109.2742913	112.1071999	114.7768721	117.4275672	119.9291625	122.2926878	124.4819939
14318OS	42.94199129	45.66796944	48.26696743	50.55254468	52.61208656	54.33455762	55.77623887	56.76541138	57.35634474	57.56483668	57.40073984	57.21892166	57.14004794	57.26832268	57.57228505	57.99417288	58.61993686	59.45846974	60.61361764	61.92999649	63.29830343	64.81708006	66.31870513	67.90320275	69.59019644	71.46325996	73.38745811	75.27716689	77.02786186	78.55838568	79.98305373	81.44661158	82.95510517	84.51257879	86.09010592	87.58664218	89.16169808	90.7864151	92.57077443	94.41398551	96.47692108	98.68926794	101.045947	103.55221	106.2451907	109.0647104	112.2120798	115.4759924	119.1504121
14320OD	45.25625506	45.84467212	46.49400711	47.32358482	48.20815034	49.09104642	50.10374035	51.14750706	52.42220445	53.86371994	55.43340995	57.15923656	59.01968939	60.87203425	62.7835461	64.46950462	66.15369485	67.81459912	69.30246527	70.85488579	72.47948386	74.05802779	75.55742229	77.2435053	79.18652482	81.33490198	84.06262138	87.27678819	91.19604007	95.75598769	100.8281812	106.4604541	112.4924081	118.7235926	125.0541833	131.3099511	137.3927148	143.0329978	148.1151747	152.457618	156.3723269	159.5353602	162.1949199	164.3996124	166.329225	167.7924555	169.0724071	169.9979609	170.7716744
14320OS	46.63423469	47.76555356	48.76415322	49.76544016	50.790089	51.77482189	52.5492304	53.20099536	53.81181093	54.25673918	54.62037555	55.17843975	55.93937302	56.85655282	58.03176602	59.28455179	60.61570532	62.08427637	63.7231695	65.50663584	67.36110861	69.27619899	71.27014576	73.32847561	75.54825731	77.73634477	79.94585211	82.3418371	84.81047613	87.51163205	90.34976751	93.69925482	97.59336368	102.1579631	107.32889	113.1390457	119.8384351	127.130059	134.6578286	142.193555	149.7625968	156.9244614	163.5431983	169.2885312	173.8633256	177.2836137	179.5176766	180.3104012	179.9648035
14321OD	40.69772061	41.60233029	42.67224849	43.78148582	44.91453864	46.00327891	47.17037617	48.21233784	49.43760924	50.61191559	51.73815294	52.81000658	53.56044388	54.28451434	54.83995403	55.2727186	55.6385238	56.10779017	56.63277713	57.13446634	57.59004905	58.16190442	58.64683082	59.15914501	59.65788096	60.38043976	61.39216128	62.61418915	64.19259505	66.19151029	68.44415144	71.32900758	74.53045446	78.1510953	82.11195928	86.35023984	90.36342413	94.23213126	97.83755701	100.9998405	103.7889044	106.3398396	108.4745574	110.4079562	112.2894551	114.4186554	116.6259509	119.1279769	121.804743
14321OS	46.27103528	47.18012619	48.13955411	48.93508564	49.72190025	50.2305603	50.64133245	50.80923566	51.01584868	51.28334149	51.57486655	51.88756977	52.26988948	52.52674796	53.10238093	53.51774736	54.0630677	54.56138646	55.26678363	55.97511361	56.71762362	57.30678003	57.86264454	58.42764178	59.00995601	59.38871245	60.0140308	60.87242231	61.91500334	63.09571249	64.42553988	65.76363512	67.2653878	68.74930434	70.04742085	71.31327889	72.59340182	73.70887826	74.80045319	76.12430642	77.64846663	79.47403717	81.75902003	84.59837688	88.01635257	92.39673198	97.32709919	102.9123008	108.7178629
14322OD	41.62321021	41.69062042	41.93559334	42.5166196	43.31658485	44.22580996	45.25136844	46.31604836	47.46931388	48.65391298	49.97809393	51.24285056	52.56424262	53.92373102	55.45902911	57.07872738	58.85086961	60.70653048	62.82118641	65.23919088	67.75738317	70.55488656	73.6088132	76.84920467	80.30794178	83.90503276	87.85272425	92.04023881	96.42211637	100.9500691	105.337025	109.9520562	114.5389023	119.1662716	123.83887	128.5430693	132.9535668	137.0786355	140.936821	144.6606806	148.2234511	151.6697069	154.8238414	157.6219982	159.9713828	161.7888225	163.1283444	164.0610671	164.472082
14322OS	43.10178445	43.54556344	44.09101798	44.61510918	45.31142426	46.03883119	46.84229209	47.69119956	48.47688883	49.20794678	49.99722567	50.98980089	52.09966417	53.29414888	54.6057278	56.18960745	57.94798764	59.99599838	62.32642677	65.12094359	68.35068893	72.14541383	76.25329833	80.61721073	85.24095154	90.1977546	95.26589272	100.344943	105.3119306	110.1423929	114.6410543	119.0902696	123.3617193	127.5172882	131.7292682	135.9837244	140.2749537	144.3736309	148.286954	152.0382524	155.7232083	159.1460419	162.0716691	164.2379026	165.9818739	167.112055	167.6757369	167.8547419	167.6347809
14323OD	52.21600342	52.98300934	53.70445564	54.47435934	55.32222158	56.10515699	56.95239119	57.89220775	58.84543818	59.91556618	61.02222235	62.24091755	63.34259311	64.31004056	65.1969223	65.96192308	66.92319038	67.86626642	68.90275019	70.1282196	71.39693243	72.8221491	74.46503865	76.42136036	78.60322224	81.0239667	83.67118697	86.43080833	89.29815258	92.20504969	95.07457248	98.100785	101.1892568	104.2600202	107.2660876	110.2588196	113.3215179	116.3857394	119.3083871	122.4014775	125.4184133	128.5384147	131.546952	134.5616781	137.4218188	140.327197	143.0145499	145.5902876	147.8752594
14323OS	51.6878298	52.57538778	53.6279179	54.66038999	55.89363063	57.37592732	58.80889546	60.32919936	61.85815603	63.18359756	64.29330444	65.04794312	65.62311831	66.06176619	66.57502053	67.23263342	67.84167827	68.59685378	69.55484217	70.79996421	72.37378068	74.37978016	76.95124886	79.74431471	82.72962397	85.73185036	88.48933757	91.22454695	93.91845703	96.48356351	98.96222756	101.2383208	103.4177017	105.6198966	107.9265289	110.4860562	113.3427873	116.4994937	119.777841	123.0232135	126.0747868	128.7757381	131.3093296	133.3038864	134.7553316	135.666257	135.7742434	135.0412348	133.4143177
14324OS	49.40004869	50.57433007	51.77952368	53.09056195	54.36328923	55.5033767	56.48865578	57.40694497	58.08208708	58.70954895	59.18011162	59.65136649	60.15637068	60.88343672	61.59633359	62.43989702	63.39694873	64.53586856	65.75164101	67.30790884	69.00716712	71.00411779	73.22274988	75.61237959	77.92105935	80.2368497	82.51056741	84.69486098	86.7464558	88.66291809	90.23770627	91.76295194	93.1986299	94.61340401	96.23227969	98.09346771	100.4169644	103.1485193	106.5193142	110.382834	114.8484296	119.6992673	124.6474838	129.7230592	134.8498161	139.6766635	144.098963	147.7510189	150.5425276
14403OD	35.13068667	35.48607185	35.94280278	36.52809386	37.40622711	38.31762106	39.37758255	40.50896662	41.89482186	43.31767967	44.80504296	46.24697876	47.47106795	48.45977714	49.386897	50.3006949	51.3160768	52.44097137	53.7153948	55.09983201	56.6723286	58.38750319	60.09367544	62.22123684	64.62177658	67.24828789	69.88957422	72.60805442	75.34070969	78.03382457	80.65513888	83.25849845	86.15613903	89.27512776	92.474617	96.01209328	99.83472789	104.1582281	108.9310407	113.9498062	119.2981019	124.9426589	130.6629077	136.2390137	141.7164903	146.9965439	151.8624857	156.0537928	159.3860793
14403OS	44.97611826	46.00576158	47.2327222	48.45579251	49.84366885	51.27188527	52.57532675	53.9624606	55.40482192	57.05695308	58.63773589	60.35067194	61.79912151	62.99363466	64.31070085	65.55918815	66.73040667	68.00777817	69.33742905	70.74113187	72.17779194	73.72046731	75.41400008	77.43194372	79.72270203	82.27442585	85.02752686	88.06773654	91.39480452	94.92273296	98.82244388	103.0048918	107.6531039	112.7881366	118.4244329	124.6547491	131.3081942	138.1248772	145.1356028	151.9558147	158.483275	164.3543035	169.5421628	174.0432198	177.6085011	180.4076247	182.3880463	183.4096388	183.9160434
14404OD	48.90586194	48.28833701	48.12769907	48.32372561	48.9051694	49.7617021	50.6869812	51.69357889	52.6026698	53.46767564	54.14951498	54.78306094	55.48064977	56.17915171	56.78115706	57.36360654	57.89846143	58.54099794	59.23658232	60.07092459	61.22544896	62.50404739	63.96868168	65.54012957	67.41318096	69.67229115	72.22158779	74.99956062	77.99847828	81.03897025	84.07339547	86.99671312	89.94266233	92.93047541	95.84837757	98.54633054	100.917158	103.1388827	105.2112344	107.4007742	109.881107	112.7690229	116.2569393	120.3470168	124.7613428	129.6888081	134.8489616	140.2092126	145.562122
14404OS	44.21550508	45.01211617	45.84909578	46.68165346	47.49942571	48.30234042	49.10580132	49.93379558	50.83881656	51.78108874	52.75028367	53.84573156	55.04650393	56.43547336	58.22224842	60.27118059	62.68471631	65.45999978	68.37562943	71.34211107	74.37871621	77.44544983	80.62572271	83.95056014	87.44058713	90.98945548	94.60766463	98.33560389	102.0298642	105.5949943	109.0365559	112.1419151	114.8306247	117.1217554	118.9965529	120.3083108	121.3081062	121.8962368	122.1130288	122.0837402	121.9653195	122.0053066	122.3541787	123.1471863	124.2258883	125.5402409	126.9858502	128.3633083	129.8225909
14407OD	43.15489717	43.67744862	44.2124991	45.00177696	45.8806943	46.83919803	47.80475651	48.94203325	50.05153344	51.26781984	52.3491641	53.62369676	54.94982009	56.40495474	57.77761702	59.37459703	60.90615533	62.43237686	63.96174448	65.68901721	67.35602604	69.07985098	70.52534901	71.62762347	72.39629988	72.9156612	73.11597165	73.32044428	73.62970526	74.11774791	74.66315876	75.57681413	76.74692535	78.58209437	81.10961706	84.45861608	88.62865587	93.57380884	99.1698331	105.2731642	111.544168	118.0325387	124.7089712	131.5145527	138.3213751	144.8911944	150.9739172	156.4116065	161.1562361
14407OS	47.72913915	48.49937474	49.70076648	50.99536272	52.49486195	54.12490359	56.15046206	58.17821329	60.56406888	62.96612098	65.31017616	67.43069077	69.45756149	71.40491624	73.45004931	75.43355005	77.64516657	79.74380701	82.01906378	84.21997209	86.64662933	89.21393446	91.90094063	94.45121696	96.75223749	98.70739122	100.3272358	101.4222433	102.1588072	102.9567816	103.9136651	105.3785352	107.6946626	110.9228592	114.9094328	119.6732296	125.1841049	131.192817	137.7215181	144.3808275	151.0242018	157.1994809	162.7244138	167.3464605	171.0322931	173.8868269	175.8354159	177.1410689	177.9694242
14408OS	34.56449474	35.41659581	36.1380421	37.01010721	37.98510985	38.92069834	40.00272404	41.24008734	42.51281461	43.80819009	45.3324044	46.8317181	48.24595434	49.76322729	51.09562857	52.34295308	53.77864387	55.05919127	56.40615325	57.97499327	60.11382953	62.4781345	65.10488198	67.7898837	70.35096463	72.68628138	74.76067144	76.36492192	77.71192516	78.72326452	79.42715177	79.63641357	79.61588287	79.43107119	79.21728793	79.35607841	79.70307021	80.63352481	81.8846283	83.47398099	85.40409296	87.81417708	90.34150904	93.09417517	95.94822554	98.90229312	101.7271368	104.5465157	107.1660704
14425OD	44.89317287	45.2976473	45.65545724	45.86986715	46.08233192	46.26428431	46.49323828	46.67719269	46.87353204	47.04483726	47.46196088	48.24127336	49.26136676	50.49324556	51.93810376	53.47829368	55.18684595	56.96421745	58.94419757	60.99507349	63.20021993	65.49678733	67.81025453	70.47377569	73.60365712	77.23694472	81.05089673	84.83696539	88.64882174	92.08699174	95.35324998	98.23756686	100.7367554	102.8052202	104.4810063	105.7158328	106.5055979	107.4007693	108.615396	110.34076	112.9134612	116.2815413	120.4899334	125.5598061	131.4599055	137.7643016	144.3353271	150.9150758	157.2714795
14425OS	53.02122879	52.45664111	52.13837502	51.95389141	52.00234465	52.11708416	52.46949352	52.79037163	53.29244024	53.69514812	54.22085953	54.72146641	55.27524983	56.05255474	56.76644932	57.4452688	57.98842031	58.26604878	58.46395493	58.83143893	59.24941115	59.49759917	59.8645505	60.36385554	61.11882955	62.42655321	64.08847809	65.997569	68.21838691	70.37165798	72.37054721	74.2179503	76.01071895	77.62091758	79.03070346	80.41326974	81.52974007	82.73729012	84.25129769	86.10513098	88.46108939	91.40098641	95.05530479	99.38820579	104.1196268	109.3274682	114.5245292	119.9376928	125.1808999
14427OD	45.16848894	45.74857712	46.6614529	47.74360795	48.81671004	49.91821879	50.87444548	51.89198303	52.91962433	54.11657888	55.29648001	56.59185479	57.74973921	58.94425236	60.12880776	61.38753301	62.90380131	64.4651576	66.10077598	67.90303837	69.47553496	71.04702724	72.60840607	74.32179191	75.92555653	77.60021695	79.28485454	80.97112205	82.75894026	84.6061547	86.5727005	88.7807312	91.30646376	94.13018244	97.379484	100.9428031	104.726731	108.8039579	112.9356669	116.9855666	121.010711	124.6588336	128.2053694	131.3632077	134.0381206	136.2659517	138.0797674	139.7463837	141.107433
14427OS	37.74131567	38.28484206	38.88841039	39.75203566	40.91586512	42.23731336	44.02852873	46.42477417	49.31065195	52.93402446	56.86992437	60.95077653	64.82880332	68.02017455	70.52359668	72.4073417	74.0315909	75.03275438	75.55407645	75.68027496	75.23910106	74.43888855	73.68039634	73.41507444	73.91946064	75.12669026	76.75410045	78.8314528	81.17079926	83.56732663	85.99775488	88.42401609	90.95575367	93.31807986	95.49276317	97.60154724	99.56542345	101.6330448	103.6651875	105.8895819	108.3562983	111.1436136	114.60478	118.5735467	123.0805505	128.1729043	133.8093851	139.8820177	146.0360253
14428OD	55.1606317	56.24961263	57.12810135	57.93777015	58.45226704	58.80063629	59.08955175	59.44076122	59.77362234	60.39259685	61.13640005	61.8971242	62.5697448	63.15765866	63.58931316	63.94181546	64.45478717	65.07612402	65.75636708	66.79607842	67.81010888	69.05350737	70.4837109	72.27119827	74.40863661	76.5437518	78.86991674	81.26590174	83.70186684	86.37794911	89.20698201	92.3850174	96.01976984	100.1186718	104.7276743	109.9302229	115.8737092	122.4920987	129.369948	136.3591759	143.0302006	148.9905909	154.0080885	157.6978351	159.8820509	160.5700267	159.3791948	156.4480709	151.7000601
14428OS	71.79093864	73.52897783	74.65945504	75.30506481	75.22655834	74.58410679	73.76592497	72.56809096	71.16672204	69.63953296	67.91802562	66.28166199	64.8245378	63.74061238	63.02802831	62.88512698	63.31680194	64.10523605	65.2636587	66.80552847	68.35474569	69.864907	71.31945246	72.81304099	74.36823065	76.18641246	78.28220853	80.67878446	83.21196053	85.90254073	88.70016202	91.77005282	95.28867687	99.06830944	103.0643741	107.4017598	111.6700148	116.072034	120.3575218	124.6131751	128.5482622	132.2635984	135.5677754	138.4175366	140.7530788	142.7347176	144.19846	145.5288252	146.3354881
14436OD	34.48398365	33.9238772	33.25014773	32.74026507	32.23654539	31.57418095	30.77072022	29.89558376	29.08658184	28.57348806	28.35824377	28.23671705	28.42238287	28.85194917	29.48667127	30.2675131	31.23220721	32.5171781	34.14333413	36.29977625	38.83690817	41.89706716	45.42631912	49.32280835	53.59764793	58.19726146	63.14969531	68.31782705	73.63884458	79.10110543	84.56111076	90.24586695	96.09746066	102.3216116	108.7516549	115.4912102	122.3594298	129.3717825	136.5358401	143.6452012	150.7197682	157.5803854	163.9583241	169.769885	174.8452995	179.1370863	182.4269881	184.8383817	186.2724138
14436OS	46.56646486	47.23502489	48.09678026	49.18470938	50.305611	51.51287738	52.50350709	53.24288906	53.97238437	54.41391858	54.84070969	55.06293765	55.21507194	55.37269696	55.48700783	55.55654491	55.62243826	55.92911911	56.30483419	56.67761439	56.9633529	57.22492773	57.45738844	57.66519997	57.891209	58.03331687	58.37627827	58.69642917	59.24848695	60.06555973	60.95124331	62.31379838	63.82332507	65.67577397	67.98429212	70.5776277	73.70600128	77.33694597	81.54491147	86.11719027	91.18680503	96.70139313	102.5255612	108.6457561	114.9753751	121.1253086	127.1443995	132.8575287	138.1572522
14513OD	30.1768374	28.32046648	27.07396282	26.19154566	25.67695115	25.48249886	25.28781631	25.21552329	25.08989889	25.06661935	24.95599799	24.75713192	24.45228334	24.27424656	24.35664038	24.60323195	25.07061716	26.08373642	27.39469077	28.99102107	30.77322388	32.64366739	34.4851558	36.17812399	37.59564226	38.8352838	39.90238224	40.76056775	41.36935043	41.70626137	42.07373498	42.31373041	42.83019811	43.6679313	44.97780297	46.82559412	48.91314038	51.53605374	54.61889614	58.16628369	62.2488001	66.67460598	71.57099949	76.55205467	81.54252937	86.25307673	90.51027159	94.47854059	97.79290494
14514OD	40.65798638	41.50965881	42.57957701	44.06969417	45.57269287	47.0250695	48.34493256	49.59143066	50.85179138	51.91942111	52.70893409	53.23659307	53.5666979	53.74531382	53.74805069	53.88141563	54.06540264	54.47093617	54.95409428	55.3266664	55.83049601	56.42821225	57.02106753	57.48606803	57.87389755	58.20411266	58.42851223	58.65053974	58.93009671	59.24727457	59.83437902	60.42919957	61.08339899	61.71976263	62.36447352	62.82795507	63.2765496	63.7524584	64.23038483	64.64625827	65.13376964	65.80608645	66.70384494	68.04280992	69.83485413	72.06909457	75.03079987	78.53818789	82.37935292
14514OS	44.15256847	44.59890053	45.27720746	45.90231878	46.59941795	47.30059572	48.14433601	48.97791915	49.76532572	50.78046209	51.7608809	52.67904906	53.67113217	54.37742407	55.2068582	56.00633101	56.94708287	57.89365318	58.89365318	60.00846828	60.82172775	61.58154956	62.39065413	63.00094154	63.66697277	64.3033364	64.91770346	65.56248162	66.37613817	67.28556477	68.32207836	69.6677468	71.23460041	72.9094051	74.70744185	76.74220761	78.8459653	81.31420274	84.16408678	87.1168955	90.25021224	93.63194414	97.12999101	100.8489706	104.7420148	108.8387423	112.8519058	116.9245384	120.8853066
14518OD	45.97292085	46.64525049	47.3803	48.00686541	48.62445623	49.33840249	50.20186338	51.14638172	52.11166625	53.09088516	54.06008009	55.19395169	56.32606888	57.47533451	58.68616139	60.11810199	61.50007733	62.7326896	63.99887917	65.32212726	66.70904298	68.30492575	69.94784581	71.6794607	73.55796328	75.46928059	77.17695895	79.00410878	81.06912925	83.2498384	85.45613029	87.71331926	89.90385229	92.02590665	94.18026525	96.3850923	98.82328658	101.718852	104.8202806	108.1306	111.6525338	115.4642181	119.4124347	123.3962631	127.5848978	131.7536052	135.6702756	139.1981264	142.1546277
14518OS	52.26906447	53.57642573	54.78148062	55.98017294	57.23412704	58.57983017	59.83783618	61.11716114	62.20075156	63.10233064	63.92051246	64.62303162	65.13636468	65.68401892	66.12634069	66.4598673	66.73785539	67.05950095	67.41266632	67.86766122	68.25833962	68.66567785	69.14684504	69.71829293	70.2720434	70.86431815	71.44026462	72.10328119	73.12759677	74.10527039	75.38482319	76.91034074	78.59747384	80.39953683	82.3447328	84.51039054	86.8517248	89.44594921	92.14656899	94.78161066	97.74519626	100.5634218	103.2706042	105.9852371	108.6367909	111.2282271	113.5569403	115.8413356	117.8747781
14530OD	51.88167988	52.72013786	53.43459285	53.88055142	54.23746941	54.56431129	54.94413584	55.21066007	55.45483468	55.67572438	56.08815904	56.57929507	57.50015016	58.51284513	59.81020251	61.27115423	62.6982467	64.16751307	65.65854229	67.34204969	68.96815872	70.55918642	72.34816187	74.19350156	76.62674228	79.63858518	83.33878118	88.08448029	93.81258531	100.4652724	107.7379123	115.4986988	123.6076563	131.8273031	140.1291365	148.0602486	155.4260434	161.887026	167.331672	171.6289493	174.7896881	176.9474002	178.4007596	179.0759832	178.9263042	177.8984805	176.0099598	173.2653628	169.8642953
14530OS	38.7767008	40.04494684	41.43436467	42.85081655	44.36034532	45.80349905	47.61978566	49.52667028	51.45212971	53.3944019	55.32938732	57.36111207	59.29336721	61.18717853	63.1718431	64.9601111	66.8113164	68.39590073	69.66501826	70.92308877	71.9320859	72.93795707	74.04227031	75.31107885	76.73364119	78.34024672	80.3244948	82.54755402	85.00595856	87.83521895	90.9137816	94.30532768	97.78808594	101.0665318	104.1630353	107.0232079	109.4598028	111.5204433	113.3432895	115.0680091	117.0001325	118.8786274	121.0396839	123.4991566	126.5290957	130.093225	133.9842356	138.3967576	143.1077527
14531OD	50.99885316	51.48944231	52.42409446	53.56056664	54.82486239	56.06886187	57.50868607	58.81213899	60.05631395	61.25455544	62.3723044	63.2507775	64.39906415	65.41175912	66.66840085	67.99792758	69.63404361	71.25725694	73.13313987	75.45336567	77.84968983	80.59152222	83.40418868	85.86918918	88.03836198	89.59558938	90.74129417	91.5050139	92.03001196	92.41920957	92.33763677	92.20915916	91.94540405	91.76591492	91.79026448	92.1676178	92.97502206	94.19706171	95.60973428	97.41714408	99.57766793	102.4029014	105.91338	110.0171058	114.6879487	119.7687177	125.2062385	130.9532374	136.8497086
14531OS	48.94153283	49.67512859	50.63455651	51.61190623	52.78104574	53.80879697	54.92875845	55.87618776	56.76878045	57.6027298	58.56695487	59.74080276	61.04488199	62.42121332	63.91445229	65.48528845	67.19397458	69.0442654	71.00845649	73.08034099	75.35683094	77.66018053	79.94656858	82.4070171	84.9808093	87.67865961	90.21493114	92.63291723	94.89187969	97.02275918	99.10859541	101.0586631	103.1046503	105.3554424	107.8838113	110.4685225	113.3063812	116.5872394	120.3750347	124.7548925	129.5585882	134.7913784	140.2053687	145.5629619	150.7222685	155.4105738	159.7547372	163.5366988	166.7487987
14534OD	40.58805223	41.88837849	43.34990761	44.97380551	46.8523133	48.86996287	50.86819666	52.99312349	54.84589074	56.75710643	58.72630137	60.62824804	62.61929113	64.77430309	66.8286275	69.18501247	71.74655602	74.63702913	77.86699919	81.78144143	85.83181208	90.13430994	94.46200631	98.57390872	102.4922319	106.2423838	109.6657396	112.846996	115.973544	119.1382377	122.2198112	125.221249	127.9340654	130.3643445	132.733112	134.6706654	136.6095213	138.2783522	139.8936837	141.4951241	143.1035683	144.6898526	146.5184687	148.7188665	151.3205331	154.3524669	157.8238553	161.5390486	165.5098322
14534OS	40.15003308	40.51366945	41.0413319	41.69518003	42.3859572	43.15236178	44.13764087	45.32605674	46.73721626	48.11662015	49.42467568	50.6901311	51.89882001	53.14037046	54.28740172	55.43986373	56.67683861	57.78246862	58.83429371	59.846722	60.87777849	62.11002489	63.51695182	65.05107394	66.72198174	68.56791271	70.64585356	72.79092962	75.01532884	77.53137831	80.13710993	83.04511955	86.00675479	89.1576004	92.40447235	95.82528132	99.36071431	103.123368	107.1278964	111.2953124	115.3788945	119.2035148	122.5677456	125.2801777	127.2904649	128.4698715	128.6494099	128.2017538	126.9229757
14537OD	36.53185099	37.06897666	37.64240612	38.16649732	38.86271494	39.59012188	40.37386218	41.10113491	41.76814409	42.46162415	43.21367264	43.88176103	44.43554445	45.0565997	45.82065548	46.63337638	47.61968543	48.80923566	50.23711083	51.69991407	53.35092094	55.01983365	56.93602822	58.98325903	61.11213164	63.13392847	65.18007417	67.2338406	69.15222203	71.08831891	73.33180271	75.79245758	78.57891568	81.72305159	85.09559839	88.84834567	93.16113212	97.76813368	102.6590985	107.8837058	113.3616333	118.9539067	124.5938513	130.2041695	135.8095516	141.512223	146.9056327	151.8654799	156.4812969
14537OS	35.96609497	35.7906775	35.82243694	35.95037009	36.2166911	36.59309595	37.34942107	38.2245577	39.34987016	40.19198712	41.24702766	42.02551443	42.9307577	43.75462237	44.55842833	45.20119823	45.74764668	46.20010445	46.59769509	47.00858931	47.39951949	47.74066474	48.28611929	48.83157383	49.4149919	49.82793635	50.34071697	50.88130153	51.21194909	51.62489354	52.17923945	53.16640264	54.33634567	55.89119755	57.90688567	60.03084946	62.85306376	65.92904282	69.34324889	73.45894762	77.8835255	82.38019215	87.18063424	92.27658289	97.86634965	103.70236	110.0208747	116.4254546	123.083245
14540OD	42.23534289	42.82375995	43.35881042	43.804769	44.0648176	44.18361213	44.35256611	44.58075194	44.93596164	45.42708033	45.99921279	46.6717394	47.16855587	47.67773958	48.16980917	48.90178888	49.72856903	50.62381467	51.49307216	52.40715894	53.37525663	54.41882983	55.33145315	56.32740818	57.37602754	58.49042927	59.80677761	61.25259053	62.9894319	65.22882947	68.0782658	71.61688683	75.83379225	80.912701	86.82187653	93.38559584	100.5714097	107.7414266	115.0089188	122.0486332	128.5727706	134.5382427	139.5844976	143.6899955	146.9191423	149.1668535	150.6862266	151.684254	152.3818567
14540OS	44.80395647	45.43210671	45.84928651	46.23702517	46.52724734	46.50308713	46.58462594	46.80400779	47.14271927	47.7846	48.5770607	49.30433343	50.00192226	50.71380338	51.36792339	52.2545003	53.18317136	54.04795837	54.96845384	55.83877529	56.64577449	57.32665704	58.14783304	59.2038217	60.40780882	61.82855329	63.37843739	65.17620503	67.21246026	69.28985942	71.63392535	74.06305972	76.83798079	79.85553603	83.1448829	86.78862693	90.87546539	95.59405379	101.1608242	107.3524503	114.1994546	121.4372149	129.1013718	136.7992845	144.1510218	151.0099106	157.3496108	162.828915	167.212351
14545OD	31.65786656	33.00625524	34.64064598	36.74593093	38.93962184	41.25069982	43.50870618	45.8975563	48.15409747	50.23749473	52.23922175	53.96349647	55.6094721	57.11960186	58.55316648	60.02353217	61.70303275	63.62406124	65.63799563	67.86731269	70.20469284	72.53633222	75.13062807	78.04643596	81.04418876	84.28715793	87.6997431	91.32257912	95.04688887	98.79972284	102.2836019	105.7122921	109.0630035	112.2977475	115.2807035	118.3946214	121.6231218	124.9973471	128.3616499	131.9026052	135.6991764	139.7858831	144.0490979	148.4809154	152.809442	157.0748527	161.0313485	164.4142012	167.1777621
14545OS	35.34055224	35.63844161	36.04863011	36.51755142	36.92411561	37.58836469	38.21000741	38.840168	39.49875051	40.44691294	41.31671039	42.58146737	43.82899198	45.07752609	46.42018197	47.96636963	49.46578459	51.08489678	52.82684881	54.74816028	56.90372224	59.37447461	61.88625301	64.51691749	67.09625591	69.50955998	71.61766815	73.53085743	75.46617439	77.43793904	79.48205566	81.40896953	83.41603713	85.34537784	87.26300742	89.5115946	91.78126457	94.25717371	97.05336692	100.0619111	103.0465261	106.1763632	109.4176677	112.843431	116.4710853	120.3396065	124.3255636	128.7522826	133.3609994
14548OD	31.7694364	32.25790111	32.75921926	33.38433058	34.37880585	35.41715657	36.44271504	37.69242824	38.96330851	40.13211545	41.28617928	42.32957563	43.29745414	44.33619517	45.34744748	46.03136236	46.74803543	47.39303762	48.04192699	48.74517961	49.6083374	50.56113018	51.76250666	53.12044386	54.73045939	56.82103278	59.29588526	62.11406708	65.1323589	68.11449814	70.9771517	73.70168096	76.20999007	78.4010738	80.50052157	82.28691656	83.62967127	84.77286252	85.48637321	86.12743863	86.84142997	87.57077096	88.50600433	89.96320482	91.72388874	93.62374878	95.86758631	98.29077842	100.7598808
14548OS	36.6691442	38.58515393	40.06526826	41.15465199	41.9725217	42.65226572	42.99781869	43.11332737	42.94997059	42.76313886	42.57022788	42.57050878	42.83631724	43.45977853	44.24555553	45.33646462	46.42421098	47.53320347	48.51927012	49.55898112	50.50076017	51.51607964	52.68133337	53.93960363	55.25998514	56.9740285	58.73369772	60.6967607	62.83025083	65.25539121	67.90277273	70.74152097	73.62433798	76.45516344	79.37839785	82.05428592	84.49534538	86.68716569	88.63319397	90.57756944	92.21949907	93.77878085	95.39026503	97.01733329	98.76226044	100.8118758	103.3667408	106.3795534	109.8898558
14550OD	41.33263709	42.15085671	43.09250017	44.3394706	45.71460516	47.00023512	48.47096877	49.80718509	51.19345717	52.39332026	53.48331486	54.38360908	55.16391928	55.73087068	56.09159851	56.54211322	57.34016349	58.32610633	59.66927511	61.1556067	62.52720261	63.75528266	64.86593559	66.17284393	67.86610898	70.02007953	72.73421097	75.80103163	79.18261788	82.73469474	86.48879034	90.53815668	94.80101013	99.08219355	103.2455292	107.1362901	110.4122842	112.9415637	114.9726757	116.49524	117.9196403	119.2430538	120.8007632	122.7279698	125.2099075	128.1103314	131.3996936	135.1162962	139.1105499
14550OS	37.82650237	37.82209882	38.09263299	38.49458036	39.06427418	39.80214656	40.73675745	41.68418676	42.95691403	44.10244127	45.42172068	46.69091554	47.99157056	49.20704616	50.46317118	51.51926353	52.49993134	53.44532048	54.31607298	54.86152753	55.34671783	55.58689568	55.86971214	56.1398853	56.44026947	56.58271304	56.87389686	57.05395716	57.26844926	57.49923983	57.82255277	58.22952062	58.90199627	59.74017091	60.79154171	62.09869419	63.62151094	65.25367667	67.21916337	69.27269121	71.50933977	73.90063338	76.43199054	79.15051547	82.16902507	85.52316284	89.14632832	93.31918196	98.29878166
14551OD	57.18009741	56.90740793	56.8232623	56.89445357	57.26137127	58.06622661	59.14241444	60.60677268	61.93754266	63.10197171	64.00919134	64.50864549	64.98984528	65.17675712	65.24644331	65.07522791	64.50813814	63.64351585	62.54279397	61.34251438	60.40984344	59.74354068	59.29530022	58.99222807	58.88662824	58.78666514	58.81252393	59.04328398	59.51066312	60.29315324	61.48598931	62.91344868	64.62545152	66.75241574	68.93837391	71.3250188	73.90305328	76.58220985	79.47338104	82.45898021	85.51938352	88.89247686	92.58577243	96.53322601	100.6417895	105.0830897	109.4850811	113.8034314	118.1247004
14551OS	59.48445962	58.52037014	57.40987986	56.33415153	55.42543515	54.80813287	54.54029569	54.79471068	55.24894402	55.91045414	56.61622862	57.40796453	58.21015618	59.01624125	59.76105534	60.50067416	61.30825632	62.03787335	62.56471148	63.20278688	63.77989231	64.29652994	64.69928464	64.93603308	64.90735696	64.81679951	64.56465669	64.1816375	63.70483537	63.27494396	62.72777765	62.4223182	62.25139618	62.22061851	62.51038707	63.27120833	64.1524412	65.44200654	67.02040065	68.94822069	70.85215621	73.08042214	75.34604298	77.91357561	80.7146759	83.74738173	86.92429976	90.44720459	93.92242085
14558OD	32.63074875	32.52652012	32.42963305	32.5122698	32.80964591	33.29236117	34.08896568	35.28940027	36.72935659	38.44361808	40.42638536	42.93078336	45.72074335	48.95968975	52.55589017	56.19298658	59.79778983	63.223526	66.17473672	68.78063757	70.87859795	72.36106214	73.13226873	73.27693038	73.05798132	72.45444072	71.81906752	71.31323173	70.93572304	71.10611309	71.60444156	72.4739588	73.81283639	75.40370802	77.29207472	79.25798312	81.37592246	83.56834828	86.02918035	88.67922557	91.46759796	94.62365237	98.20086184	102.0310759	106.1074045	110.375541	114.7840472	119.2856244	123.7650466
14558OS	36.36111207	36.81569533	37.2934175	37.8530804	38.55008212	39.61489625	40.82227291	42.20344682	43.55489904	45.13876932	46.83727022	48.70493906	50.70048454	52.76763014	54.82195455	56.80999652	58.77248383	60.66234172	62.64232185	64.6734522	66.58630579	68.44622733	70.17072261	71.89875932	73.66410828	75.51429818	77.41967219	79.54795976	81.88961653	84.41165993	87.33077795	90.73153132	94.90852217	99.94858274	105.7177991	111.9486479	118.6628848	125.5437268	131.9932424	137.9977618	143.2528069	147.5112277	150.7523644	152.8246294	153.8868422	153.9192089	153.3025596	151.8312683	150.0620991
14561OD	47.99410525	48.22713713	48.66450743	49.17605938	49.69124291	50.53717596	51.32255346	52.26117914	53.35405835	54.68981101	56.00598075	57.49142456	58.90551966	60.24255649	61.56331947	62.79399976	63.79399976	64.98520001	66.18050489	67.38509369	68.77890084	70.32702429	71.93192083	73.92622167	76.05163089	78.15071938	80.48168182	82.91684445	85.60958169	88.76689564	92.59083626	96.92672729	102.032255	107.7750154	113.8368523	120.2594168	127.0981785	134.020211	141.2161768	148.0839809	154.6215855	160.3691774	165.1645272	168.7140586	171.0535861	172.2978973	172.4358992	171.6510523	169.8856368
14561OS	43.52641158	44.69682971	45.99753189	47.28294199	48.62845924	49.9140892	51.20300466	52.51115938	53.9074114	55.22244297	56.46436518	57.69822381	59.01412686	60.27154541	61.7244495	63.1602856	64.69283746	66.13235612	67.69249032	69.07031701	70.70655476	72.4954078	74.4893237	76.45754797	78.5558326	80.65338967	83.00493691	85.55928386	88.19340446	90.86232411	93.60308075	96.23674289	98.78987954	101.23617	103.9198719	106.7039178	109.8810841	113.478834	117.442964	121.8053173	126.6363213	131.9583407	137.5791453	143.4693694	149.5660796	155.458888	161.3219396	166.4488969	170.7617077
14565OD	43.40450564	43.57799495	43.83114104	44.32953054	44.74162015	45.33460305	46.17834334	47.09064934	48.26022131	49.5852897	50.78272386	52.04719994	53.12957556	54.21218872	55.066666	56.10912184	57.0076131	57.80023644	58.58052687	59.16918529	59.5592693	60.08910786	60.64111883	61.33910439	62.10436179	63.14857622	64.19087982	65.41290769	66.85179901	68.46583661	70.28397473	72.40275158	74.85786577	77.64283336	80.65137204	83.96228929	87.18753052	90.42518685	93.75714111	97.03718567	100.1825894	103.2366825	106.1518	108.689621	110.8244886	112.5350363	113.9889256	115.267445	116.5835696
14565OS	64.28803218	62.63342805	60.50871797	58.15335395	55.6449148	53.35983831	51.49102679	50.04299823	49.09365394	48.46508442	48.2201115	48.35708202	48.82529449	49.82508781	51.23140335	52.71569304	54.33849994	56.0803292	57.9539462	59.85445612	61.70892889	63.51595792	65.2468019	66.85629481	68.04343276	68.91831103	69.92215313	70.79410137	71.72361131	72.79368036	73.99372656	75.4182767	76.88753718	78.6208288	80.55592416	82.81344743	85.48239066	88.14156203	90.99220484	94.03133184	97.19331221	100.3992642	103.7573506	107.3175319	110.8277283	114.36019	118.0204135	121.4045223	124.7996022
14597OD	65.57357164	66.93527985	68.37801118	69.93425647	71.52185544	73.12359342	74.78900909	76.54700747	78.26209606	80.15131933	82.11453594	84.28838348	86.69155953	89.22173448	91.76853388	94.63824116	97.59506226	100.8989924	104.5451695	108.7656971	113.2086286	117.8375154	122.436898	127.0237461	131.4156758	135.4329543	138.8480343	141.756193	143.8453494	145.2820989	146.0014371	146.3753232	146.7249687	147.020512	147.5121377	148.3761347	149.5001637	150.9541307	152.7693218	154.9581646	157.3574482	159.7337522	161.7112468	162.9752988	163.3943024	162.7954504	161.2252711	158.806814	155.5440036
14602OD	40.98131145	41.66114044	42.43953358	43.35970965	44.23774546	45.39803626	46.57048416	47.72304951	48.8865887	50.03395878	51.11286059	52.19551849	53.20818745	54.13826925	55.10042953	56.16520275	57.2425551	58.67976067	60.41431739	62.51280594	64.86215973	67.22301691	69.5932097	71.91866302	74.2717091	76.60001339	79.00463174	81.51294361	84.17480746	86.96038055	89.8312156	92.93279891	96.44627311	100.251899	104.3351933	108.6949713	113.3090335	117.9985865	122.7837871	127.5047545	132.5074276	137.6743206	142.960384	148.2073226	153.484178	158.7842477	163.7986963	168.3656311	172.36854
14602OS	37.47440095	38.20167368	38.98627472	39.99767061	41.17396407	42.61504884	44.10987368	45.74191631	47.42204527	49.16508553	50.96073775	52.68801048	54.46574194	56.21451152	57.72572673	58.88202945	59.66865089	60.11078817	60.3839628	60.69696426	60.88254512	60.96680381	60.96680381	60.91719367	61.02468144	61.30687297	61.85479216	62.78267496	63.99513453	65.34235417	66.65253934	68.1188403	69.73756097	71.54974331	73.69874781	76.05963482	78.61736991	81.39783131	84.34779774	87.36333535	90.60663258	94.13108618	97.76612577	101.4676014	105.3252397	109.2923189	113.5389709	117.9872561	122.829696
14603OS	55.92878307	56.24835864	56.74843077	57.2456072	57.96147953	58.67335094	59.42220098	60.02163592	60.49895477	61.02297245	61.30076322	61.35197726	61.44980517	61.37856605	61.18114333	60.88565376	60.68766126	60.57517485	60.57517485	60.59229487	60.83772833	61.28543646	62.01926561	62.83744743	63.69359277	64.61158683	65.71389181	66.78965794	68.02998872	69.48486987	71.17257482	73.15402777	75.45361606	78.09446716	81.30279749	84.699311	88.57876934	92.63851582	96.81909735	100.9340661	104.9443977	108.893708	112.6181835	116.1507173	119.547828	122.6615275	125.7036445	128.6526572	131.5207873
14613OD	48.91055541	50.30575423	51.9152402	53.6624957	55.57801854	57.57538535	59.62601471	61.50115134	63.2119262	64.75236719	66.06866802	67.11163053	68.03212148	68.8454902	69.55278015	70.24707586	71.08876107	72.10116924	73.43159762	75.21494987	77.06017373	79.00181372	81.01193307	82.78211004	84.2939571	85.51917406	86.36268338	87.01187758	87.50447915	87.90695815	88.32189109	89.01368852	90.02878779	91.41355202	93.47724498	96.12010054	99.40276961	103.2600472	107.4148469	111.8171532	116.6018344	121.5757301	126.7261249	131.9769176	137.3630163	142.8511762	148.3385176	153.6576177	158.7122414
14613OS	86.86397136	86.06790022	85.19797169	84.53958546	84.38153562	84.15860055	83.86717085	83.33490406	82.33114693	81.39877666	80.75429882	80.15865811	79.51481767	78.36678037	76.65994471	74.52698864	72.46638801	70.61207268	68.96281537	67.72927128	66.46899934	65.05032245	63.756786	62.76874404	62.34073847	62.42136799	62.82730796	63.46541075	64.38100954	65.61775103	66.97687565	68.44224514	70.03178579	71.82625857	73.79429349	75.89998557	78.33871945	81.10472939	84.34076621	88.0453727	92.12013591	96.90806025	102.4302146	108.5008524	114.9469528	121.6826283	128.3819414	134.7579193	140.4587624
14614OD	33.41078117	33.6701889	34.06180018	34.53072149	35.17926996	36.14823914	37.17379761	38.42059916	39.80251451	41.2232673	42.74914065	44.37851299	46.03383082	47.84937113	49.83276887	51.84388213	53.72378713	55.57944801	57.31990571	59.06298377	60.94942093	62.85851184	64.771174	66.62592767	68.32786699	69.91714894	71.3669874	72.51669242	73.5544711	74.42642628	75.19817075	75.83179127	76.51554663	77.40410753	78.58414806	80.03111406	81.83923132	84.03682986	86.87426411	90.44441847	94.46543954	99.00859139	104.0160495	109.3415063	114.4857122	119.2742067	123.7637281	127.5459539	130.8240884
14614OS	33.18253829	34.26896615	35.45178986	36.81983688	38.3287116	40.08386959	41.91823959	43.77398508	45.55049445	47.3122354	49.13041722	50.76760691	52.3280383	53.75140693	55.10969301	56.34762781	57.49696315	58.79706296	60.11039491	61.30972949	62.5914539	63.85302838	65.12323484	66.36853825	67.75636777	69.04460283	70.23682126	71.44049766	72.89257604	74.54144703	76.68476313	79.3198152	82.2878633	85.80960915	89.66605308	93.56791964	97.652943	101.7357455	105.6640597	109.1703186	112.295501	115.0068997	117.1686852	118.9864634	120.4031206	121.5946614	122.6490298	123.6318228	124.7288139
14615OS	49.47710974	50.06229713	50.68227872	51.36256027	52.3320746	53.0563521	53.93449541	54.92099034	56.07240712	57.60734836	59.50737971	61.40566635	63.00415837	64.39386923	65.30024893	65.92070111	66.52006843	67.04279605	67.66129303	68.33216407	68.99185631	69.68805799	70.78196057	72.28622541	74.2322197	76.71846598	79.62860142	82.91509108	86.31498302	89.72347121	93.27271895	96.80677518	100.3227047	103.8591662	107.4205163	111.1226488	114.9782951	118.9840039	123.027497	127.2580872	131.6186621	135.9579738	140.2958194	144.5186344	148.4070469	151.9355247	154.8748224	157.2527424	158.926909
14616OS	51.15335048	52.02773701	52.79213992	53.46133631	54.04287754	54.468561	54.91373617	55.48440448	56.04776417	56.49479779	56.74781279	56.92166068	57.16199563	57.63783091	58.23036367	58.89804909	59.91652229	60.95680167	61.90649726	63.10967983	64.53796907	66.38186264	68.52669837	71.01227986	73.88303687	77.15529355	80.87722501	84.61346505	88.59781092	92.90545585	97.35102151	101.8389282	106.1900087	110.3953823	114.3306857	117.855699	120.8707615	123.4057263	125.683043	127.578777	129.049564	130.1544744	131.1679805	132.1583946	133.4602897	135.1746521	137.2730047	140.025528	143.3683749
14617OD	45.17475093	45.66974362	46.1966303	46.74208485	47.2875394	47.98834887	48.72495339	49.45222612	50.30499337	51.21620941	52.29602571	53.58326236	54.96585291	56.54544241	58.27486732	60.05290396	61.90059419	63.9006261	65.99893084	68.09483615	70.16685382	72.23527145	74.31848491	76.43398007	78.68965704	81.06408622	83.70792111	86.31320329	89.04596225	91.71095692	94.43894057	97.3278226	100.1575414	102.96291	105.7699661	108.6008495	111.4950534	114.3550172	117.2687725	120.2173947	123.4798827	126.943634	130.706749	134.8227941	139.3011794	144.0923961	148.9017889	153.6310036	158.076441
14617OS	39.68391765	40.30758667	41.03028176	41.98876849	43.07967758	44.14642646	45.37887435	46.44496398	47.52350651	48.50335659	49.43232172	50.0190121	50.44016717	50.78418801	51.09560914	51.30280928	51.55773822	51.78428511	52.16000019	52.71303454	53.59483164	54.60648207	56.00786417	57.64779767	59.76294361	62.05522052	64.70822837	67.81305972	71.18243131	74.90893069	78.91099791	82.96043847	87.20137024	91.50103136	95.86180878	100.1183319	104.1992194	108.3668823	112.340305	116.3826051	120.6357706	125.0178778	129.7414877	134.9158908	140.3614502	145.930988	151.4050716	156.7997395	161.7865892
14618OD	38.33307648	39.1512961	39.9041377	40.64986732	41.43756346	42.13860703	42.80587977	43.48601012	44.26947646	44.97594348	45.78601109	46.64416885	47.47311713	48.35663917	49.28690546	50.39562156	51.48653065	52.72951057	54.05161598	55.73885554	57.67259424	60.19566623	63.29311093	67.05423875	71.5087093	76.30235221	81.40289099	86.76492934	92.34429203	97.94419029	103.4122197	108.6979329	113.5850539	118.2280051	122.7233276	126.8858032	131.281354	135.8757047	140.7413899	145.735319	150.8752615	155.8170527	160.6970062	165.302647	169.3665952	172.5158719	174.8647724	175.9384294	175.6107677
14629OD	48.95979899	50.36815921	51.53817298	52.49134896	53.4849427	54.50877311	55.63434809	56.99399463	58.43241605	59.92142972	61.34822083	62.76389729	64.23726689	65.74187296	67.38014741	69.04829892	70.81827233	72.72598717	74.68474995	76.6464275	78.71903992	80.75748027	82.57670385	84.18703391	85.64897641	87.09570174	88.46032854	89.86987027	91.11949227	92.53024292	94.0373341	95.53092887	97.17624387	99.1343141	101.2940598	103.9168729	106.7033955	109.8616243	113.1155597	116.4062812	119.4453201	122.0112665	124.2168114	125.90577	127.0390112	127.6689183	127.5218582	126.465142	124.6226002
14629OS	46.06829348	47.07328415	48.15097913	49.30163609	50.59870009	52.01746854	53.53197549	54.96796799	56.51342253	58.12963624	59.63830774	61.1755111	62.6780777	64.10009939	65.26945253	66.33571278	67.23009526	68.1731713	69.20225941	70.49114713	72.17543793	74.47204451	77.06731623	80.14054038	83.47441101	87.02499043	90.50618536	93.84157146	96.83074535	99.50974274	101.6041815	103.3902824	104.6748623	105.8806201	106.9817373	108.372716	109.9333337	112.1803187	115.0361793	118.6456181	122.8220603	127.675295	132.846172	138.2444125	143.4323203	148.3480148	152.6878926	156.493687	159.2746638
14631OD	60.15346284	59.47995689	58.47732925	57.59529703	56.94749659	56.67110651	56.80043827	57.42139019	58.57525392	60.40122986	62.67280856	65.18561901	67.47325967	69.40642305	70.78827008	71.52103979	71.85719715	71.82206241	71.29131248	70.32717583	69.15435479	67.86332321	66.76097211	66.018786	65.63087082	65.60953626	66.00313742	66.68961022	67.57441122	68.73435939	70.17134441	71.80392525	73.62904774	75.33604709	77.26082611	79.38368017	81.61883892	84.24987862	87.10253282	90.1863327	93.51616044	96.95048176	100.4410088	103.8722777	107.5439113	111.0090741	114.5642	118.0355481	121.1725214
14631OS	49.87460188	50.41628647	50.72135336	50.77225876	50.63889382	50.4676753	50.28050648	49.98916279	49.66042397	49.23217947	48.71340283	48.6303111	48.90674487	49.68645581	50.80885315	52.23234315	53.92113703	55.7470502	57.92081451	60.1896019	62.25130324	64.19807573	66.07374711	67.92850078	69.81523444	71.60590432	73.34817574	74.97220889	76.21164634	77.18343423	77.91075065	78.59890955	79.12682759	79.39299844	79.49711748	79.24301702	79.01177008	78.92453766	78.88739499	79.2173129	79.73963443	80.5832575	81.75300945	83.20460025	85.04062306	87.28140328	90.02627078	93.13044045	96.69769773
14632OD	48.68518517	50.62371375	52.32760828	54.00228292	55.66723078	57.08491481	58.34134952	59.29595115	60.111428	60.81014252	61.53646989	62.20754485	62.70667648	63.25961165	63.79697904	64.30325387	64.74397	65.2520426	65.9792099	66.78212183	68.06425754	69.53162037	71.26544952	73.12830769	75.06298689	76.84065039	78.5088286	80.20805636	81.83207009	83.50132474	85.17457997	86.68138469	88.2591095	89.97419531	91.91343134	94.25292761	97.20909674	100.7120777	104.7672362	109.2512783	113.8227158	118.7281883	123.7043034	128.8003228	133.8394103	138.8863192	143.9117966	148.8212266	153.5197823
14632OS	47.65320518	48.2012128	48.84433989	49.54585578	50.22467527	50.92561895	51.66907987	52.54313798	53.39596731	54.45895628	55.71903749	57.19951699	59.2750258	61.49050106	63.76660885	65.8432416	67.56844156	68.86499856	69.90047247	70.70951011	71.44011862	71.86529749	71.93454951	71.54263514	70.93392875	70.23866411	69.83091666	69.85370705	70.46530776	71.57885465	73.08645283	74.62201483	76.40361994	78.464309	80.68980546	83.1804872	85.84040971	88.79340848	92.06696112	95.62616106	99.43594222	103.8214701	108.6923578	114.0283016	119.5632144	125.5656738	131.7018079	137.8774282	143.8056786
14633OD	37.20870382	37.61530269	38.34636029	39.175938	39.96425837	40.93539637	42.09563723	43.34213534	44.59842613	45.91484798	46.97816467	47.80232482	48.61231891	49.05929115	49.51848429	49.75182759	49.98446759	50.096954	50.25949721	50.56693996	50.80400224	51.34863975	52.11390617	52.72846222	53.55488274	54.21704171	54.95289993	55.47497351	55.84851733	56.06289153	56.18344498	56.45342914	56.59154545	56.79635031	57.26490853	57.91437288	59.01276155	60.516819	62.41281405	64.64191541	67.29078536	70.23257724	73.45593782	76.98524995	80.87952909	85.09811783	89.70502888	94.64677082	100.136089
14633OS	35.83659016	36.01392711	36.27026263	36.49769141	36.97123753	37.64812088	38.52626419	39.48760848	40.60991634	41.82830776	43.02892373	44.10631769	45.11898665	46.00977429	46.8732546	47.59014719	48.12283325	48.49161426	48.75040817	49.06305452	49.14935511	49.31051532	49.59563481	50.10368035	50.74629454	51.65504976	52.79490245	54.15853882	55.70247026	57.43602961	59.21080607	61.20806261	63.09728761	65.07701388	66.91877122	68.73937537	70.49365408	72.13066933	73.67591858	75.39399026	77.08922716	78.90528176	80.96550751	83.35352534	85.92814636	89.0210391	92.5683788	96.63936892	101.4991483
14657OD	34.68264562	34.64471158	34.46609254	34.44344434	34.46830784	34.83207841	35.45372113	36.17219023	37.08128114	38.0676384	39.32062253	40.64538956	42.17558497	43.78397369	45.32720184	47.03186971	48.71310286	50.36606355	52.06164794	53.70247962	55.39627491	57.13036485	58.85155383	60.63271713	62.5009131	64.58780289	66.78242319	69.40510039	72.37766301	75.70449864	79.30571782	83.18412226	87.17174946	91.37712375	95.51832234	99.8243651	104.1942472	108.3041479	112.2863874	116.2031618	119.8473185	123.4190785	127.0203448	130.3940804	133.8040487	137.2273046	140.5423265	143.6058155	146.5411765
14657OS	31.80408235	32.51925607	33.29765857	34.17156202	35.03179082	35.87366902	36.81716295	37.55363395	38.21221646	38.82002189	39.41693011	40.19368987	41.10662842	42.01114169	43.10447207	44.26962523	45.58518739	47.19463522	49.09572705	51.38925518	53.91713853	56.99926134	60.26946779	63.55943056	67.00338572	70.21468769	73.42333464	76.49006688	79.35832076	82.30970071	85.13278614	87.93682653	90.53544963	93.18580627	96.21155271	99.48729082	103.4265393	107.804693	112.7386572	118.0203594	123.6929169	129.6671968	135.8070963	142.0380089	148.217118	153.9923179	159.4033592	164.2528354	168.3969782
14658OD	28.36259807	28.98819525	29.78058798	30.64559364	31.53622385	32.60103815	33.76813542	34.89630456	36.01861243	37.08836729	38.21270266	39.07086043	40.03068092	40.81149708	41.6274525	42.49809751	43.37470557	44.35967914	45.60005951	47.0201305	48.63923437	50.33250011	52.47733584	54.94023028	57.85910069	61.25440944	65.1594696	69.64636369	74.60195541	79.89318432	85.64076684	91.76372597	98.11276453	104.441597	110.6224414	116.5985683	122.106695	127.162357	131.7094581	135.7752783	139.4679524	142.7409349	145.2731365	147.2586254	148.5712738	149.3451177	149.6106179	149.4213423	148.7419017
14659OD	49.98051799	50.746272	51.68092416	52.78742218	53.74615929	54.99272468	56.26368575	57.52880027	58.86751244	60.26142155	61.52811987	62.70549982	63.9740337	65.16854685	66.29697973	67.6549426	68.98616305	70.44363611	72.00161674	73.78825309	75.72542364	77.87791304	80.34258686	82.85226371	85.42601152	88.12424955	90.69157965	93.32969666	96.02848192	98.81585693	101.6178346	104.4999889	107.534824	110.7367623	114.316038	118.3566943	122.8156919	127.860251	133.1994192	138.79757	144.4442652	149.8460964	154.9685385	159.4586681	163.4091769	166.8385468	169.5802682	171.8417192	173.4074541
14659OS	45.34821389	46.15114802	47.23543757	48.76195353	50.38973826	52.29666034	54.29127121	56.21247136	58.13166532	59.98140682	61.55072264	63.03699285	64.42406464	65.59889915	66.67468817	67.74431367	68.96827455	70.27730005	71.56210605	72.67008417	73.65023596	74.27965407	74.70434293	74.86243508	74.90275851	74.86266049	74.90727165	75.14002505	75.79259768	76.76170696	78.10608326	79.99248713	82.70331296	86.03017217	89.99778331	94.40442588	99.21358698	104.1100464	108.7549369	112.9666027	116.9426235	120.3836545	123.2216845	125.4356502	127.1339999	128.2495568	128.984409	129.2874201	129.2759816
14661OD	35.21396984	34.9758384	34.86415863	34.96944358	35.18221942	35.69074527	36.08343402	36.48754536	37.07682696	37.75977395	38.65777206	39.74424293	40.92362352	42.11112456	43.36096053	44.45186962	45.29737022	46.14766138	46.8911334	47.73716112	48.44278613	49.10386588	49.65289203	50.33648647	50.87896555	51.47453655	52.23420542	53.20688664	54.18830629	55.35816401	56.42531031	57.7358395	59.20535694	60.86839745	62.60738338	64.75648013	67.04288899	69.46594481	72.14318397	75.19430958	78.40839074	81.97441933	85.82362296	89.93289393	94.40272036	99.0737922	103.9220928	108.8613822	114.0451695
14661OS	41.23507066	42.31772856	43.25159524	44.02149894	44.79722491	45.53726612	46.44635703	47.36431469	47.94466678	48.43762797	48.82604009	49.09106168	49.29156321	49.63100641	50.15647819	50.67886144	51.36101705	52.0037065	52.68962617	53.60371295	54.51656654	55.48738653	56.53478726	57.69900339	59.04655387	60.49485363	62.12230023	63.77163037	65.43434212	67.02177499	68.59857282	70.13962867	71.7077068	73.40243045	75.18756589	76.84840324	78.55817483	80.2141467	81.77898338	83.3696296	84.84075165	86.34721929	87.949775	89.62006101	91.49992371	93.50595093	95.92719685	98.77587683	102.3499902
14662OD	35.34649589	36.06673431	36.9796101	37.95695981	39.15705698	40.18697704	41.35256854	42.5369873	43.46466931	44.26270121	44.95319089	45.67429837	46.37427694	46.95661961	47.71407075	48.31391837	49.28443076	50.24065746	51.17489901	52.44762629	53.71470746	54.97276445	56.05816789	57.04572435	58.05001103	59.00991301	60.03049746	61.11740806	62.1599891	63.47465307	64.75702737	66.30812801	68.06239111	69.98865336	72.17707963	74.6793199	77.06060583	79.80659277	82.65588656	85.69117113	88.94146035	92.53524225	96.55554754	100.9881585	105.8867077	111.0775403	116.1832955	121.6316431	126.9231651
14662OS	38.69730134	39.33370278	40.00402867	40.79908059	41.50854631	42.24641869	43.030159	43.83859149	44.45482913	45.03346495	45.53962603	46.03767985	46.50299176	46.99490287	47.47285011	48.01180753	48.67754607	49.29655318	50.04897655	50.9203082	51.90765762	53.05082841	54.28851353	55.68492369	57.35102047	59.18471007	60.97859053	62.7656902	64.49466809	66.08943072	67.65281712	69.00370719	70.33835636	71.64031913	72.88027261	74.03371429	75.3124348	76.78862138	78.44320609	80.52700598	83.04893979	85.92002591	89.55796883	93.76193862	98.59612829	103.8583048	109.5475443	115.2589174	121.2381273
14663OD	62.62599321	63.67527875	64.79851983	65.90380478	67.02535941	68.11376988	69.2808668	70.49443332	71.89265511	73.3266768	74.80790017	76.2649987	77.8231222	79.55848347	81.27766904	83.12123247	85.15333349	87.14018319	89.17425329	90.99743097	92.76475733	94.49790122	96.14247478	97.84710277	99.38958185	100.8809017	102.3040411	103.6628834	104.8665487	105.8043123	106.7341558	107.611324	108.5355141	109.7622209	111.2742053	113.3234579	115.9196812	118.8375792	122.0635633	125.6882012	129.9982189	134.5109066	139.477752	144.7175862	149.8994744	154.8151689	159.2892512	162.9576555	165.8276658
14663OS	56.83518705	57.37231272	57.80576879	58.40386581	59.08305983	59.85914889	60.4901619	61.17289318	61.90995685	62.69206862	63.42643807	64.37106705	65.446717	66.84410893	68.15510282	69.52514544	71.0222161	72.48727625	73.87531766	75.14966375	76.29867138	77.55072021	78.92477486	80.43321089	81.94510234	83.63043837	85.2991985	86.98370777	88.75979198	90.69436021	92.86286371	95.23825559	97.59945471	99.94294531	102.2659621	104.8998371	107.7075958	110.7688911	114.2297232	117.9451426	121.625326	125.4119034	129.2100775	133.0120877	136.536954	139.9294357	142.8023404	145.1504281	146.9181699
14676OD	61.41319899	62.82356782	64.34345349	65.58933952	66.83148367	67.88089683	68.77526647	69.37706132	70.01927532	70.41169045	70.76613617	70.95259372	71.37117004	71.73618178	72.35033625	73.15656003	74.37821752	75.61715629	76.99680467	78.45690918	79.98746907	81.6981222	83.69891635	85.87611667	88.42564739	91.20378321	94.21572044	97.48868283	101.3232554	105.5255176	110.168663	115.4041783	120.7501068	126.1778211	131.4953017	136.4176407	141.2376036	145.6212824	149.5087509	152.8997997	155.9259449	158.0550926	159.630249	160.8320188	161.51249	161.7079176	161.7585519	161.0476282	159.8436307
14676OS	52.68587147	53.35891307	54.30055653	55.21854505	56.20042593	57.10958411	57.99676895	58.79797363	59.52148854	60.31823349	61.06125329	61.74274549	62.57539992	63.34513161	63.99712615	64.62228567	65.16264309	65.79420263	66.70099605	67.75187198	69.03491627	70.64195113	72.46665885	74.55046151	76.93003915	79.85360648	83.10619562	86.89809071	91.06282806	95.41629306	99.85463437	104.2977815	108.6083381	112.6962537	116.5450051	120.0921277	123.1789731	125.9626278	128.4159359	130.6097239	132.7494188	134.9329203	137.2370425	139.9226324	142.8651803	146.101224	149.6161693	153.3418385	157.047158
14677OD	38.03295794	39.03794861	40.00195417	41.2062534	42.44880711	43.66897618	44.83607344	45.8869022	46.71019433	47.50822622	48.38144857	49.18856118	50.02298875	50.83662137	51.45491271	52.01817426	52.55302915	53.17436634	53.91631837	54.73661457	55.66168768	56.63919657	57.78071768	59.02030459	60.25277398	61.53687217	62.86783461	64.30299724	65.77135849	67.20357791	68.84236388	70.5236591	72.22550756	74.02315937	75.76488911	77.81166007	79.82504897	81.89191992	83.92485948	85.89123188	88.03663566	90.18024306	92.34062334	94.58907665	96.82473269	99.43753468	102.1936632	105.2820435	108.6658637
14677OS	43.22731295	43.45905061	43.73775586	43.93492231	44.06732212	44.11660073	43.94411434	43.64985969	43.34241694	43.29809119	43.5234108	43.98105483	44.62945383	45.34082933	46.09711075	46.79898071	47.68948538	48.62647941	49.53557032	50.57886644	51.48795735	52.36172	53.45620069	54.34156557	55.22627466	56.05996392	57.05909902	57.91152573	58.80438336	59.80471906	60.8773561	62.05809298	63.51620067	65.09948488	67.07741235	69.37596928	71.84390398	74.39506808	76.91110195	79.32599571	81.60905457	83.73951166	85.85691071	87.88071442	89.9312328	91.89094613	93.78993364	95.75783539	97.85700711
14678OD	45.92674949	46.82758921	47.96883531	49.21282578	50.40620457	51.62637364	52.86280268	54.17095739	55.41545799	56.72660099	58.07914456	59.42317963	60.65545654	61.95354496	63.08858282	64.3339979	65.32339824	66.32994877	67.18948052	68.00001179	68.75269526	69.39311704	70.00539606	70.75866214	71.49129972	72.61828752	73.92445582	75.60102914	77.48191001	79.70564062	82.22666515	85.01203364	88.08111642	91.46964056	95.16375732	99.30351951	103.5228022	107.9785323	112.6341483	117.5083778	122.2058404	127.0037967	131.7744335	136.621032	141.3060816	145.9797904	150.3082955	154.5231115	158.5437816
14678OS	41.78604889	42.59346424	43.5770822	44.54446654	45.79266843	46.89648021	48.24539566	49.57870102	50.96055464	52.33932738	53.64548076	54.89860743	56.00847071	57.1072953	58.12058085	59.05859236	60.13156891	61.12286758	62.17469267	63.02146322	64.19835906	65.37752637	66.57883176	67.9815112	69.49111904	71.10962053	72.77367332	74.5059759	76.16001545	77.74153831	79.48233934	80.96614768	82.41469366	83.8454028	85.15616261	86.59621499	88.25807953	89.77392023	91.524043	93.49371754	95.79776278	98.40836265	101.4837133	105.1058148	109.2794647	114.0406411	118.9020767	124.0001838	129.5098218
14683OS	28.51056498	30.60775896	32.40495751	34.05088043	35.42092306	36.59780537	37.72899385	38.59653126	39.39852697	39.82291204	39.92444576	39.68697565	39.42664684	39.55870299	39.84580612	40.50114545	41.38118466	42.46510488	43.74689934	44.99202173	46.47925533	48.22203411	50.24395752	52.56077055	55.07987699	57.9694415	61.12560029	64.6494321	68.66530193	73.27732918	78.65530465	84.70540029	91.3202695	98.42465695	105.6186322	112.6705301	119.5082384	125.7029849	131.1629784	135.5595828	138.6122339	140.1657867	139.8965863	138.1260216	134.9001749	130.6492303	125.6648039	119.9133897	113.893493
14703OD	45.8136888	48.0273271	50.28965031	52.40320761	54.4363379	56.37762347	57.97370772	59.20818745	60.27930693	60.94946462	61.50262416	61.82837087	62.26152802	62.77071173	63.49137948	64.49196763	65.58926079	67.02646637	68.84539795	70.55936883	72.21126071	73.82513289	75.32101649	76.51337294	77.61257796	78.55483593	79.33299741	80.1317971	80.83568712	81.23927515	81.53311019	81.92843905	82.13490712	82.34253415	82.7302475	83.2684777	84.10798506	85.08099712	86.20484508	87.54069727	89.08353771	90.86351221	92.73156877	94.84357799	97.15226399	99.6940051	102.3087963	104.8195509	107.3142423
14703OS	48.76306534	49.61914167	50.54223217	51.39324674	52.25357298	53.05418465	53.74515915	54.57284962	55.59245023	56.63389726	57.68535094	58.80896412	59.74750449	60.77176111	61.69210434	62.73529295	63.70511315	64.83864594	65.99999653	67.16225711	68.45965091	69.68504195	70.87399431	72.02267248	73.18219826	74.32241544	75.24842834	76.18986789	77.05421309	77.98287201	78.97188221	80.08900382	81.42621821	82.94757982	84.80155251	86.7340074	88.89318778	91.33785525	94.01509441	97.20441229	100.8062002	104.7680026	109.0385277	113.6567764	118.6347282	123.6394175	128.7211824	133.9431943	139.1687754
14704OD	54.55331768	54.46484618	54.21549433	54.21549433	54.45085768	54.70436062	55.21886756	55.9111075	56.57000212	57.35712745	58.18395961	59.13911195	60.32668027	61.80521185	63.42645541	65.30543622	67.28957644	69.35588247	71.36721559	73.36498746	75.1812862	77.02925803	78.81048792	80.606025	82.48659585	84.31365204	86.30128548	88.60767365	91.10062894	94.05683413	97.35749401	101.1183222	105.1779154	109.5880945	114.2546026	119.058292	123.9360601	128.8131402	133.7292404	138.6396186	143.4273397	148.0976965	152.6997195	157.0326649	161.1856495	164.9523371	168.2237063	171.184562	173.5155973
14704OS	80.19716506	81.4901234	82.20662689	82.46643205	82.03619732	80.86478806	78.97207988	76.32455375	73.09004073	69.62246427	66.39814897	63.73689894	61.4594196	59.69394684	58.36244271	57.39808308	56.77448793	56.43170339	56.35500856	56.63731419	57.11684869	57.79441209	58.52877981	59.41538932	60.31808506	61.41088486	62.63500664	64.03885269	65.57223511	67.34881592	69.27339242	71.31670449	73.57847214	76.08255352	78.75690738	81.42557109	84.04844874	86.53096078	88.80827678	90.89659535	92.93596996	94.668774	96.42463476	98.09853224	99.67992609	101.5757412	104.0776971	107.0532774	110.8698051
14705OD	46.4106969	47.03629407	47.85228278	48.71438252	49.77511805	50.85256646	52.02501436	53.23755819	54.39082371	55.61300035	56.62111456	57.33786358	58.03545241	58.57770469	59.0166456	59.41077978	59.83638243	60.24662399	60.73512372	61.15483995	61.59881661	62.09724981	62.70019393	63.3308584	63.95052026	64.93989632	66.29056445	67.93421	69.83725253	72.01940641	74.55588115	77.30329895	80.31145755	83.5664763	86.90668696	90.30760609	93.48184828	96.27966863	98.70387684	100.7861717	102.4262619	103.6621732	104.6900704	105.8022627	106.9666838	108.4802537	110.4073632	112.7881962	115.6263983
14705OS	48.31066374	49.65528245	50.93741642	52.32498793	53.76044846	55.14966722	56.29704389	57.43110553	58.52124682	59.51623327	60.34908572	61.43257002	62.6333424	64.01903603	65.47135509	66.95768842	68.40937285	69.87255686	71.13146244	72.06853624	73.00466919	73.78739444	74.0675465	74.28840776	74.32575573	74.28638111	74.16378854	74.29993716	74.67195754	75.38473233	76.70875619	78.17258592	79.96778037	82.22335538	84.59305919	87.33819649	90.30816304	93.5880987	96.9524009	100.5489814	104.4149815	108.4127239	112.7828993	117.3868159	122.3117274	127.5985031	133.1650266	138.7723042	144.3349353
14706OD	43.37287348	43.6797253	44.24995561	44.95579147	45.87675511	47.00647736	48.03738646	49.15053489	50.1507173	51.22229455	52.32878876	53.59996934	54.89766485	56.23710806	57.77595763	59.42343486	60.88341592	62.49635731	64.13197569	65.63310172	67.10004633	68.45221502	69.64314617	70.79182399	71.8457059	72.81037417	73.74715424	74.78350136	75.80692361	76.81911954	78.09599512	79.41804643	81.0720742	83.05595537	85.33282263	88.0063428	90.93362357	94.11369948	97.68729886	101.6853901	106.3074438	111.4834435	117.2700639	123.649799	130.6185989	138.0002469	145.5998403	153.2819429	160.8654563
14706OS	47.80740703	49.61917912	51.38250836	53.12246392	54.975974	56.72431148	58.46777205	59.97927232	61.67761889	63.1870034	64.61074378	65.81674992	66.87617146	67.84980739	68.76792422	69.58698203	70.21583765	70.7193014	71.12428769	71.26789925	71.32599779	71.33437139	71.43212752	71.63993905	72.09106515	72.72931949	73.57577723	74.95717413	76.55934074	78.38374329	80.30939484	82.50543976	84.69419861	86.76483432	88.68273648	90.533973	92.25515539	93.95461551	95.71636061	97.73983348	100.3059741	103.4248976	107.2577681	111.8838265	117.1019946	122.933317	129.0981105	135.4583615	141.8468746
14712OD	38.9743042	39.15227474	39.42980021	40.0805397	40.83205171	41.71481358	42.58760626	43.61833191	44.68037623	45.75573869	46.8622329	47.99355143	49.08830816	50.14666471	51.03915336	51.68192326	52.21677815	52.61671274	52.88290232	53.20277335	53.48789943	53.75866491	54.07847214	54.4421085	54.82574255	55.14966861	55.7275193	56.30429077	56.99916701	57.57920387	58.15479695	58.85849415	59.59392513	60.57339478	61.59504284	62.75650822	63.95904576	65.0878289	66.22456811	67.42573929	68.7235586	70.10350418	71.61085926	73.23760709	74.92030265	76.76613825	78.91557451	81.48562206	84.36958798
14712OS	40.83108278	41.875378	42.92790812	44.07703712	45.13777265	46.21305223	47.19833131	48.25528613	49.19533469	50.08298874	50.87036549	51.53762783	52.04955084	52.46723661	52.84403576	53.25086108	53.76712972	54.2363961	54.79652994	55.51693309	56.21691201	56.93070741	57.62708144	58.53294442	59.53921578	60.6639054	61.85273812	63.09335223	64.63908421	66.3859676	68.22066602	70.42622549	72.85892001	75.22255637	77.57061213	79.86705849	81.88918027	83.53554604	85.00341311	86.0697403	86.80296603	87.32610737	87.83138136	88.41515905	89.55977769	91.09034035	93.11161596	95.80960222	99.17399458
14720OD	43.15175074	43.29998016	44.07679679	45.37493515	47.09973665	49.38753544	52.31343287	55.96174518	60.42410278	65.51064717	70.71975153	75.62454362	79.58787051	82.45782922	84.264053	85.28412628	85.55533877	85.30303955	84.57260479	83.23730677	81.53621604	79.83965926	78.51490298	78.02245053	78.70427149	80.48972598	82.95101304	86.0127071	89.28929346	92.68784748	96.31598663	99.99773962	103.6392559	107.2048305	110.8558003	114.252447	117.6697596	121.3979159	125.2321028	129.4018263	133.9789588	138.8454687	143.8539262	149.0614582	154.4050473	159.6388078	164.6460322	169.2290552	173.0566365
14720OS	30.16388113	30.20684381	30.29177475	30.38397061	30.38397061	30.565923	30.94574755	31.34772231	31.76755229	32.20010515	32.73941976	33.28487431	33.96120106	34.68847379	35.59724877	36.70883283	37.68137984	38.79333565	40.03512018	41.2605896	42.53494852	43.79383503	45.16402817	46.5641535	48.1193435	49.80499545	51.45174339	53.27481946	55.12953463	57.15225636	59.35482753	61.63613545	63.92039941	66.23377783	68.57990612	70.92658268	73.17700785	75.48262059	77.67310125	79.77834181	81.8520272	84.05383509	86.4459388	89.11374318	92.13995708	95.36123449	98.72421473	102.3152917	105.9092879
14737OD	44.14592292	44.76703887	45.50705303	46.18044073	46.8642918	47.55177446	48.53705354	49.72868417	51.20846558	52.85070142	54.42093173	56.09255253	57.6614425	59.14964503	60.75460191	62.60104093	64.73217253	66.96200145	69.18442431	71.22085155	73.03772874	74.65343406	76.1654996	77.5357125	78.80546431	79.87883897	80.95633698	81.91357353	82.84186346	83.79915341	85.04922763	86.5823607	88.51567216	90.70239882	93.27607103	96.33390392	99.75430437	103.5554054	107.6078027	111.768941	115.9622352	120.2146731	124.6136877	128.9302535	133.1774313	137.324044	141.0309372	144.3975254	147.0671789
14737OS	39.24130804	39.31319948	39.67604273	40.30925924	41.06717855	41.98686912	43.00120059	44.30559887	45.74370783	47.30748992	49.20755213	51.15388593	53.03329294	54.76194139	56.40172404	58.25949409	60.03975747	61.74637326	63.17803435	64.67623138	66.0531911	67.01786284	67.8789066	68.63217267	69.44395932	70.26436754	70.97964061	71.83403362	73.03236181	74.53510631	76.20281289	77.97380551	80.06827684	82.50567003	85.11887984	87.78718844	90.61052981	93.55507729	96.70158525	100.1393301	103.8869095	107.982847	112.5405565	117.3889618	122.4598236	127.7651291	133.0240707	138.0189112	142.7251864
14739OS	51.12069147	52.65371184	54.24492541	55.85133917	57.40866609	58.97706985	60.5096602	62.12663304	63.74687264	65.50732665	67.33321346	68.87505653	70.41193321	71.98732688	73.60708826	75.39986766	77.42051003	79.7154652	82.33180861	85.19210746	88.19059476	91.33452467	95.00864272	99.08303139	103.6854241	108.8614259	114.2726531	120.0507015	126.1051976	132.2768853	138.4303166	144.7689875	151.1124767	157.4269798	163.7245442	169.6556563	175.3938945	181.0423473	186.1557048	190.6316917	194.5268499	197.8249331	200.3099851	202.0019282	202.9046007	202.8443104	202.1032965	200.6600245	198.5152962
14740OD	33.49112181	34.43374114	35.78602878	37.52251174	39.69839564	42.40059107	45.07681482	47.80572648	50.38576646	52.9624984	55.2953297	57.51539681	59.62399119	61.38141043	62.75598665	63.68095398	64.10199911	64.59121219	65.12120611	66.04422864	67.19514986	68.74382539	70.61697665	72.6328229	74.97556236	77.58327068	80.37109098	83.32142292	86.16765803	88.96543191	91.65389182	94.22428547	96.83278795	99.62659524	102.6797354	106.0425942	109.9887175	114.5167167	119.6529603	125.4885504	132.1006262	139.2335906	146.7593148	154.4461406	161.8105164	168.905304	175.2945543	180.784489	185.2736109
14757OD	56.71470399	56.71340942	56.71340942	56.87386426	57.31573105	57.74296292	58.13016718	58.47992429	58.74407335	59.19927458	59.67261783	60.1216122	60.55568626	60.94634732	61.08569925	60.89083793	60.36002454	59.61009043	58.66537337	57.85476962	56.82475038	55.8950015	54.98137179	54.03738334	53.2831303	52.63771265	52.32942304	52.40677539	52.81208663	53.61101255	54.50733046	55.62915837	56.69364548	58.01358067	59.37281834	60.90206805	62.51319885	64.19816797	65.89419902	67.88342667	69.8625197	72.05166938	74.33858871	77.00387781	79.63809273	82.58200212	85.68781003	89.0246256	92.61760573
14757OS	60.57636851	61.3971034	62.04941698	62.40027584	62.46026993	62.35092336	62.26001427	62.10069899	61.75516406	61.25929399	60.68716153	59.85817545	58.95727227	58.21011353	57.62209702	57.35530957	57.28688188	57.47502587	57.88242895	58.31815824	58.9049374	59.66839392	60.67138811	61.83056155	63.09066599	64.54010981	66.06356777	67.64875343	69.29553361	71.11371543	73.22568824	75.60300758	78.05135276	80.61085649	83.21842055	85.74802607	88.33376798	91.05474437	94.06126612	97.45593678	101.2263433	105.6392718	110.3900292	115.5096526	121.0008642	126.6569221	132.5962254	138.3965412	144.0248878
14758OD	48.86340679	49.57299423	50.62552435	51.79468363	53.06125884	54.55632366	56.17110998	57.83522485	59.53770273	60.97420328	62.34648999	63.47737503	64.52683605	65.34501787	66.01446221	66.7915476	67.4874656	68.17869637	68.94899056	70.06813327	71.48177893	73.2536087	75.35817857	77.62943268	80.09366885	82.73192319	85.17755196	87.64019429	90.01312187	92.49787695	94.95657071	97.45452257	99.94377552	102.4621429	104.9396841	107.4768046	110.0087731	112.6314545	115.4413341	118.3360228	121.1847763	124.0167861	127.0953875	130.3104525	133.645668	137.3090917	141.3221422	145.4170615	149.5199086
14758OS	53.12916426	54.30893846	55.38114548	56.52469704	57.49680294	58.44424473	59.37889411	60.46219045	61.66653997	62.7958648	63.97781407	65.06020702	66.1531601	67.27543744	68.31808264	69.44990089	70.69344191	71.94693617	73.2726815	74.55762898	76.05354795	77.91122506	80.28438221	83.18802088	86.32662895	89.7422305	93.20767351	96.85213332	100.7164785	104.3927696	107.9823407	111.4110309	114.452851	116.8430481	118.5484793	119.7611965	120.5037599	121.0408069	121.4099045	121.6376481	122.2728577	123.3487972	124.9065066	127.0558728	130.0306424	133.9694866	138.8762609	144.6163718	151.0446784
14761OD	47.52614004	48.55833608	49.65741834	50.78518399	52.0277377	53.35626186	54.90569756	56.58582826	58.17860898	59.97285565	61.55478703	62.97144283	64.43675475	66.02343993	67.70783927	69.35921201	71.15731881	73.00480929	74.73133642	76.54208582	78.30100944	80.04380729	81.90002164	83.50638996	84.81816101	85.7431384	86.46718459	86.79367828	86.8029695	86.77322943	86.64275221	86.59556302	86.88656824	87.55719896	88.64049253	90.2651388	92.31110798	94.77446053	97.77995023	101.2237237	104.9635024	109.1589154	113.6848491	118.3761118	123.2650639	128.0920604	132.577446	137.0126058	141.1625886
14761OS	48.43679567	48.74997052	49.29542507	49.97570662	50.77012149	51.61835757	52.5489873	53.47232437	54.59979144	55.73086062	56.90772594	57.90595974	58.82581711	59.63605014	60.16796875	60.74820466	61.45961761	62.30897002	63.44625126	64.64216371	66.03175597	67.54201057	69.18014041	70.92295144	72.89062119	75.16984662	77.55240562	79.88779172	82.01445978	83.98426264	85.74712788	87.36396235	89.03043782	90.90171814	92.95030212	95.2486815	97.8483533	100.7097217	103.797434	107.0388038	110.2217664	113.4365116	116.4098192	119.0861289	121.3769545	123.344171	124.8531688	125.9810125	126.7643342
14765OD	60.65105924	61.14471956	61.69856782	62.46238535	63.16544446	63.95729689	64.61079615	65.32510619	66.11940106	66.91091156	67.6716104	68.52976816	69.49316545	70.41243328	71.28087269	72.28078253	73.24656747	74.26879536	75.48241425	76.73619843	77.98655215	79.09020788	80.06035129	80.92068065	81.73039939	82.38073939	82.85356418	83.26164315	83.87122414	84.50090443	85.51706626	87.03613143	89.2510695	92.26739086	96.05630701	100.5503984	105.8394082	111.7645389	118.2651395	124.8994397	131.7817535	138.3029556	144.5050465	150.3234433	155.3015567	159.7919312	163.6284096	166.9476263	169.6354412
14765OS	47.25651169	48.3712505	49.57186647	50.88972473	52.144645	53.39104323	54.49814051	55.57411991	56.66699912	57.62892775	58.40781611	59.17589084	59.95376344	60.74775176	61.59785045	62.64103907	63.793671	65.09377081	66.51662792	67.89581056	69.28996589	70.77611507	72.23199324	73.52336329	74.94092629	76.47418282	77.83880962	79.21054285	80.66262124	82.11605766	83.65364283	85.336629	87.10595842	89.16187841	91.40818509	93.90945712	96.56457866	99.5751863	102.9762199	106.6258711	110.5240187	114.7713533	119.252603	124.0225157	129.0405759	134.3776966	139.7668103	145.2304993	150.5133827
14783OD	44.52343785	44.33777202	44.19811769	44.20251118	44.45102518	44.99864856	45.63850611	46.588072	47.80466739	49.0414772	50.36940696	51.64393963	52.92051454	54.03241452	55.24509326	56.28670432	57.24289391	58.30876368	59.38725905	60.61319767	62.10030192	63.68080798	65.53345975	67.29242498	69.16123685	70.67392141	72.17921136	73.38328899	74.35622892	75.24493616	75.97185378	76.61997292	77.39801511	78.12541615	79.12070396	80.23608676	81.79939547	83.55221766	85.66733274	87.98395816	90.49284016	93.00143502	95.54556552	98.07484783	100.6176134	103.0581901	105.5121724	108.012456	110.5511468
14783OS	95.4554159	92.96871255	90.1760996	87.18856465	84.31916601	81.43027843	79.00266058	76.71744329	74.58313994	72.63997407	70.50112117	68.21232536	65.73909655	63.37085377	61.31868154	59.66281128	58.45924377	57.34535113	56.4622723	56.0126263	55.59465408	55.47374795	55.53022593	55.76241996	56.15572392	56.60589114	56.86788732	57.09094654	57.43321991	57.99593284	58.47770067	59.29480119	60.17134268	61.1276415	62.21286253	63.24627235	64.26554697	65.54429835	66.73581002	68.07283263	69.32528444	70.57801403	71.75272577	72.72182742	73.68326985	74.5793679	75.40952925	76.33768394	77.20649581
14784OD	49.02498835	49.74400988	50.70801544	51.81579867	52.90670776	54.177132	55.17527528	56.30161181	57.36035434	58.32727779	59.27075161	60.21981846	61.31891528	62.31943096	63.3028287	64.36192877	65.51370135	66.91132285	68.35933061	69.90007366	71.88441953	74.04372683	76.64610291	79.79951616	83.4012361	87.45209919	91.7827301	96.35004286	101.1903499	106.4207028	112.1848235	118.1258857	124.5658777	131.2691623	138.0279839	144.7892824	151.5291408	158.0283148	164.2204181	170.2833557	175.9223439	180.9371227	185.2133609	188.5358748	190.7462144	191.8880199	192.1190907	191.5002344	190.1642595
14784OS	50.73093518	51.31102371	51.80273021	52.18482347	52.45802272	52.59340876	52.64054454	52.70992626	52.78008513	52.76059099	52.90593234	53.08331264	53.29214304	53.74778366	54.30597271	54.92362733	55.67897658	56.56789641	57.44837466	58.24253637	59.26581573	60.31889413	61.27182354	62.29789977	63.34651912	64.54089529	66.02177152	67.71036807	69.60267882	71.90435444	74.61577814	77.38672915	80.39488775	83.73542855	87.38599673	91.41319691	95.5503866	99.86395333	104.3593743	109.0662169	114.1846459	119.4709292	125.2739251	131.4173764	137.7235406	143.9999008	149.9597737	155.6542892	160.9941281
14798OD	46.9855371	47.89269985	48.85212777	49.79654971	50.94788222	52.15758584	53.48678069	54.92379587	56.32626967	58.00196318	59.75591382	61.53522665	63.49925752	65.40514582	67.32326265	69.27554217	71.15215024	72.99960951	74.76815935	76.58704238	78.04908198	79.41858951	80.50754616	81.21605266	81.58294123	81.7253848	81.70000319	81.66082486	81.74578094	82.03669808	82.43198811	83.29631944	84.30129936	85.72206185	87.6254647	89.82135495	92.30367973	95.09302035	97.92396268	100.8001383	103.4920793	106.0806066	108.3794105	110.6019988	112.9192248	115.1867357	117.7300096	120.4361406	123.2285524
14798OS	43.86744413	44.77205381	45.73148173	46.85924738	48.28926745	49.70701842	51.41998915	53.17445998	54.91625422	56.85915756	58.94087601	61.07655369	63.33836191	65.63208008	68.03714718	70.25259261	72.65606863	75.00820403	77.15008337	79.09560117	80.80859167	82.33142645	83.68900923	84.72056372	85.52815524	86.08282055	86.47962397	86.5394516	86.40832103	86.3711853	86.28825586	86.25386186	86.15423931	85.97775615	85.81143397	85.73282693	85.74418918	86.0446056	86.58969532	87.53299089	88.90475464	90.7944433	93.30739385	96.59377289	100.6714589	105.5746398	110.9989811	117.0396611	123.4783173
14806OD	51.16425601	52.24683623	53.39507363	54.50133098	55.5855217	56.68173044	57.70905512	58.79445232	59.98863706	61.09850519	62.52923168	63.90103982	65.50528197	67.2952815	69.05816789	70.90343025	72.61164128	74.37791478	76.11183791	77.93037484	79.77056469	81.51052579	83.36649184	85.25542658	87.220468	89.34268951	91.41814492	93.64948828	95.81414171	97.97566015	100.1064932	102.405433	104.9905749	107.8581231	111.0799137	114.539951	118.4590024	122.757164	127.5218977	132.6554552	138.0906254	143.4381762	148.4878956	152.9588401	156.6998555	159.4347506	161.0942327	161.6289992	161.3004164
14806OS	55.9399903	57.27019501	58.40633774	59.48599451	60.3459112	61.3459112	62.23342479	63.12098833	63.8789066	64.53791844	65.16300236	65.65526789	66.19632027	66.70010203	67.1658998	67.63749834	68.21419456	68.93517303	69.82498932	70.92483451	72.17026797	73.42233693	74.80017229	76.19798972	77.61550834	79.11902618	80.77098985	82.40742909	84.17275793	85.92701236	87.81681616	89.90962705	92.29067092	94.97245372	97.92329545	101.3161864	105.1095359	109.177038	113.4243795	117.8339448	122.3868124	126.938247	131.5967192	136.1418929	140.3538867	144.2356838	147.6711114	150.4749645	152.590769
14807OD	40.58569683	41.13115137	41.83285522	42.60573855	43.58696573	44.54763829	45.63854738	46.7032273	47.91982269	49.04178827	50.01403392	51.09413875	52.02191301	53.05185283	54.10344037	55.12253744	56.10406009	57.1373506	58.36219025	59.60357909	61.14994153	63.06503192	65.06776948	67.32181341	69.60052074	72.15854125	74.78193665	77.70720187	80.91451957	84.31500591	87.86460876	91.59052831	95.18062592	98.56807431	101.5727456	104.2913791	106.3926336	108.1967801	109.6139478	110.4606191	110.7465356	110.7647337	110.4527206	109.9748986	109.5291318	109.2647448	109.0812149	109.3379295	109.8136437
14807OS	41.55613535	42.89627283	44.01137196	45.14370069	46.27706632	47.5499278	48.87912265	50.33580433	51.84876633	53.29279882	54.82522098	56.1934967	57.66328985	59.15977859	60.67864539	62.24661428	63.75958599	65.34884574	67.14700768	69.03278871	71.39810527	73.94081567	76.80057179	79.68074868	82.77165777	85.60381595	88.197052	90.49163818	92.41597262	93.72720684	94.8215984	95.45375477	95.90586298	96.11097995	96.28410131	96.45011416	96.86390409	97.63050357	98.85495411	100.7477632	103.246084	106.0990115	109.301273	112.5578287	115.8838529	119.2072026	122.3190273	125.3184565	127.939193
14808OD	52.25296887	52.99104587	53.58305255	53.99077398	54.28178024	54.59502723	55.20981355	55.8899439	56.5589232	57.16811891	57.69446945	58.2002286	58.88705098	59.69693687	60.52140739	61.36497081	62.3198537	63.10290077	63.66240137	64.30573099	64.995267	65.65552937	66.39292145	67.03974013	67.53227026	68.12040849	68.72536607	69.31206166	69.86590021	70.31897666	70.61245658	70.79749159	70.95331712	70.88483776	71.00542866	71.24159796	71.56365759	72.0548817	72.89631375	74.23613462	76.40251645	79.31701591	82.90219255	87.4451176	93.15635126	99.66577148	107.0199169	115.1967059	124.078408
14809OD	40.85117791	40.92306935	41.33945638	41.95316974	42.94676347	44.20685647	45.44328551	46.92304472	48.51958292	50.18912784	51.91891688	53.66434444	55.6751109	57.65980218	59.43675197	61.07952187	62.51938282	64.16417313	65.6519276	67.07119474	68.58834978	70.12951417	71.88571167	73.46146878	75.2363961	77.19008082	79.37162157	81.74319389	84.26819194	86.77242279	89.3314528	91.80474715	94.00446944	95.8672201	97.37672632	98.60629481	99.66302282	100.42477	101.121392	101.6346026	102.106849	102.7685755	103.6966372	105.0128007	106.9662115	109.7429158	113.1907654	117.3080611	122.0044022
14809OS	37.94405469	38.84041318	39.93510714	41.22470856	42.76985099	44.65741452	46.44464874	48.18873249	49.85999367	51.41407707	52.83275396	54.05890656	55.25570159	56.35930564	57.42939203	58.64492867	59.77210929	61.10669327	62.75707765	64.48899148	66.17536441	68.018262	69.78385821	71.37973092	72.97380482	74.51979689	76.07986103	77.58015164	79.17421168	80.81376925	82.62332639	84.66673279	86.54645261	88.52579429	90.67270314	92.80732866	94.99456995	97.16458685	99.38744007	101.7914713	104.1253419	106.4445607	108.78819	111.3924567	114.355663	117.5430166	120.9683165	124.6978538	128.6804588
14810OS	27.46897819	27.78395358	28.23630593	28.71478653	29.27892962	29.80875483	30.59249514	31.43842801	32.3138563	33.17045385	34.06845214	34.89614487	35.97165368	37.41017844	39.21132972	41.45020398	44.02373505	46.72454244	49.54272426	52.41351492	55.45488843	58.49075699	61.71302449	65.06144992	68.40186518	71.96367888	75.78410305	79.94290335	84.43130701	89.21379714	93.91008273	98.43076324	102.6697804	106.4784116	109.8726592	112.7596547	115.0597236	116.8172996	118.1115411	119.1600848	119.9425479	120.9814751	122.2417873	123.7809767	125.9633345	128.4696988	131.3467601	134.4011875	137.4770695
14811OS	27.39669973	28.73876537	30.18290676	31.79783353	33.34297596	34.83445046	36.28899592	37.51034355	38.4075626	39.32215292	39.96609046	40.64423544	41.31004888	41.98515355	42.44407723	43.01491373	43.70983783	44.53434545	45.51900413	46.73159755	47.77292217	49.09607801	50.4539521	51.69106813	53.05847237	54.73943017	56.6327688	58.91542053	61.49740843	64.4833537	67.765728	71.52361194	75.39459437	79.51243695	83.69237796	87.96250014	92.03850278	95.91732511	99.38926558	102.6473139	105.3488915	107.8192749	110.0445286	112.2443882	114.3060594	116.587041	118.9135742	121.7218323	124.8733014
14816OD	46.54600178	47.31368394	48.25911227	49.39265234	50.64120275	51.78139045	52.87229954	54.00957628	55.01898748	55.90664153	56.84254143	57.75061971	58.76930271	59.74944513	60.80525138	62.03143415	63.72635824	65.66873897	67.69314402	69.66680111	71.88027018	74.02169765	76.24126157	78.48084883	80.85282482	83.18964455	85.65191096	88.05678836	90.49451932	93.08819719	96.06341275	99.02820934	102.204028	105.3330238	108.4600379	111.625652	114.8044434	118.0703236	121.3663018	124.8933709	128.4642771	132.1503629	135.9874975	139.8839791	143.7545513	147.3822784	150.7620753	153.7544681	156.3261927
14816OS	45.68191528	46.39150273	47.48161871	48.678618	50.12722917	51.70158664	53.36885938	54.94489115	56.58710549	58.07822418	59.51478438	60.8400976	62.24010225	63.4232958	64.78306441	66.28720474	67.87651131	69.72798295	71.83399686	74.05985399	76.69160878	79.77984758	83.43835102	87.73931815	92.76360044	98.14905687	103.8929735	109.958983	116.1176959	122.340719	128.7330211	135.0953036	141.157117	146.6492427	151.1521315	154.882739	157.8859641	159.9474987	161.2263336	161.8123668	161.8529372	161.1606681	159.7519309	157.7135773	154.9575889	151.6544814	147.6092536	142.9847398	137.998266
14817OD	47.53235557	48.47608011	49.50186157	50.65106409	51.90598436	53.28008617	54.71305431	56.32789057	57.81308157	59.2474771	60.4755412	61.40727962	62.05197213	62.49953391	62.91120564	63.25142531	63.51871699	64.02812958	64.77175348	65.70387476	67.01421287	68.66858396	70.8189347	73.47083664	76.37997124	79.43745908	82.47868278	85.48254533	88.18643535	90.54700193	92.70484578	94.68091791	96.48256059	98.1610697	99.91578605	101.983266	104.3917625	107.2108515	110.510532	114.037744	117.8533117	121.7773042	125.5244897	129.1271681	132.4648431	135.4171101	137.8553821	139.8760293	141.533063
14817OS	50.29766568	51.75221114	53.02493841	54.29766568	55.60027764	56.8638271	58.08592467	59.3218356	60.50987833	61.46763576	62.12877516	62.62553614	63.13054033	63.74271046	64.46146809	65.28816258	66.39172675	67.84748494	69.65864771	71.87414273	74.51790272	77.47143416	80.74466497	83.99754403	87.46587857	91.30552049	95.50443961	99.92390581	104.3372366	108.3899654	111.8405672	114.2958214	115.856772	116.490215	116.5924807	116.0667218	115.0107554	113.5729287	111.8715994	110.0440785	108.4957053	107.3948857	107.2543959	107.8543902	109.4099045	111.5805296	114.4673386	117.7261332	120.994348
14818OD	44.43461713	45.52552622	46.80203837	47.95390667	49.18321228	50.44247887	51.90635612	53.38314091	54.90649102	56.76098355	58.77072178	61.04172238	63.33313266	65.60265732	68.12713103	70.85364983	73.87212302	76.86582877	79.93671799	83.09684961	86.11453178	89.02762326	91.934193	94.9482838	98.15433918	101.5242448	105.1495583	108.9469882	113.0723482	117.4545101	121.9838805	126.7054006	131.5060654	136.4616991	141.4865799	146.2909796	150.6485263	154.5798368	158.0101304	160.912642	163.138719	164.7833016	166.0066514	166.9152055	167.4520791	167.8619815	168.2393563	168.8350026	169.1539279
14820OD	35.58247653	36.17537498	36.9200358	37.6576604	38.36584819	38.86473638	39.10655455	39.39789824	39.80529993	40.38982599	41.0419367	41.82694765	42.98251759	44.24374667	45.71440714	47.35437913	49.20077168	51.32497129	53.53859017	55.94972541	58.46892374	61.25777678	64.29221691	67.4059743	70.68064672	74.14997656	77.89570132	81.60884857	85.62444097	89.75026772	94.06287453	98.73151814	103.625059	108.6930001	113.8634207	119.0645911	124.0777761	129.0081933	133.9834373	138.7968826	143.6483362	148.3608607	152.9531652	157.3137429	161.3377117	165.2025008	168.8336875	172.3411421	175.4388442
14820OS	41.57482633	42.48647031	43.38274349	44.2548086	45.21744468	46.08960689	46.89841843	47.55372966	48.16154064	48.85775687	49.65886792	50.68976662	51.72972974	52.54033834	53.32068044	53.81535027	54.28345247	54.78460312	55.38188275	56.06574527	56.81840897	57.61409968	58.44464354	59.5720416	60.93365374	62.48537723	64.54229077	66.7507619	69.30007518	71.94272544	74.55779266	77.16982651	79.64246507	82.06914659	84.46292808	87.11543066	89.70122667	92.28393832	95.1537212	98.43032282	102.0453921	106.1866531	110.8497287	115.8575772	121.3504354	127.1113226	132.8713913	138.769002	144.6626906
14823OD	55.2011965	54.69230374	54.2189605	53.84955007	53.69206862	53.86355556	54.31832539	54.9043319	55.70792458	56.80133195	58.05539253	59.59731466	61.09797877	62.73871266	64.36070043	65.81597866	66.97577945	68.0406612	68.97501859	69.87667708	70.75282842	71.65409851	72.57684118	73.71746965	74.8136992	75.95358068	77.24322995	78.58851554	80.05144501	81.68669961	83.39440155	85.09539726	86.77407421	88.5384355	90.46777899	92.79508209	95.37800113	98.33215471	101.6291636	105.2500486	109.027753	112.8648647	116.8063001	120.6267555	124.3977294	127.8805265	130.8600249	133.3376583	135.2065187
14823OS	50.49766367	52.12954608	53.64463113	54.93581529	55.98395642	56.86671829	57.79199739	58.66605551	59.43380217	60.27026853	60.99646482	61.32123254	61.78025922	62.44386604	63.45660054	64.98732029	66.84493602	69.07476495	71.39931731	73.84814037	76.44813884	78.97291496	81.73793307	84.54165788	87.2680234	89.99457273	92.75251423	95.79338975	99.40332031	103.6697249	108.6736159	114.2225959	120.3924262	126.9648146	133.7062295	140.5609034	147.3358591	153.7620905	159.7570607	164.6846771	168.7259938	171.6817488	173.5564048	174.0947432	173.5677726	172.0694747	169.6708097	166.4745511	162.5005632
14828OS	55.02701048	55.85018297	56.62321472	57.19131747	57.56682656	57.97987574	58.39997968	58.80676859	59.18868394	59.5178722	60.01591908	60.59482505	61.18830074	61.82603975	62.55769105	63.32145899	64.27038956	65.27999774	66.54785885	68.19902697	70.31326433	72.64757191	75.45096311	78.74968373	82.25862746	86.26719388	90.37031763	94.48973708	98.53973319	102.6299341	106.5844976	110.4074353	114.4425278	118.4676271	122.5438711	126.6879051	130.6611397	134.4227038	137.8485336	141.0373022	143.7848795	146.2554515	148.4240168	150.1849643	151.6873405	153.2513664	154.6697263	156.305714	158.3419952
14829OD	94.871985	93.94092213	92.40123471	90.27420044	87.80442741	85.25894026	83.07999767	80.99504506	78.7457747	75.96414843	72.48755091	68.68946318	64.7143194	61.10892591	58.20600822	56.0369717	54.6233035	54.07862091	54.21881416	55.03692454	56.65626248	58.74626402	60.90730286	63.11825943	65.1499724	66.98995105	68.6628307	70.11242225	71.27466132	72.21873543	73.10444086	73.66412215	74.35941453	75.55166279	77.18041091	79.45351549	82.2075126	85.57296267	89.51019842	94.10619146	99.09748355	104.2380711	109.5792285	114.909652	119.5052137	123.5979267	126.941296	129.6176085	131.4807226
14829OS	74.42855627	76.06647422	77.6128651	78.9371213	80.0625756	80.81160528	80.9018957	80.43470972	79.13558336	77.25251493	74.86144777	72.09447999	69.51242308	66.84030498	64.27322596	61.55276836	58.92087694	56.89174825	55.61892041	55.33453196	55.58123675	56.51885778	58.02048284	59.69837813	61.49016744	63.26602485	65.20751225	67.2194467	69.42526592	71.96403711	74.69734469	77.72548467	80.97867862	84.27075403	87.57971608	91.23641066	95.12012967	99.4253117	104.2186987	109.5270726	114.8751457	120.2997749	125.813806	131.248617	136.652891	142.0157852	146.8916182	151.4925121	155.4532193
14831OD	27.93950878	28.39649183	28.77769852	29.3017162	29.96272867	30.65307236	31.40939747	32.28453411	33.07194068	33.88261067	34.75522475	35.79955899	36.99762292	38.61097232	40.49865445	42.61930778	44.91027347	47.43654182	49.92504155	52.67586517	55.0029283	57.27202121	59.3607306	61.25113817	62.82397842	64.00801468	64.98601809	65.76657937	66.39307681	67.21750363	67.99227975	69.26392573	70.82360909	72.55885592	74.40433155	76.50966852	78.6464386	80.94438865	83.5551307	86.36377161	89.05120017	91.87748926	94.710332	97.50219865	100.1913639	102.9091055	105.4740989	108.2151898	110.8740061
14831OS	59.54054884	57.63401101	55.69111911	53.46240373	51.10507653	48.7199121	46.59995062	44.69661192	43.340735	42.45807752	41.83837544	41.42380593	41.06016957	40.79553119	40.75461093	41.10638012	41.83365284	42.80508666	44.11203176	45.43352023	46.86077187	48.29282622	49.66330996	51.1943075	52.83818852	54.55517335	56.28026373	58.04774614	59.75163546	61.40019504	62.9969909	64.67510536	66.36327223	68.21954034	70.36788836	72.85261224	75.6722315	78.89365456	82.2828709	85.93280029	89.71494709	93.61020868	97.47748496	101.5332288	105.5640349	109.4198761	113.0293343	116.6647422	120.1468152
14838OD	44.44262383	44.43822028	44.6517979	45.26655752	46.11616898	46.90548879	47.8145797	48.79305233	49.83157799	51.11295215	52.38567942	53.65141539	54.87165694	55.82781358	56.54139259	57.1253291	57.90342366	58.57586046	59.19100709	59.72600243	59.91632045	59.97541913	59.85112104	59.74963344	59.75590515	59.93807498	60.0992182	60.29269652	60.55518931	60.77150553	60.88499139	61.02951293	61.29378405	61.52721197	61.74944132	61.97042847	62.26318533	62.78167551	63.42866863	64.01018247	64.92517471	66.05013553	67.30600045	68.81910151	70.71963258	72.94627866	75.63223336	78.61774237	81.96620178
14838OS	46.92832877	47.38035896	47.95378841	48.51192578	49.31189104	50.23144739	51.07120653	51.76155056	52.24674155	52.54301349	52.66137071	52.65084735	52.58938807	52.53722	52.55038279	52.63296301	52.86790605	53.30087419	53.85372439	54.7628153	55.69518557	56.59681875	57.6274903	58.60880696	59.65304184	60.74204046	61.79292956	62.94247471	64.12429289	65.49414999	66.83684505	68.42597788	70.24652932	72.20243142	74.46919875	76.79011813	79.06829834	81.5930904	84.13434115	86.97599584	89.89948411	93.14869135	96.51582545	100.0760068	103.5925002	107.0479722	110.3360568	113.6077153	116.5143287
14839OD	33.11343765	33.46626975	34.05388815	34.78116087	35.62998824	36.54954459	37.4586355	38.50240222	39.44245078	40.38351163	41.33963186	42.28740519	43.21517944	44.13696532	45.22126978	46.51937901	47.94487277	49.61452692	51.29803293	53.03424142	54.86706647	56.72980534	58.63663275	60.55981411	62.61874008	64.71591811	66.95307818	69.2443917	71.59094654	74.04582769	76.76412097	79.6937783	82.81939489	86.0604574	89.38100295	92.77733889	96.2993823	99.79198456	103.4106633	107.153536	111.0730334	114.886888	118.6475046	122.2468872	125.7459966	128.9511434	131.8678138	134.4753536	136.8199657
14839OS	38.35891273	38.53624968	38.81037903	39.16526136	39.73583672	40.52515654	41.43424745	42.45286387	43.5835984	44.65122812	45.82401761	47.08877459	48.48376291	49.95558132	51.50568355	53.06586248	54.62979022	56.23828229	58.06159453	60.1219694	62.55085234	65.11418603	67.75765332	70.32099672	72.84415887	75.30530895	77.73801075	80.11061512	82.56063565	84.90086087	87.13366491	89.30165586	91.61224088	94.18437264	97.11333396	100.5747271	104.5558465	108.914342	113.5513715	118.2604634	122.9112951	127.4346237	131.9586646	136.1767703	140.1006012	143.7947839	146.9754861	149.8159235	152.4792827
14848OS	54.31613437	55.62930922	57.1643597	58.70683462	60.13079695	61.37249305	62.60144702	63.82963285	64.84121739	65.75308886	66.54858017	67.33592293	67.85169359	68.34497972	68.7363961	69.35609436	70.29958968	71.47479456	72.80793554	74.37651409	76.04455983	77.93566132	79.90830439	82.25425581	84.94548936	87.96101518	91.12708144	94.45460649	97.878814	101.3169188	104.7450242	108.0903792	111.2693752	114.1674978	116.7278311	119.0535667	121.1322507	123.0471455	124.8326132	126.5695447	128.4427518	130.4941469	132.8508266	135.6752347	139.2307871	143.4948952	148.1455716	153.2869734	158.5714583
14864OD	112.5218048	113.0242968	113.5010508	114.0111736	114.5030212	114.9213853	115.3837953	115.5960222	115.6160202	115.5328633	115.0903972	114.4011667	113.2504571	111.9836377	110.7062635	109.2694813	107.6052766	105.5001776	103.1535499	100.4186034	97.57337952	94.49391937	91.3578401	88.26643372	85.13923506	82.22353918	79.74428974	77.83126068	76.43164617	75.60334154	75.46215751	75.75374048	76.45943035	77.47444292	78.81182445	80.27701707	81.67724887	83.00166598	84.38672014	85.84151459	87.36749129	89.01002364	90.7128497	92.72102009	95.01449585	97.68553716	100.8403397	104.5212042	108.5699706
14864OS	100.4180041	100.1499752	98.92119529	97.143975	95.11346852	92.95221571	90.74578719	88.40656489	86.34820973	84.70634669	83.82779555	83.82085696	84.45883526	85.52315383	86.70618508	87.93005024	89.13272719	90.28547877	91.35134888	91.91146296	91.85853299	91.00400058	89.44700831	87.40015065	85.19526395	83.11954706	81.16185067	79.33338512	77.82327964	76.88045848	76.71133423	77.25285617	78.4464472	80.15403886	82.32824152	84.91188604	87.63921287	90.47903581	93.69342735	97.26099673	101.1068566	105.2514135	110.0232038	115.2456942	120.6887512	126.3388818	131.9505698	137.5987486	143.0802585
14865OD	43.57574359	44.48290634	45.54242013	46.74671936	47.98927307	49.39356336	50.864297	52.32804073	53.74199295	55.13440843	56.47021831	57.7854746	59.20405093	60.5524077	62.06467022	63.86885001	65.74645164	67.70167784	69.85028804	72.28173273	74.72702928	77.42497323	80.30064461	83.28048845	86.29847509	89.23372026	91.92304507	94.38124084	96.7986256	99.19519459	101.5795392	104.2121201	107.1664228	110.3415763	113.9213576	118.1527516	122.7845473	128.1307214	134.3506664	141.1182924	148.3623539	155.798781	163.2811196	170.4591273	177.2062211	183.1518596	188.057878	191.9596003	194.414308
14865OS	45.79040354	47.04655075	48.21774431	49.29989936	50.36063489	51.58297279	52.70293427	53.83218176	55.04464548	56.08609252	57.06543489	58.25542519	59.7620326	61.71235414	64.06774486	66.57381578	69.00183071	71.12763214	73.18020283	74.92328089	76.82538743	78.71895322	80.4875731	82.17219405	83.6258323	84.80762204	86.07902735	87.54733484	89.36049028	91.59752586	94.31925548	97.06071333	99.92194713	102.7017621	105.2994336	107.8968305	110.3837509	112.8150087	115.1784397	117.581699	119.9136789	122.2766412	124.7826725	127.5486624	130.5786015	134.1874071	138.2004575	142.8229641	147.686418
14866OS	29.43378171	29.53416269	29.87680817	30.10271159	30.28452977	30.51156894	30.77492593	31.06660063	31.41774074	31.85424128	32.29975787	32.86689932	33.91043923	35.01404329	36.27602872	37.78496725	39.48591475	41.47490103	43.75896176	46.351352	49.1126324	52.30882367	55.93305102	59.65570589	63.79527872	68.29592133	73.33161614	78.70880925	84.36434694	90.28486009	96.5010591	102.8201266	109.2291017	115.4771416	121.5971569	127.8898149	133.9078002	139.5728559	144.9636057	149.8139066	153.9861506	157.5477794	160.4532138	162.6199438	164.1602825	165.1584819	165.2367984	164.9337311	164.0582359
14867OD	40.68274862	41.8102195	42.9011286	43.73216039	44.42847547	44.9497698	45.52427673	46.13030937	46.79731855	47.42067094	48.11116063	48.85104301	49.81444029	51.00062943	52.43669787	54.22307066	56.4098053	58.81375295	61.41356277	64.24790504	67.32453156	70.55677795	74.04878755	77.80313492	81.90990136	86.49848661	91.47150491	96.40312056	101.1461924	105.7083491	109.8633728	113.8134405	117.552423	121.0306514	124.2791443	127.3353764	130.2001454	132.8692419	135.6743275	138.7242203	141.869572	145.3487091	148.7004825	151.7429782	154.5221918	156.5656017	157.7277152	157.8727292	156.9932875
14867OS	36.61016326	36.97635269	37.10122403	37.37644958	37.7524525	38.42814359	39.06265051	39.83039821	40.61608748	41.27599577	41.69960507	41.86182265	41.91228138	42.21407838	42.48457926	42.84821562	43.09592715	43.76440014	44.52422333	45.22783106	46.3147257	47.52462977	48.94471394	50.57537842	52.15898132	53.79757136	55.5245663	57.29109227	59.04811235	60.76525463	62.79967984	64.73498327	66.96101449	69.43967195	72.17548336	75.22209063	78.65288925	82.24136699	85.98884791	89.83883875	94.02216062	98.32646942	103.2064875	108.4644144	114.1014273	120.3776523	127.1645556	134.259586	141.7473443
14875OS	38.20604428	38.43074764	38.67931609	38.95454164	39.34251473	39.71675075	40.27839349	41.01077721	41.91144146	42.88288325	43.84342783	44.93516298	45.98576286	47.07295366	48.1701518	49.3479961	50.44206793	51.60885967	52.59904723	53.513134	54.43163369	55.45816317	56.38158833	57.29316781	58.20024768	59.19395863	59.99146548	60.80477732	61.62031	62.35495411	63.22447725	64.04629725	64.90218076	65.95252609	67.02032367	68.38668754	69.79821153	71.37153764	72.99900887	74.61337558	76.5150951	78.35124276	80.27015547	82.13573803	83.96001018	85.98766396	87.9788749	90.06903839	92.16475123
14876OD	38.4878332	38.93416526	39.49478427	39.94074284	40.42418463	40.79842065	41.02737461	41.18296363	41.48185002	41.94191256	42.41525581	43.0951278	43.84135472	44.69690219	45.72782135	46.92956057	48.34115774	49.78276443	51.28033135	52.55411426	53.66551104	54.69806047	55.70519465	56.55994831	57.47903789	58.23111274	59.01182313	59.83103631	60.80702383	62.03115533	63.68917153	65.51195977	67.65823434	70.13589408	72.89335355	75.87577542	79.12946944	82.66960005	86.31216153	90.14363168	94.27441753	98.55863328	103.1611023	107.9570583	112.9723393	118.2481037	123.6774916	129.264636	134.8162655
14876OS	31.83335651	32.23610791	32.59974428	33.02305464	33.48978493	34.09498353	34.64043808	35.21991036	35.78173343	36.48572679	37.38562705	38.34420499	39.43896172	40.63344643	41.8464997	43.25026044	44.69434045	46.0310121	47.30633996	48.20764299	48.95254898	49.44283433	49.6662178	49.6662178	49.56264218	49.41651535	49.06174226	48.66678897	48.43093387	48.17301663	48.34625418	48.67077671	49.19324459	49.98733312	51.04627783	52.39478683	53.9578906	56.00712481	58.38439317	61.28166788	64.63506456	68.32940258	72.37906751	76.66652125	80.87063425	85.02994017	88.98776939	92.86551111	96.56968134
14882OD	40.54628303	41.71988782	42.7290743	43.828881	44.98021351	46.23717707	47.35713855	48.56968238	49.81354488	50.96680485	52.11781797	53.37094428	54.50603693	55.91555751	57.19540024	58.63594367	60.21593649	62.01139138	64.14072626	66.55221662	69.20265995	72.07291724	75.13592113	78.58982329	82.28850451	86.28639568	90.68128551	95.31285442	100.258479	105.1708055	110.2303286	115.3663545	120.6024759	125.7641484	130.956174	136.2255894	141.3760848	146.3775475	151.1778093	155.7085835	160.1531955	164.1184484	167.7771315	171.0664035	173.7905759	175.8805944	177.0863592	177.6452401	177.3205858
14882OS	32.87277291	32.89344996	32.90403678	33.24046222	33.68860141	34.30574036	35.03301308	35.76028581	36.66937672	37.59990449	38.59392652	39.51209467	40.52286113	41.66838004	42.65400418	43.50397422	44.37841346	45.20292109	46.42970311	47.70243038	49.01276814	50.61262304	52.31055693	53.99415138	55.79971036	57.74449227	59.99156016	62.47845424	65.23235252	68.14612337	71.32789785	74.97171922	78.87421417	83.10284354	87.40893208	91.84727339	96.22310638	100.4330736	104.5834448	108.6160209	112.5119976	116.5700163	120.7448439	124.9954806	129.7677536	135.1131106	140.9330625	147.3195246	153.9711713
14883OD	57.64492798	58.824818	60.00080976	61.29601808	62.53816223	63.83864073	64.92017919	65.97865608	66.92461707	67.69859349	68.36296116	68.94057395	69.40960901	69.96826449	70.56952529	71.18922355	71.94773795	72.84227267	73.99827853	75.27994191	76.70719355	78.42484977	80.3404971	82.36079129	84.51628182	86.75628315	89.14179507	91.53450359	94.2358877	97.0725708	100.2244672	103.8098172	107.8482153	112.2960961	117.0793242	122.4748972	128.3201023	134.7517201	141.6923079	148.8001348	155.9537187	162.9703334	169.7490415	175.9809029	181.7082839	186.8218883	190.964773	194.0863162	195.9132025
14883OS	51.91074822	53.22195712	54.47258169	55.8293242	57.22273775	58.53598439	59.89962075	61.2854968	62.35220961	63.42296878	64.41286364	65.57590727	66.5990715	67.85989276	69.22253106	70.73023709	72.25789365	73.6826914	75.00995636	76.53485107	77.93013833	79.30801946	80.5911567	81.92165305	83.17941978	84.47169703	85.88886122	87.33794611	89.03673137	90.99364402	92.89769329	95.09153886	97.51722509	100.2258134	103.3208625	106.5880196	110.2429754	114.1821046	118.7383964	123.5426698	128.6887686	134.1892922	139.6742061	144.970416	149.872071	154.1243411	157.8133129	160.5802002	162.3859073
14884OD	51.95865978	54.05620852	56.09094654	58.10379687	59.85540598	61.38052264	62.68415902	63.81168643	64.77888177	65.69916153	66.61582635	67.66118795	68.92450021	70.32367568	71.88301849	73.67012509	75.71319095	77.92829895	80.05241255	82.17995592	83.92354237	85.27840007	86.37035092	87.12596755	87.84045063	88.58473414	89.60051311	90.92627716	92.70570027	95.31606501	98.63284232	103.0548082	108.261288	114.1005977	120.2516896	126.6531171	132.8886115	138.9432033	144.5774654	149.8219438	154.3773942	158.3477936	161.6054479	164.0613667	165.7592635	166.7311582	166.4439517	165.2574172	162.8412933
14890OD	41.13844889	41.94901657	43.04371054	44.15726783	45.47292293	46.98951548	48.58559973	50.22094831	51.57240053	53.11034324	54.46388938	55.953692	57.44343706	59.00158657	60.72225432	62.54116891	64.30067687	65.97919603	67.60574722	69.26566176	70.46420496	71.38218134	71.88768976	72.13354631	72.06062386	71.88541066	71.38955203	70.80798617	70.28649417	69.60852952	68.98908164	68.66305611	68.50176863	68.4870543	68.60961359	68.86578092	69.05499476	69.52637828	70.16740626	70.90535597	72.05298615	73.49346993	75.22564767	77.3077996	79.8272067	82.77199485	86.07418199	89.94744873	94.25158691
14890OS	39.64327067	40.7739126	42.03623581	43.24943265	44.63730899	46.09198865	47.46995648	49.00040401	50.28765245	51.5917185	52.79030124	53.70493698	54.64838236	55.46715338	56.35899839	57.18484358	58.16612313	59.27599057	60.31874882	61.62654669	62.93155046	64.3097666	65.71850066	67.10577982	68.5720846	69.9383271	71.27006011	72.53894875	73.67182298	74.88375854	76.11519137	77.39720293	78.75212583	80.27348744	81.91027277	83.68090682	85.46742942	87.47653822	89.60342893	91.93214208	94.39087261	97.19286555	100.3407718	103.9489316	107.8296016	112.0130698	116.4022772	120.9793188	125.3137075
14891OD	37.8319286	38.1506743	38.56464767	39.05787139	39.76812155	40.7763228	42.13457004	43.84542604	45.92759635	48.13884874	50.50958183	52.83406865	55.21037397	57.72714095	60.41222208	63.11428833	65.86863223	68.5115464	71.03530953	73.4948512	75.87123177	78.19353208	80.72579887	83.38674857	86.07283436	88.87506104	91.66287648	94.64228543	97.85440688	101.5449219	105.5665297	110.0025274	114.8260734	119.842308	125.0343337	130.4654506	135.9411004	141.6651077	147.418903	153.0865201	158.5116868	163.6343966	168.37385	172.6577717	176.4835524	179.735715	182.2445776	184.1309884	185.072285
14891OS	36.83662796	37.10622233	37.47443633	38.02367609	38.61205847	39.43613399	40.51581608	41.71955594	43.10147129	44.52285559	46.05928144	47.86693989	49.73942809	51.7862913	53.87059576	56.0661902	58.36884967	60.53402328	62.98538139	65.64684088	68.77139456	72.33122219	76.11242156	80.14741967	84.33816216	88.66646645	93.08230938	97.35024261	101.7519351	106.0842244	110.4120865	114.6331038	118.6409128	122.4619924	126.2292106	129.8888938	133.7445401	137.7682398	142.1063302	146.6480283	151.288122	155.94669	160.4645746	164.8216345	168.8157432	172.4774669	175.6357339	178.023468	179.4035714
14892OD	38.11108849	39.47331481	40.74021565	41.73162876	42.51279519	43.1873755	43.66349827	44.06619991	44.38816383	44.54854514	44.39119651	44.19413584	43.92281862	43.81202351	43.93416769	44.28593688	44.82092597	45.46990932	46.22504945	46.95232218	47.67959491	48.41887526	49.19654291	50.10563382	51.05268825	52.03316186	53.2676943	54.63133066	56.3246838	58.25338537	60.42485254	62.95476879	65.58059311	68.22935937	70.95067215	73.62902659	76.58431417	79.39540655	82.24573101	85.11611869	88.08748002	91.1717023	94.45668515	98.2504862	102.6807972	107.4708259	112.8713136	118.609246	124.8142721
14892OS	34.91106033	36.23052042	37.63851374	39.20790343	40.89781224	42.67906501	44.41381281	46.12253258	47.89681937	49.67805481	51.47722591	53.39095653	55.60412667	58.16984905	60.96853291	63.85031163	66.31861912	68.55690696	70.34480424	71.50302956	72.23766778	72.6302622	72.66858534	72.41374692	71.83771792	70.99709736	70.16402851	69.6852306	69.51444522	69.63536349	70.45013497	71.65375311	73.25954021	75.19518072	77.33792461	79.97666029	82.72018086	85.73104858	88.80917983	92.03510978	95.44586945	98.76738323	102.0898153	105.3827834	108.6821303	112.0893832	115.4282171	118.8932107	122.4724218
14904OS	60.9143597	63.41186801	65.83581127	68.01905996	70.01843678	71.54382255	72.66619873	73.35636555	73.59246826	73.55427343	73.40778351	73.54039556	73.75398948	73.90325512	74.19626063	74.55463201	75.05700406	75.54731681	76.18442674	77.01886333	78.04157881	79.44613786	80.96699385	82.9063041	85.28998219	87.91039068	90.74521706	93.99959287	97.67249021	101.7403238	106.367664	111.4372829	116.6577391	122.2174433	127.8724046	133.4725661	139.2154902	145.0159753	150.9766679	157.0883359	162.9360865	168.7131251	174.2588237	179.67678	184.9022799	189.7307781	194.2413094	198.2438396	201.7905232
14906OD	54.24782944	54.4576801	54.81824147	55.47269232	56.32774422	57.40484134	58.41903895	59.30039909	59.84400663	59.97396989	59.75346652	59.38629775	58.9553403	58.64135742	58.39986524	58.27244013	58.15414498	58.29283107	58.64253408	59.43705091	60.69275249	62.191855	63.92565363	65.9468252	68.22162039	70.64013845	73.11499093	75.71908153	78.23347057	80.70021196	82.88586773	84.76303586	86.53157252	88.14428434	89.67098375	91.00569985	92.49919614	94.33181555	96.26905129	98.77887865	101.7579637	105.3287277	109.5982548	114.483216	120.0213193	126.0393822	132.506623	138.9144786	145.0071591
14906OS	41.21257054	41.33119479	41.62271985	42.09164117	42.65568681	43.4428378	44.28657809	45.26505071	46.38335661	47.44320921	48.68006793	49.93221526	50.9306006	51.81549835	52.70798701	53.64245987	54.52236488	55.3780261	56.31232556	57.28528387	58.50847556	59.7261623	60.88717062	62.40580923	64.15731881	65.86762723	67.71866226	69.47341364	71.296978	73.14516865	74.96295166	76.90787506	78.9555234	81.33315277	83.90632283	86.70039714	89.65534904	92.62498543	95.68821023	98.55426233	101.1394709	103.4503937	105.4547029	107.2526023	108.8109644	110.3673484	111.8569863	113.7088276	115.7565259
14911OD	44.70874474	42.96530325	41.84686037	41.3242947	41.28262225	41.69184841	42.5355887	44.03160407	46.05215489	48.34255392	50.93439865	53.43288595	55.73814704	57.65175247	59.21010069	60.50350293	61.51462243	62.07059167	62.24456475	62.06314295	61.69551017	61.12551637	60.67399528	60.44118847	60.59056091	61.13640317	62.08305428	63.19172391	64.49344843	65.70356265	66.71498004	67.75274034	68.63641808	69.38368364	70.04926855	70.5946794	70.97170466	71.30407021	71.57279899	72.01946467	72.62865171	73.39827173	74.31471322	75.31827545	76.46489369	77.48293859	78.44428323	79.48337139	80.45640703
14911OS	53.96117644	53.50714909	52.78308279	51.99485085	51.26757813	50.64661581	50.22297946	49.62824631	48.91728002	48.02082721	47.21052551	46.6284745	46.37135939	46.75574147	47.3199501	48.07623395	48.82209292	49.64660055	50.56308712	51.48439858	52.60234971	53.73094073	54.91798332	56.08111815	56.94522892	57.86322264	58.68478948	59.55591132	60.45867642	61.31877067	62.34288927	63.26373568	64.29384717	65.24511441	66.29841267	67.60452479	68.7711199	70.19326921	71.68075423	73.43149983	75.50111459	77.97335538	80.80379278	83.92492398	87.63470944	91.55784954	95.59584878	99.85190166	103.8774601
14920OD	53.1857116	54.36597755	55.5126159	56.79971903	58.08463079	59.32849572	60.68461852	61.94973304	63.09874656	64.04167453	65.00238106	65.82138929	66.57402593	67.4226525	68.12703427	68.82419725	69.78411033	70.88040647	72.09402535	73.53348611	75.29303533	77.30759499	79.48332908	81.93968964	84.51767731	87.21152843	89.88936199	92.39133107	94.68449055	96.84037781	98.90638247	100.7363198	102.6073026	104.5074005	106.3161115	108.0446972	109.9507606	112.1852438	114.9791926	118.2363323	121.9954348	126.045277	130.4398519	134.8850736	139.3901367	143.8276749	148.2644952	152.2755044	155.701484
14920OS	50.06514844	50.79049301	51.66818862	52.62260194	53.70756427	54.8263588	55.82240712	56.90562231	57.96797874	59.11874043	60.30055861	61.29230742	62.26452602	63.24924642	64.06646278	64.96633599	66.12070118	67.4346147	68.90564069	70.68005718	72.34747731	74.12795743	76.13095093	78.10152574	79.98832425	81.94861395	83.86050276	85.48237818	86.95724834	88.45965715	89.77237979	91.19584864	92.91756231	94.73744895	96.82047064	99.20024594	101.9723788	105.1002676	108.6374956	112.3953094	116.4137254	120.7641678	125.436513	130.3145918	135.4186429	140.5918558	145.7678153	150.6553671	155.2763283
14926OD	50.57623464	49.7023957	49.11737269	48.83491863	49.20488982	49.88002257	51.08739922	52.56607264	54.06109203	55.56958147	57.10394322	58.65403713	60.25701037	61.70894241	63.21152358	64.74671901	66.49562766	68.20366738	70.00650787	71.90265205	73.89088648	75.74493686	77.47026617	79.04990179	80.63130951	82.23425154	83.73811548	85.39210926	87.18831149	89.33806194	91.82390594	94.59292949	97.68440732	101.0351028	104.6756065	108.3536197	112.2330128	116.1519872	120.0579064	123.8870357	127.5200119	130.8434136	133.8525439	136.5265482	138.8056453	140.6162401	142.0197449	142.8504569	143.5000028
14926OS	46.01841077	46.86053779	48.07872391	49.5501435	51.17978876	52.78465757	54.37362498	56.00378557	57.55133334	59.02164633	60.60507063	62.34703931	64.52422367	66.97994822	69.93095433	73.29819905	76.90181004	80.59189536	84.26221327	87.49253152	90.39506808	92.78912562	94.86878759	96.30873801	97.40283966	98.03779394	98.20620103	98.38029688	98.91998152	99.92031722	101.8682417	104.90369	108.8042797	113.3957228	118.6232237	124.0102241	129.2572708	134.4346584	139.2231841	143.3099088	146.6816503	149.497793	151.5422266	153.0739552	154.1361237	154.7335205	155.1043812	155.1956246	155.0925515
14928OS	39.84543922	41.37564607	43.09732749	45.10695822	47.38015747	49.9428978	52.42649529	55.08807304	57.71556889	60.20392678	62.42918743	64.18508634	65.61933413	66.66155798	67.35050687	67.62799766	67.45664493	67.25255377	66.76668479	66.07580289	65.29177336	64.73422068	64.37711022	64.27559697	64.53363349	65.21198515	66.3156603	67.69123112	69.21397504	70.92115749	72.80305099	74.85728108	76.85213054	78.90823572	80.82586531	82.76690119	84.50898396	86.0907891	87.69642639	89.24947565	90.94884907	92.74490565	94.49632679	96.33885956	98.26923925	100.447344	102.5642936	105.0434321	107.9124687
14929OD	43.72701853	43.03630759	42.47607769	42.18312697	41.9720029	42.10642693	42.22824513	42.40715235	42.5450755	42.70545682	42.76556084	42.76937381	43.00549837	43.73304124	44.68774275	45.96517702	47.2160211	48.55178625	49.8968062	51.33533825	52.76823599	54.24918227	55.74756588	57.42546116	59.21489057	61.07467339	62.97877988	65.1020376	67.35430804	69.80918919	72.3236566	75.02426494	78.05700718	81.49196278	85.06364996	88.98927931	93.28756783	97.77304493	102.2138283	106.592075	110.490088	113.9268792	116.6888844	118.646999	119.7518699	120.1971463	119.8298534	118.8689381	117.7365376
14929OS	33.0957437	33.13862887	33.2515349	33.52554911	33.9010582	34.38579213	35.32229822	36.19412925	37.40043016	38.6899154	40.16004597	41.79169083	43.37234497	45.15425595	46.9595441	48.85907364	50.83805015	52.62775352	54.41851529	55.9601222	57.38064055	58.63255518	59.76701182	61.01394965	62.38592564	64.04075657	65.7837195	67.86189825	70.25778441	72.85254704	75.6315162	78.63196009	81.7564347	85.08838792	88.48310089	91.83929166	95.29118694	99.07913902	103.0790086	107.4067397	112.1094152	117.0829197	122.2956765	127.7649481	133.2486149	138.6296789	143.6808458	148.280331	152.1869923
14936OD	33.93219324	35.1317345	35.97846361	36.43051078	36.76318949	36.8410003	36.8410003	36.81186017	36.73516013	36.60796009	36.64328835	36.80111972	37.54834435	38.78720682	40.58175347	42.69053962	45.11546326	47.61817273	50.35057588	53.31912301	56.45664007	59.91440652	63.67946382	67.64168861	71.7200411	75.91924875	80.12549348	84.15725881	87.94856748	91.48355657	94.6603019	97.54461878	100.0586492	102.663715	105.2094435	108.0182232	110.8050821	113.6997403	116.5134756	119.1829404	121.5096595	123.3252113	124.5883206	125.2666127	125.1392365	124.2462935	122.5060716	120.2922738	117.6840876
14936OS	40.2819845	39.5463829	38.74699887	37.91756474	37.08788473	36.25430159	35.52702886	34.7775168	34.22357386	33.85363492	33.59665472	33.55180706	33.61059466	33.76821969	34.13459292	34.65226919	35.26131405	36.0227838	37.04727554	38.14702814	39.35629966	40.78151703	42.33028655	44.05433135	45.95707182	48.12939176	50.41356243	53.13683666	55.931006	58.68492508	61.54270346	64.35253768	67.03684928	69.72318996	72.46088722	75.19774003	77.67575212	80.25303303	82.6702763	85.12214244	87.85386172	90.47446719	93.2048645	96.1892395	99.28344796	102.3840492	105.5266966	109.0229312	112.4351092
14937OD	38.64129604	39.26689321	40.16316639	41.17608781	42.41864152	43.85986051	45.58174411	47.4404009	49.33533755	51.23743092	53.00116556	54.76708152	56.41421162	57.89446571	59.22812202	60.48213993	61.71464573	63.0208879	64.46009619	66.14572074	68.17453558	70.5153552	73.11621267	76.10283696	79.5021234	83.36929599	87.73649736	92.49998127	97.57146176	102.6526177	107.9987509	113.3344109	118.9092324	124.6839135	130.6377563	136.7746943	143.3329697	149.8706554	156.5992092	163.2439104	170.1195471	176.8288311	183.5488392	190.1357685	196.4515284	202.4642195	208.0301597	212.9300149	217.2031833
14937OS	36.07881477	36.48918395	37.16669811	38.09266316	39.0446819	40.25655434	41.558334	43.00407583	44.70906136	46.6693788	48.85937014	51.03747593	53.13286625	54.92672452	56.5487123	57.93557115	59.1150863	60.20390771	61.2557328	62.196047	63.03714509	63.89902878	64.98183684	66.31733322	67.96168934	69.91238126	72.28610403	75.01337676	77.98668948	81.08388519	84.28641163	87.59215338	90.90909368	94.34054357	97.80726624	101.3450976	105.1053273	108.8664585	112.6346068	116.4759834	120.4513862	124.6373416	129.1249653	133.9683221	139.1198855	144.6108988	150.4471262	156.4098982	162.5577753
14940OD	40.02462318	40.56182653	41.18559265	41.87006517	42.7910288	43.72523811	44.84519958	45.92730505	47.0141442	48.19467545	49.40089104	50.49208069	51.69748688	52.59959412	53.54546807	54.21361993	54.90953792	55.57801091	56.1826862	56.94502952	57.70395279	58.37609447	58.97903893	59.68272365	60.52090281	61.26997237	62.07267935	62.76783891	63.47653094	64.28032233	65.10779606	66.19519459	67.88380259	70.13797275	73.0264303	76.61047571	80.8031526	85.43051564	90.43118147	95.53670016	100.5959611	105.3929693	109.628882	113.2914956	116.0018657	117.8772541	118.9533407	119.5020752	119.6539341
14940OS	43.08981323	44.35421163	45.49167286	46.46043777	47.1566554	47.6756467	48.16110125	48.3871505	48.56489875	48.72528007	48.83193623	49.04619356	49.31675408	49.61044381	50.1025134	50.86084123	51.83681904	52.96192516	54.24052811	55.46135226	56.57106677	57.79731334	58.71707084	59.48653169	60.21283965	61.00198642	61.57381335	62.2043516	62.81642532	63.33955383	63.8904093	64.48995798	65.09695018	65.77358038	66.4691606	67.35102948	68.10844387	68.93445032	69.69466192	70.4327025	71.40480319	72.57692996	73.88306704	75.36552637	77.23741774	79.62707658	82.41463609	85.58262149	89.53696858
14946OD	50.00982354	52.1847229	54.46443384	56.93214174	59.59109254	62.13404846	64.69383448	67.31259086	69.85822816	72.44025595	74.84733478	76.99842453	79.14671118	81.09963712	82.68039287	84.07581745	85.3032934	86.38619648	87.48283386	88.70436304	89.85992501	91.36673182	93.05893222	94.91864569	97.00879461	99.46633287	102.0770375	104.6443509	107.226061	109.7057669	112.0298351	114.3059283	116.6441408	119.1845835	121.8731648	124.7928508	127.7671856	130.9583893	134.5501792	138.3539588	142.262662	146.2691005	150.1476461	153.591174	156.3538832	158.4516283	159.5857835	159.9391701	159.2591955
14946OS	41.95346694	42.00723405	42.07856196	42.32815933	42.68586141	43.34997628	43.9647626	44.83692481	45.97159923	47.07893164	48.41457956	49.96140567	51.6071108	53.33023557	55.07653184	56.97331966	58.70059239	60.54480085	62.43461713	64.30029782	66.23643078	67.97289415	69.60349516	71.13960821	72.5579782	73.76559171	74.52335635	75.10902058	75.46820762	75.66930043	75.66894531	75.69515783	75.96132868	76.45396077	77.14926841	78.08287742	79.58539443	81.59420152	84.12655986	86.9278828	90.12888336	93.63310727	97.21141885	100.6599107	104.1007434	107.395168	110.7184157	113.632637	116.4696135
14948OD	50.20749179	51.70210856	53.19759993	55.08525398	56.80016015	58.6460932	60.33308619	61.91288965	63.29905735	64.70176523	65.99819218	67.1622148	68.2212403	69.45877353	70.63207661	72.01359003	73.5317258	75.36043965	77.34996865	79.52855682	81.92955225	84.47137243	87.11487024	89.73106037	92.21090282	94.56504059	96.77128532	98.83881378	100.8202334	102.797907	104.6250701	106.2011844	107.6931908	109.0446257	110.4506094	111.8424974	113.0863204	114.1269386	114.9396501	115.4849507	115.8269022	116.3639575	117.1265439	118.2226382	119.891571	122.118352	124.9076399	128.4979595	133.0105036
14961OD	48.26185296	50.2113911	52.22185308	54.06381295	55.65120662	57.00474132	58.05921832	59.04317474	59.92991673	60.928094	62.03780088	63.16522702	64.3846824	65.85720686	67.50977083	69.61752874	72.03442591	74.56263802	77.24507315	79.92508836	82.51583099	85.37856223	88.91472002	93.51300049	99.0478904	105.4185867	112.3628145	119.6066999	127.0173111	134.700429	142.4275131	150.2249832	157.7393133	164.5972332	170.4611206	175.2537939	178.9806116	181.625738	183.3820579	184.3306677	184.1465496	183.0059565	180.6613464	177.2748469	172.6485942	166.9572324	160.3660327	153.1940273	145.8473532
14961OS	42.718647	43.8998694	45.37539812	46.82994357	48.21822877	49.68337388	51.18505513	52.56730791	53.94916153	55.06884974	55.89460546	56.65431734	57.30208102	57.79486188	58.24749687	58.70458984	59.21212595	59.86439133	60.72819554	61.74784816	63.07058473	64.58071102	66.13326922	67.67872377	69.18092346	70.58986907	71.93621618	73.18556283	74.28841192	75.3342729	76.31731345	77.33149858	78.40929413	79.61943609	81.07398155	82.63421908	84.48356004	86.418817	88.56895308	90.84927507	93.15674452	95.54293476	98.10809881	100.9141749	104.0076558	107.5012346	111.5986689	116.3276652	121.8177261
14962OS	69.27186515	67.36642491	65.48250615	63.59356724	61.75710678	59.77458087	57.60898972	55.51808062	53.57803171	51.98825177	50.60951233	49.34758932	48.47154271	47.86796674	47.45680549	47.22059423	47.03047943	46.98334364	47.10286539	47.28503869	47.65899173	48.34856276	49.304477	50.44741336	51.75030101	53.20673717	54.83898128	56.8985731	59.1715778	61.65272799	64.24841309	66.72433437	68.90358769	70.94767345	72.62492301	73.78587203	74.73832009	75.3783604	75.80566268	76.29173972	76.79709695	77.5317584	78.76951044	80.56276356	83.04902926	86.23266463	90.37583299	94.94955028	100.1463151
14963OD	40.13008499	41.29673316	42.79703764	44.26845724	45.74724197	47.21455591	48.75064018	50.279678	51.76511314	53.31772683	54.88181721	56.50197809	58.71268151	61.51872635	65.277247	69.73158472	74.71902223	79.75742548	84.53016905	88.81040608	92.40318368	95.292434	97.80359164	99.64456662	100.7322866	101.1901807	101.1056082	100.8483339	100.866419	101.4481707	103.0350064	105.382146	108.6658533	112.2696672	116.0963884	119.8645561	123.4307306	126.7695562	130.0128625	132.8355096	135.3000509	137.1925555	138.6816947	139.6296747	140.3735698	140.7390095	141.0357555	141.1643469	141.0253102
14967OD	38.51149958	38.77730803	39.51739086	40.40383356	41.24666422	42.15575513	43.13417781	44.15279423	45.36525796	46.62747227	47.95165322	49.2372707	50.80832741	52.26424859	53.85181808	55.48891449	57.24742889	59.0323521	60.70051644	62.24597099	63.71352768	65.1739443	66.67336967	68.15646258	69.72615398	71.32040267	72.89871077	74.36222423	75.77467207	77.13129009	78.50461786	80.03453411	81.55074518	83.18644368	84.82887476	86.45797036	88.25240534	90.23691559	92.33854953	94.69879636	97.21374581	99.81185428	102.4873442	105.2896104	107.7185523	110.1560905	112.5616663	114.6851259	116.6315432
14967OS	41.81113711	42.76380851	43.98299235	45.25571962	46.51585249	47.69790025	48.53230875	49.35411384	50.02112302	50.67051801	51.24074832	51.5918534	51.78877813	51.94589719	52.21639807	52.85673558	53.62027532	54.80979365	56.21504766	57.78524295	59.61806765	61.46879855	63.28146536	64.59138038	65.56807917	66.21404058	66.55002386	66.79095598	66.96051927	67.24444164	67.62361631	67.94613162	68.45248066	69.34085707	70.88391807	72.97788239	75.65281955	78.7308953	82.19396834	85.75873982	89.13532188	92.26891258	95.0926153	97.55371718	99.61725963	101.1197322	102.2182208	103.0813668	103.6533168
14969OD	52.97900217	54.11664373	55.27038123	56.36694163	57.50599185	58.55121266	59.67303085	60.62165104	61.3287298	62.19439142	63.03985942	63.72826316	64.62006794	65.87259397	67.42121228	69.27905204	71.5890444	74.16778877	77.1183815	80.48374731	84.07362227	87.90712322	92.31175579	97.09465096	102.2095711	107.5460552	112.9061876	118.0386935	122.7641414	127.1432842	131.0994866	134.3658364	137.1303336	139.0921506	140.303729	140.6562153	140.2869637	139.4408875	138.3357003	136.9743167	135.4643527	133.6571732	131.726593	129.4659424	127.0124401	124.106996	120.9052131	117.1753103	112.8754099
14969OS	45.01575019	45.64134736	46.21935446	46.92526384	47.85882187	48.98785227	50.45692374	51.87296469	53.41841923	54.96324262	56.58867541	58.0017988	59.41847264	60.62178768	61.58246613	62.18608163	62.57758609	62.59457883	62.55549275	62.37367457	62.24710048	62.36190831	62.81393294	63.30265947	63.95498588	64.90676013	66.05447839	67.33641018	68.96790522	71.02430413	73.44817318	76.39958884	79.68085896	83.40027341	87.39876764	91.68481237	95.98565466	100.2593835	104.511003	108.476016	112.1227112	115.4884602	118.5604428	121.1866136	123.1323346	124.6028429	125.4102575	125.5685674	124.9003546
14986OD	51.06921768	51.17089324	51.20344578	51.4973689	51.76921532	51.80590994	51.58381237	51.13877557	50.59332102	50.04786647	49.46390187	49.00165107	48.53633915	48.24372586	47.90571768	47.70650135	47.75962622	47.89269083	48.35538136	49.0830092	49.9648063	51.25209358	52.67159687	54.24982522	55.95384112	57.64654853	59.64024665	61.77930138	64.19355046	66.57088748	69.08535489	71.64256495	74.1058249	76.57845376	79.04787792	81.50578932	84.11987513	86.6240276	89.16703588	91.75001942	94.42180703	97.17663297	100.1988969	103.4428427	106.7335392	109.9353346	112.942559	115.6543822	118.1781089
14986OS	43.08542321	43.13663725	43.20796516	43.34698313	43.61939829	43.87455541	43.82892539	43.74569251	43.5638126	43.395023	43.395023	43.71853048	44.21534694	44.85608153	45.6201373	46.21998492	46.83119861	47.62990431	48.55367452	49.49135416	50.76784411	52.04057139	53.32040267	54.67999406	55.9077412	56.97203758	58.05594982	59.03256884	59.86392351	60.53284316	61.13243519	61.43330487	61.75667468	61.99854209	62.34995686	62.74733318	63.38125645	64.39780495	65.65743637	67.28110574	69.30650572	71.91901918	74.87443751	78.25312112	81.98643286	85.80463271	89.88604251	93.89846039	97.67427479
14988OD	34.63434081	35.04093968	35.43712859	35.88042173	36.33543916	36.99968824	37.66161034	38.56048757	39.60750164	40.84643624	42.31656681	43.91460696	45.90854818	48.24815057	50.88064645	53.72134261	56.44345127	59.0605819	61.45753895	63.52521029	65.31477841	66.7467041	68.01748831	68.91818099	69.46480768	69.65583663	69.6610364	69.61536685	69.74253152	70.21123435	71.24864752	72.87238242	75.07645971	77.72569275	80.92529782	84.35674841	87.95599989	91.46179962	94.87110623	97.90830023	100.5040491	102.5672455	104.0759159	105.0854673	105.749228	105.9717837	106.3285155	106.8634123	107.8856846
14988OS	38.28809114	38.96426877	40.18003221	41.86103197	44.15592332	46.98700783	50.06319566	53.14790171	56.23223322	59.06117318	61.54823026	63.42770316	64.79266704	65.5226274	65.74943161	65.44866978	64.79940345	63.95365108	63.23366235	62.53847053	62.2574834	62.32175272	62.74716568	63.39360185	64.2276809	65.04586272	65.81955858	66.46481462	67.09514202	67.57044844	68.2501734	68.87099873	69.49798376	70.34271518	71.27345415	72.53860196	73.91508692	75.60548817	77.47313274	79.44288982	81.74946525	84.27811501	87.24803508	90.54262335	94.25012554	98.47260909	102.901997	107.2911231	111.3471402
14989OD	50.07756042	51.03083108	52.23602468	53.50145201	54.76746091	56.00325949	57.09416858	58.02126139	58.85378231	59.29440273	59.71814312	60.07107579	60.36696763	60.7927423	61.19390245	61.58932669	62.01152351	62.34819551	62.81601264	63.11706612	63.66148307	64.20415844	64.74838881	65.27516001	65.7233103	66.45723932	67.53239649	68.97908159	70.80857364	72.83373399	75.19293768	77.66955566	80.27337022	82.85175878	85.38689631	88.05349315	90.61267298	93.03062439	95.12994732	97.23930844	99.42925401	101.8226152	104.316287	107.1127819	110.2326834	113.5287392	117.0019864	120.8220236	124.7887643
14989OS	52.46666856	54.18561242	55.76721504	57.35090707	58.67112177	59.68238727	60.61504607	61.31608963	61.64754555	61.86254501	61.88640629	61.70354427	61.43914587	61.12254646	60.79014483	60.56116347	60.54607357	60.61341476	60.75474098	61.00344814	61.40337545	61.91018226	62.53393624	63.06493378	63.71719464	64.35355828	64.98713823	65.416051	65.68275382	65.86312727	66.04913816	66.04913816	66.0639808	66.42161768	67.08376936	68.1495826	69.78886968	72.0760179	75.14493838	78.73674913	82.99289634	87.89987252	93.50790267	99.73538416	106.3072267	113.1531109	120.2598357	127.653459	134.9371477
14990OD	51.45379535	52.54022321	53.59275332	54.69176761	55.64259338	56.45597354	57.19943445	57.80546709	58.37901861	58.83356406	59.58000877	60.71906558	62.27228407	64.39612787	66.99887085	69.92501484	73.14123709	76.51771823	79.87088359	83.38824116	86.84278662	90.12889099	93.22117129	96.09068298	98.69415561	100.9396785	103.1206318	105.0562453	106.9512808	109.0257728	111.1166382	113.4330437	115.8991255	118.4320228	121.1896314	124.0687783	127.0943097	130.2215826	133.8323253	137.6280143	141.5790863	145.3604521	148.9444622	152.023837	154.4833027	155.9315629	156.4884325	156.4074527	155.6176064
14990OS	51.16041634	52.08031152	53.02195497	54.10709	55.27013536	56.41032306	57.40095277	58.17435282	58.76649544	59.4236849	60.22120909	61.23028668	62.43078787	63.63410291	64.88171283	66.18622797	67.5175157	69.01866601	70.64849195	72.3566038	74.00064434	75.29039556	76.69833443	78.21064897	80.11636491	82.45437969	85.1444716	88.32732183	91.81840099	95.59387276	99.63552232	103.7602595	108.3600457	112.9489205	117.6154286	122.2775782	126.7309182	130.9975891	135.1145796	139.0998993	142.9295571	146.6317305	150.3732175	153.8515375	156.9718836	159.6834689	161.8051952	163.3071206	164.1068601
14992OD	44.81608478	45.45743908	45.76249834	45.86625741	45.76329387	45.66768334	45.41653338	45.05289702	44.86751799	44.58727889	44.22303425	43.80374596	43.36544626	43.15485729	42.90707606	42.75063983	42.7182912	42.63555215	42.63555215	42.61673598	42.66542573	42.76403947	42.90591188	42.96368061	42.96697686	43.20405648	43.57470703	44.11230087	45.09876251	46.33579844	47.86293723	49.61715455	51.76955622	54.34914988	57.23508696	60.24017854	63.07907971	65.93325944	68.53248007	71.02800716	73.34931946	75.52497517	77.61817377	79.56472917	81.3897282	83.16762335	85.1108662	87.55662051	90.52054388
14992OS	27.01766292	27.38385235	27.74748872	28.19078203	28.50555628	28.8322636	29.07408177	29.43663979	29.85653184	30.39803869	31.13904554	31.69710974	32.4748412	33.25616334	33.99246181	34.80231476	35.63405332	36.36132604	37.07084378	37.9023767	38.38945042	38.78658191	39.36625012	39.90600551	40.47801278	41.11660281	41.77748351	42.44049974	43.39217203	44.52499355	45.68511512	47.23141584	48.90548117	50.61247982	52.26536352	54.083193	56.01895419	57.82129947	59.61282869	61.318195	63.17797782	64.84497382	66.3858764	67.74951276	69.13299006	70.38072863	71.56809581	72.53161274	73.68575356
15009OD	43.26287322	44.02862722	44.93072683	45.86544592	46.83527166	47.86302289	48.80116619	49.74568454	50.61974786	51.36131876	52.13765404	52.79666519	53.21524152	53.62412539	54.04452723	54.5157169	55.16081307	55.86080482	56.62456166	57.75912233	58.99154455	60.33268946	61.98797157	64.13486932	66.67901715	69.7777703	73.30615096	77.12449265	81.05310301	84.86965388	88.4258839	91.7242827	94.99484184	98.14223966	101.1423895	104.0380526	106.7284282	109.2688363	111.7416028	114.4710569	117.398432	120.4295391	123.6788379	126.8667186	129.9689088	132.820988	135.4168694	137.7315667	139.6800606
15009OS	40.87987345	42.05092517	43.24192047	44.60538968	46.12663096	47.55715041	49.18064984	50.75385562	52.21898235	53.50132925	54.68973403	55.57569192	56.17418393	56.54799721	56.70983262	56.69752988	56.93003568	57.23388707	57.72921233	58.32225834	59.05012547	59.69067556	60.29941628	61.05978879	61.85981612	62.71368894	63.55245521	64.31593912	64.85838873	65.44806324	66.04485876	66.81832262	67.74225616	69.15924766	71.18015705	73.86404696	77.29546217	81.46082861	86.16634785	91.53902227	97.20708258	103.1805871	109.2172415	115.3864594	121.3778791	127.1258039	132.5873663	137.640564	142.1235116
15010OD	39.23921412	40.21571523	41.4163312	42.89650484	44.48441523	46.23551837	48.05370019	49.6397067	51.21580679	52.70353352	54.14752648	55.55412535	56.89353388	58.27306782	59.59818233	61.01860879	62.35765318	63.839163	65.56503192	67.66316535	69.91323887	72.26499627	74.63875198	77.02740687	79.37514565	81.6188299	83.83461484	86.11024822	88.53810674	91.04213645	93.44909044	96.05240839	98.95888935	102.1245887	105.5832741	109.3029674	113.3211573	117.3491232	121.2725671	124.7680588	127.7920262	130.3861431	132.7639528	134.8011606	136.4435238	137.7576238	138.8123474	139.5721713	140.2910309
15010OS	44.5126908	44.2449542	44.29169568	44.55317064	44.79531479	45.27774568	45.90872019	46.67142036	47.59687979	48.68778888	49.93329794	51.21765553	52.7120344	54.17469718	55.63719247	56.98597821	58.13586703	59.15729141	60.1645754	61.15543123	62.19304206	63.36437676	64.85991877	66.49877097	68.29466039	70.20080809	72.24256481	74.39498832	76.53705042	78.21449141	79.317319	79.66088798	79.27383353	78.0778604	76.38980207	74.42245657	72.32991132	70.56433972	69.23044621	68.74051077	69.22155658	70.80584266	73.60131316	77.36448635	82.28030534	88.09012049	94.46271862	101.2012482	107.9665798
15011OD	31.07629915	31.88756214	32.73349831	33.48075381	34.35967116	35.14899098	36.05808189	36.93024375	37.87029232	38.71201879	39.46596943	40.3241272	41.14922784	41.99597376	43.06029545	44.20272966	45.46268845	46.80290292	48.30786549	49.77839383	51.51529902	53.29565048	55.12749308	57.17472389	59.32802166	61.60701786	64.02756778	66.77422333	69.70729169	72.92402753	76.57495221	80.42753844	84.66134366	89.23807109	93.90215024	98.87872106	103.7239089	108.424494	112.8732133	117.1116673	121.1301353	124.7982996	128.2556749	131.3531501	134.1596673	136.6845107	138.7550403	140.853234	142.8040106
15011OS	37.99070497	38.30560268	38.45486832	38.56971255	38.37552782	38.24312245	38.10844005	38.06129768	38.12156122	38.35799755	38.84029735	39.55931889	40.11310231	40.81058259	41.53785532	42.26983504	42.97838731	43.72156213	44.48858157	45.39802759	46.45028132	47.54119041	48.85743505	50.35674008	51.94440009	53.62236474	55.48416762	57.11084296	58.77507782	60.47405451	62.07943101	63.65260107	65.19805561	66.65629161	67.99681646	69.12331529	70.26353247	71.24940144	72.36355591	73.29802843	74.34852461	75.4739907	76.93021323	78.7776413	81.16749157	84.04035395	87.61948048	91.66561404	96.34037711
15012OS	59.45530805	59.78761604	59.98440413	60.10150008	59.96802764	59.88919934	59.69266025	59.73421374	59.88507427	60.21491796	60.61666905	60.90355266	61.25422634	61.75011999	62.75525214	64.58941442	67.11107601	70.45690294	73.79278426	76.95292872	79.41619665	81.11886943	82.24060405	82.87682967	82.97945404	82.46010243	81.36279019	79.60303913	77.39551614	75.40825306	73.9350579	73.29348894	73.4865681	74.20671567	75.37210707	76.79495447	78.63980657	80.55460704	82.6463415	84.93887815	87.1888511	89.39509513	91.5582539	93.76113337	96.12289845	98.64046548	101.4297576	104.297982	107.3469134
15013OD	48.03515278	48.95504795	50.14283648	51.41410966	52.80742645	54.13473199	55.46569304	56.72210867	57.77889148	58.61192738	59.21748595	59.75213623	60.09891025	60.12127686	60.27650764	60.33806055	60.41437669	60.6621607	61.08055982	61.70559172	62.39092775	63.3178978	64.41536331	65.69049592	67.15864424	68.59113901	70.27304701	71.92759635	73.35875841	74.49863989	75.33792947	76.17899253	76.81609691	77.42524581	78.03845562	78.84419736	79.85650149	80.98099102	82.46751959	84.51760101	87.11788594	90.05963343	93.27957986	96.70754311	100.1989032	103.7354098	106.9800838	110.043577	112.9733387
15013OS	46.08575613	46.94438553	48.03071698	49.12162607	50.31572654	51.63556359	52.84294024	54.04015975	55.13106884	56.01872288	56.77077137	57.4398391	57.92383437	58.46557062	59.18102577	59.95871735	60.72443043	61.78978105	62.72807173	63.73665272	64.76861711	65.92977697	67.15899589	68.39858281	69.58869691	70.6005145	71.44444483	72.22635512	72.95362785	73.88873638	74.97102079	76.28715446	77.62436884	79.05825598	80.43634935	81.71765761	83.06007663	84.48407607	85.86126917	87.28209617	88.69869648	90.19143746	91.63647114	93.21286358	94.82349534	96.65468875	98.88609799	101.3991907	104.3685809
15017OD	35.31730513	35.99666908	36.92314807	38.19320991	39.71445118	41.4633855	43.24526908	45.21131481	47.30733421	49.4782486	51.61822614	53.54402611	55.47207121	57.32391011	59.11359406	60.79955257	62.31252428	63.80969342	65.25770118	66.71607243	68.17961502	69.59805991	71.31176064	73.10729772	74.88222504	76.75052296	78.72486392	80.97034801	83.74017819	86.93940457	90.8394706	95.43819636	100.8542044	106.8841761	113.6585707	121.0204745	128.8211961	136.788183	144.5936342	151.7762548	158.2516577	163.7730075	168.3429441	171.6707126	173.9502009	175.1178825	175.2541032	174.5125011	173.1020841
15017OS	35.62894024	37.30818905	39.14735413	41.07473477	43.0017936	44.90618307	46.84618308	48.58993565	50.29485945	51.86385866	53.23506893	54.4378076	55.3065893	56.15471094	56.80109822	57.51041516	58.13060448	58.86420302	59.9131005	61.04730606	62.06493967	63.15306958	64.12295636	65.03515174	65.77805086	66.41740764	67.0932912	67.72644702	68.39906588	68.95680029	69.45273451	70.26102378	71.27612305	72.87947152	75.29965834	78.50461717	82.45714777	86.80110377	91.61987582	96.38713975	100.9896282	105.4450226	109.5427954	113.1679542	116.215373	118.6175773	120.3801928	121.7784993	122.9346438
15018OD	67.02186099	68.32311596	69.15006395	69.62483285	70.18240287	70.70467307	71.16460835	71.25856226	70.76118573	69.69380084	68.33868374	67.1021191	65.75515158	64.24734358	62.56974758	60.45492276	58.33179959	56.33157418	54.80574105	53.84645393	53.61696555	53.76263844	54.17663054	54.78940617	55.64366913	56.73019999	58.17501762	59.8542203	61.81842457	64.1871969	67.02945293	69.88296543	73.16320211	76.59747384	80.22223178	83.84441376	87.40125552	90.62691706	93.35614915	95.60912878	96.99515256	97.63380432	97.72103882	97.16434895	96.08918415	94.65953827	93.22638772	91.79225922	90.41975542
15035OD	90.78960003	89.14021163	87.11621926	84.90358457	82.53197687	80.54365331	78.85082245	77.62357538	76.52307337	75.31456375	73.75833234	71.83026539	69.43142908	66.68388818	63.53156593	60.01865387	56.22693149	52.61612632	49.42699883	46.64493041	44.41904449	42.56508775	41.16309773	40.29641585	40.04400115	40.61560059	42.20024213	44.66737955	48.08620002	52.26875652	57.43558017	63.16884613	69.2531988	75.46512916	81.48308945	86.96404301	91.57500111	94.89730974	97.21007468	98.16550931	97.95943451	96.63751013	94.48329509	91.88993142	89.21595625	86.5593879	84.41322951	82.71723938	81.97807104
15035OS	76.86713513	73.23190724	69.07745465	64.68714593	60.2515883	56.23061371	53.00316585	50.64767976	49.20353664	48.22407705	47.84475257	47.49192047	47.31394993	47.536129	48.02776961	48.90902537	50.21385366	51.52826656	52.88737141	54.27403814	56.04760673	58.32377416	61.316649	64.74305448	68.37089573	71.91895641	75.04067092	77.42923251	79.31496464	80.9912255	82.503015	83.84322565	84.95207422	85.97974881	87.29163291	88.96328527	91.16133187	94.10844213	97.81911122	101.8739007	106.04166	110.0719161	113.7797817	117.2005664	120.5104668	123.6659664	126.9127378	130.331912	134.2785561
15036OD	59.02350755	59.65990899	60.33801443	60.87630636	61.44253783	61.84018603	62.22938087	62.59301723	62.84955874	63.35200154	63.97782621	64.67448113	65.64479724	66.62251386	67.73377921	68.93684665	70.28679171	71.83997761	73.68190627	75.81308954	77.87774242	80.19502674	82.73439719	85.30584509	88.04145744	90.7973175	93.42159202	96.16242149	98.84075026	101.5026751	104.0846433	106.9242006	109.5615616	112.2480302	114.9521498	117.7472583	120.7560834	124.017162	127.4858176	131.099411	134.8896942	138.8188192	142.7279934	146.7121131	150.5055597	153.8524711	156.5719979	158.5211847	159.6468867
15036OS	51.62389166	52.28541738	52.99850117	53.67438889	54.31034296	55.01115244	55.71870457	56.45186996	57.15870458	57.66007406	58.06866074	58.5020589	58.93140169	59.5105036	60.16958722	61.02353148	61.9807174	62.94043801	63.872526	65.00764951	66.16217388	67.3244948	68.62391593	69.96631484	71.3076588	72.67981026	73.85089666	74.86386316	76.11410176	77.38571999	78.64499109	80.15744157	81.78798953	83.53881836	85.53093095	87.81121618	90.13728402	93.05330589	96.4048774	100.2099207	104.6516876	109.5895518	115.0779461	121.0162915	127.4979969	134.2244408	141.2579373	148.5058497	155.5611871
15038OD	28.73722337	29.31731172	30.00580909	30.67798545	31.55002455	32.528497	33.40664031	34.39022376	35.32184566	36.27000809	37.27710481	38.41097641	39.60931119	40.95306154	42.30232204	43.54964655	44.98560576	46.62620753	48.15445397	49.80268305	51.49338254	53.21882803	54.99292374	56.87936991	58.66398829	60.48954149	62.41423243	64.23161836	65.93550769	67.58697406	69.35871853	71.11768376	72.95866325	74.84748077	76.60521282	78.45251742	80.53605513	82.52529977	84.64411857	86.91444397	89.46715338	91.99440765	94.87671107	97.98566159	101.5026953	105.5179499	109.879278	114.4281075	119.3982107
15038OS	33.60826631	34.14923963	34.72724672	35.36191732	35.85850976	36.41469817	37.1528081	38.05126225	39.01648504	40.05490078	41.20682838	42.43117558	43.75884282	45.15664257	46.45499802	47.80196935	49.2271947	50.52328179	51.54601565	52.58628984	53.49914343	54.30598658	54.99302639	55.71459996	56.5268364	57.38070956	58.49456475	59.54446827	60.69208943	62.01263844	63.26160327	64.78959205	66.47698246	68.36917808	70.37771676	72.5752241	74.75541687	76.92588667	79.34890955	81.86064564	84.45468556	87.16812897	89.87284019	92.47184684	94.89715437	97.31141316	99.58222129	102.2656153	105.0864778
15039OD	46.3331174	47.25301257	47.97445887	48.81512174	49.51271508	50.346198	51.27899066	52.36109612	53.45611954	54.68726002	55.8958872	57.22091987	58.58455623	60.01921532	61.36286892	62.66767086	63.83888938	65.02725809	66.08647884	67.3788681	68.44248338	69.58391086	70.84402813	72.0113893	73.09932293	74.19023202	75.29286333	76.41508969	77.50335	78.67668776	79.75442436	81.17349451	82.93585968	85.10748499	87.97843448	91.56420552	96.11005402	101.5973996	107.9441771	115.097383	122.9016418	131.0463742	139.3699133	147.5289279	155.4015517	162.5674758	169.0493899	174.3425321	178.4935594
15039OS	50.77817085	51.96827802	52.79185208	53.3220305	53.53993537	53.4073958	53.34739581	53.28423795	53.35360059	53.35360059	53.21630131	52.65269193	51.52881588	49.98407399	48.05605698	45.94850367	43.79903395	41.59657686	39.29523711	36.97142618	34.60778982	32.40211088	30.42026572	28.9502371	27.90055865	27.15225619	26.8801162	27.02958593	27.38146487	28.01074964	28.69769894	29.56202993	30.58545789	31.8144833	33.22701957	34.85444745	36.85782727	38.91001424	40.9932974	43.33385918	45.79049648	48.35794484	51.10128611	53.88987142	56.64523003	59.18770738	61.27652359	62.97890611	64.46883011
15040OD	51.0745645	50.88826509	50.8734821	51.14870765	51.82159285	52.73927758	53.88842045	55.16798574	56.71331094	58.38624781	59.99424882	61.3917701	62.67716633	64.00825015	65.27246232	66.62256345	68.02883322	69.51514747	71.05985676	72.47007335	73.79713648	75.45671012	77.33079251	79.59641335	82.00037315	84.64491619	87.227967	89.76862751	92.15446125	94.46950184	96.96851904	99.49843528	102.1911628	105.1383403	108.126942	111.2522763	114.3914087	117.5822164	121.0748062	124.7300249	128.4713877	132.0348067	135.6193868	139.0101117	142.0514395	144.8020408	147.4381964	149.9106126	152.1320468
15040OS	47.10400113	47.43038004	47.80597444	48.29608952	49.09005807	50.0686649	51.12327576	52.52391885	54.06937339	55.67128858	57.38746851	59.14689983	60.78082588	62.34727131	63.76745848	64.93697357	66.10489551	67.20423126	68.23913574	69.33039995	70.4979359	71.56635354	72.85219435	74.1386046	75.47165264	77.01086148	78.91388772	80.88744007	83.14601274	85.5983644	88.10328189	90.69048725	93.43285925	96.23192805	99.38410048	102.67848	105.9500573	108.8747649	111.8513842	114.6778738	117.6017491	120.546651	123.7934508	127.2741089	131.069741	135.0518736	139.4388532	144.1768965	149.272574
15062OD	51.34569411	50.90191512	50.40679758	50.04005259	49.71855996	49.29831037	49.02372638	49.06420135	49.32881407	49.93099178	50.80360586	51.80317237	52.99290744	54.27832968	55.80468022	57.70223514	60.11689862	62.81233562	65.6630679	68.47902159	71.0672063	73.32865247	75.1139835	76.53430731	77.78474218	78.8451441	79.70710616	80.45259996	81.3383796	82.53905903	84.21441789	86.54381908	89.6199001	93.57496435	98.07105255	102.6488072	107.1684959	111.3458841	115.0634634	118.151456	120.4661955	122.1229047	123.2260583	123.7909789	123.7691949	123.3480141	122.7296857	121.7317234	120.6545972
15062OS	43.54149801	44.13431896	44.75887819	45.45474867	46.24234737	47.13580877	48.12108785	48.99622449	49.82855363	50.71712147	51.55410108	52.64328315	53.77170043	55.04043926	56.49334335	58.23016392	60.38782571	62.91734695	65.78583423	68.94727256	72.48512788	76.17469892	79.8958879	83.75001977	87.59995825	91.38909704	95.01616946	98.23237124	101.1987665	103.9170595	106.4284938	108.7158696	111.0233043	113.4688561	116.0842361	118.9082649	121.8567623	124.8081332	127.7014271	130.360826	132.6195776	134.5151097	135.9067813	136.7714656	137.2209487	137.1127514	136.6318637	136.0024151	135.1793324
15063OD	42.35308006	42.53489824	42.72827807	43.0605122	43.45978928	43.79492777	44.26216715	44.60065287	45.11908965	45.78151356	46.56023997	47.653235	48.97642101	50.33286667	51.74895235	53.06244243	54.40835467	55.88744111	57.50106777	59.58839208	61.6660562	63.79464687	65.92687295	67.95039506	69.94602411	71.82719942	73.7021904	75.7203761	77.52620766	79.20454962	80.29420471	81.16298329	81.83601518	82.25575672	82.57141668	82.75494662	82.98129619	83.1847555	83.22569067	83.32262421	83.41944261	83.56206929	83.6107476	83.42788835	83.07635013	82.72328255	82.38533159	82.34951019	82.75770708
15063OS	47.86820429	46.78425182	45.78905002	45.02658983	44.37200962	43.83715474	43.46816774	43.15167375	42.97379546	43.14720535	43.69164241	44.42272845	45.45344682	46.68532562	47.87839612	49.03884229	50.11915172	51.09359325	52.18777709	53.27474629	54.20924759	54.94571096	55.77402115	56.58771203	57.2926927	58.15984691	59.42755335	60.93279821	62.51092668	64.22380898	65.80958696	67.39238011	68.94795331	70.31705163	71.4219024	72.09814522	72.62576988	72.49856775	72.16137903	71.76506875	71.18358751	70.65185894	70.12517062	69.68787245	69.11864749	68.62778057	68.60212083	68.53702406	68.6992021
15064OD	50.667331	52.29289038	53.81157303	55.13837676	56.39059483	57.55687748	58.37855322	59.06865657	59.61822544	60.35916068	61.1328236	62.11502803	63.03230667	64.07174475	65.24357154	66.43639929	67.8674632	69.53362274	71.44739671	73.50589371	75.76998416	78.00232072	79.95855574	81.89115143	83.5245396	85.02839314	86.4420818	87.62509086	88.51079906	89.20833171	89.74181851	89.83883736	89.97113869	90.28182429	90.90782928	92.05692638	93.53672166	95.43681197	97.65461176	100.2473498	103.0651439	106.1074912	109.3284357	112.4193538	115.5367924	118.3699313	121.138581	123.9381506	126.6354641
15064OS	44.79308284	45.3302862	46.00401549	46.70566004	47.49962859	48.38455928	49.41546839	50.4592351	51.47591574	52.61430463	53.65978033	54.7910992	55.91566883	57.07278789	58.28023425	59.75899298	61.17345116	62.63432208	64.04510082	65.5758986	66.90355613	68.18215457	69.3740921	70.49225443	71.53990867	72.81230025	73.90320934	75.1123463	76.21367229	77.42560785	78.69662337	80.24103824	81.93576189	83.81758118	85.99178384	88.11328125	90.00888616	91.77223206	93.49447562	95.19666915	96.90656003	98.5687561	100.4944118	102.6165792	105.0864057	107.913602	111.4957497	115.5890891	120.3159679
15065OD	41.23609127	41.68242333	42.19407654	42.66001788	43.14424376	43.85588698	44.59934789	45.51763708	46.34013297	47.31998305	48.44825363	49.73359056	51.2070902	52.71679445	54.44019942	56.25005271	58.04407813	59.72491039	61.31171487	62.83357655	63.98343034	64.89055911	65.56495562	65.99685634	66.39166537	66.54666693	66.69476665	66.76791521	66.78047111	66.93248333	67.22208196	67.91963126	69.02226188	70.6019835	72.56415627	75.25017201	78.46721302	82.21248835	86.52246371	91.44536383	96.66248599	101.9879109	107.2631926	112.2425891	116.583322	120.4723164	123.5449108	126.1923731	128.3699008
15065OS	39.87889654	40.19835316	40.38474898	40.58654993	40.93237929	41.22893698	41.74344392	42.34947655	43.11657472	43.9217453	44.83948656	45.83649965	46.94161086	48.08199172	49.32813159	50.46222964	51.71406763	52.72108841	53.68940007	54.55179596	55.3556952	56.11801945	56.87911363	57.64776819	58.45222404	59.32598287	60.30060092	61.28786989	62.49212751	63.72034697	64.90899103	66.34359949	67.97353363	69.93143775	72.21468977	75.05800629	78.40644836	82.27870594	86.85637942	92.10049369	98.12482452	104.7757138	111.9827971	119.4657593	127.1594592	134.7515391	141.7298459	148.0487498	153.4959654
15072OD	39.19207729	39.05507244	39.21589973	39.49423391	40.06480928	40.67461395	41.61275725	42.66971207	43.73015803	45.04195681	46.48480121	48.11763243	49.85694053	51.51429506	53.2325006	54.88269737	56.4766707	57.81945697	59.10492117	60.41735979	61.59425562	62.79145119	63.98361553	65.24923637	66.6731935	68.22177263	69.74052776	71.50401167	73.46341289	75.57587502	77.78903614	80.0437955	82.45984788	84.95478751	87.48884374	89.97362241	92.44777818	95.02900488	97.57912376	100.0323472	102.5060557	105.0945386	107.8130334	110.7442759	113.9876355	117.4962838	121.3814808	125.3611977	129.4989374
15072OS	42.35322016	43.29823962	44.29846018	45.32239532	46.23138879	47.103551	47.83082372	48.42050934	49.18205539	49.90431456	50.69372455	51.39314547	51.87904289	52.55414755	53.28142027	54.06513006	55.12369052	56.19128279	57.39825162	58.40324749	59.43028953	60.3374183	61.13125784	62.0899301	62.99262584	64.04159823	65.37957521	66.81576989	68.42712229	70.01597561	71.88549874	73.83803766	75.9472247	78.33085424	80.76224587	83.5807613	86.42452864	89.24799555	92.26724798	95.52920324	99.24109095	103.2387883	107.582987	112.2379393	117.1605807	122.4423225	127.7125674	133.2777481	139.0431678
15073OS	32.36696781	32.91627	33.55044053	34.19965432	34.71415121	35.07778757	35.44142394	35.88835664	36.47763824	37.18347411	38.04560367	39.14559	40.48361171	41.92665898	43.23499957	44.54907643	45.80804131	47.06012969	48.27374857	49.32426938	50.41517847	51.21418832	51.88855466	52.30317931	52.51748657	52.834808	53.38121657	54.01195977	54.80245278	55.67913992	56.70361363	57.77898442	59.13962659	60.72291079	62.81157892	65.24309401	68.19704507	71.63361497	75.70316661	80.11557527	84.93715252	89.97511638	95.04601843	100.1546783	105.0228382	109.4090791	113.5504157	117.3131034	120.6808458
15076OD	44.14139834	44.92243784	45.85950366	46.81420517	47.6386958	48.44161051	49.29755783	49.6995326	50.13789194	50.67833294	51.18540851	51.67265805	52.08675315	52.59593686	53.10206985	53.73407121	54.44262349	55.22607769	56.30385694	57.26902736	58.29606941	59.56364406	60.89032849	62.30995352	63.82342495	65.44725383	67.20353768	69.25039916	71.42769207	73.68882717	76.30651994	79.06000519	81.92417422	85.07458496	88.34875072	91.90938846	96.02328838	100.4660887	105.256897	110.514054	116.1195561	122.0054481	128.1532884	134.5527365	141.1414233	148.0229867	154.9087684	161.613868	167.9961062
15076OS	37.6036214	38.32704648	39.03332832	39.79326664	40.53259485	41.3682466	42.34666928	43.6164856	44.80735397	46.11915276	47.5706475	49.02346594	50.50054238	51.84830995	53.02768673	54.29514937	55.52275952	56.65599199	57.77130612	59.0439193	60.25277953	61.39926945	62.75682207	64.10177508	65.51200624	67.14945221	68.81866906	70.58718283	72.53404028	74.5046352	76.59625522	78.78735768	81.15099404	83.46793574	85.79960702	88.07118017	90.3291404	92.3276173	94.05102678	95.38516166	96.45616566	97.3754321	98.45656932	99.72764379	101.4371518	103.4400378	106.0856053	109.0733754	112.6602735
15077OD	45.93985956	46.29453312	46.84377254	47.56229123	48.30880911	49.04668149	49.85014239	50.66212117	51.51902008	52.40667412	53.26934398	54.15839976	54.66417902	54.9210375	55.19841246	55.45352901	55.8378074	56.30707377	56.75508152	57.4312706	58.06763424	58.81724999	59.64577796	60.68243027	61.87051981	63.05894262	64.27967904	65.32885673	66.23192319	67.09796836	67.76402075	68.52298598	69.12085655	69.77695604	70.47860371	71.32014951	72.2559107	73.43060441	75.00513458	76.88182415	78.98486051	81.55860069	84.57317352	88.04987058	91.93973056	96.30714763	101.0958772	106.2018294	111.6146851
15092OD	53.65923725	54.80136004	55.92220896	56.79885171	57.55294557	58.27771967	59.01932387	60.11415308	61.4427622	62.82720427	64.3459809	65.55531797	66.35481678	66.84322704	67.01727399	67.03354506	66.78659127	66.35191137	65.95993666	65.72263475	65.73458307	66.25435569	67.4005883	69.23853441	71.61391657	74.52934785	77.96780118	81.69660742	85.73739832	89.87458871	94.06534368	98.105896	101.7543529	105.2008993	108.1725242	110.7905579	113.1274275	115.1676116	117.1409586	118.9413431	120.5965541	122.1164648	123.5144313	124.8583242	126.0429916	127.2653982	128.5638102	129.9632603	131.4792862
15092OS	49.41923523	50.68748127	51.92182957	53.15753104	54.24844014	55.31518901	56.42062413	57.52253272	58.60968434	59.73506165	61.01739606	62.52008958	64.32098527	66.4829809	68.71595799	71.01406687	73.50084756	75.94086699	78.51447019	81.02847151	83.71144312	86.45390597	89.09520375	91.46615046	93.58688077	95.62635456	97.69188205	99.70647014	101.7649827	103.7964533	105.7410805	107.5770853	109.2578347	110.8899703	112.6793525	114.7458135	117.1318318	119.9239557	123.2761043	127.4209733	132.3242701	138.0206764	144.2028469	150.639027	157.2781497	163.6850426	169.699492	174.8930983	179.2428048
15098OD	49.84717594	51.51912967	53.19761935	54.9392662	56.95154814	58.99220207	61.099299	63.22563553	65.48186493	67.63473441	69.76110285	71.71496201	73.73801838	75.97124412	78.25977395	80.81620719	83.97789348	87.51374123	91.80561967	96.43911951	101.6582961	107.2309605	113.3407246	119.7087916	126.4564715	133.5216904	140.6453705	147.6316188	154.4896733	160.8831912	167.0834406	172.9639754	178.5722934	183.7491954	188.3860973	192.2043346	195.1853776	197.1502699	198.1839059	198.3165561	197.6345576	195.7372201	192.95918	189.3102389	184.799702	179.6534937	174.1339763	168.423713	162.8410839
15098OS	40.10208026	40.94797724	42.091637	43.35561024	44.81093979	46.5765634	48.28911521	50.12073274	51.93681474	53.65893277	55.1391175	56.37297578	57.66095075	58.81479402	60.17456263	61.76791312	63.49724128	65.49041679	67.70404018	70.12516264	72.77302135	75.8878642	79.24897974	82.70460649	86.37113051	89.87648704	93.25233806	96.47060325	99.64157035	102.5884184	105.4824156	108.222675	110.7626988	113.4190549	116.1882276	119.3250816	122.9153422	126.694003	130.7629235	134.9799361	139.4274694	143.8679969	148.4165747	153.1215917	157.6942069	162.3238803	166.7206671	170.7782218	174.6589716
15100OD	31.09384623	31.62401529	32.1636434	32.86947927	33.7844462	34.74294992	35.76850839	36.9919926	38.21462076	39.43301218	40.52300679	41.60594524	42.70133556	43.75969211	44.84399657	45.94204504	47.09158603	48.36571954	49.57933842	51.03784665	52.48778361	54.14385952	55.83771272	57.56498545	59.35257894	61.13542869	62.7628753	64.43138192	66.00838436	67.58875656	69.04509076	70.54304227	72.09205905	73.74841586	75.52334109	77.45579598	79.4527685	81.73877855	83.93918263	86.42421584	88.98706263	91.60106867	94.32750424	97.27135606	100.4641779	103.8239462	107.619993	111.7931962	116.1378243
15100OS	49.02234546	48.39419521	47.8405675	47.55578266	47.42190933	47.41162803	47.59344621	47.38326263	46.91660101	46.37325148	45.97313829	45.93654182	46.29759945	47.05020558	48.10533003	49.54570146	51.4684417	53.80775001	56.78435447	59.98718192	63.23469752	66.26111811	68.81701244	70.88311421	72.38290995	73.36238202	73.83148332	73.85416759	73.7554675	73.404111	73.21366813	73.39398332	73.93016815	75.00483079	76.4386992	78.10225747	79.89074152	81.71682392	83.49966569	84.93193678	86.36334922	87.76081016	89.19279411	91.01656133	93.30529646	96.19980899	99.70565727	103.7237126	108.1689065
15102OD	71.64946053	67.89120483	64.10379167	60.40695017	56.95820514	53.57599536	50.51417715	48.15728136	46.56145235	45.51992416	45.1404686	44.86648178	44.87810482	45.12604974	45.48034425	45.94887127	46.64379536	47.46830299	48.44828311	49.55535264	50.92798615	52.27277166	53.93187332	55.90608389	58.03915995	60.41383084	63.03444221	65.77468074	68.72002688	71.56376995	74.54756581	77.54378301	80.74801428	83.98250164	87.24585169	90.5185096	93.89587125	97.13200448	100.3791109	103.7891665	107.3913422	111.0857246	114.9908329	119.1948027	123.77857	128.594497	133.6706474	138.6999227	143.7887435
15102OS	65.30830695	62.61417562	60.26456001	58.41375732	56.84388317	55.08657247	52.87384553	50.34379266	47.76769291	45.62722119	44.19660672	43.4352906	43.08098117	43.196382	43.55028985	44.0726731	44.7675972	45.64694075	46.75420102	48.03415298	49.52630893	51.23473081	53.14739331	55.14424827	57.18317621	59.08559036	60.78748113	62.405494	64.02327694	65.60168839	67.20019531	68.92046876	70.84897926	73.12772508	75.67332944	78.43784887	81.41356173	84.78220576	88.49638228	92.20174893	95.89260726	99.59775474	103.0957357	106.3552843	109.3380543	112.0806954	114.6401298	117.2790985	119.7433569
15134OD	33.12335465	33.62136529	34.19937238	34.87965393	35.67362248	36.58501642	37.67592551	38.76683461	40.02713359	41.16825867	42.07029516	42.97141543	43.88498757	44.76152593	45.72642309	46.56881818	47.28002548	47.92271493	48.49483975	48.87948504	49.38404014	49.98421998	50.63125021	51.25315684	52.02075299	52.58869899	53.2832978	54.06454225	54.89768878	55.92032658	57.09356412	58.31878836	59.61114016	60.74231581	61.86932997	63.01046961	64.23280404	65.41400632	66.84189918	68.33234475	69.93229398	71.63100295	73.48831107	75.46558241	77.6919195	80.26502783	82.97628715	85.97994371	89.15832936
15134OS	35.26697124	35.8041746	36.35420678	36.82890216	37.34339905	37.77858595	38.27690471	38.7592014	39.32718693	40.07802166	41.02244082	42.07855884	43.46906593	45.2120292	47.28988682	49.80353234	52.66454905	55.68193713	58.68933279	61.6853929	64.44240189	66.86161908	68.98731925	70.85508243	72.38995951	73.72471064	74.79882327	75.69422774	76.48392209	77.38561734	78.25438482	79.20108656	80.29199566	81.38290475	82.41900982	83.42476931	84.48598064	85.56433383	86.64251154	87.82346483	89.11569075	90.67705258	92.3790956	94.32650965	96.53723075	98.78830996	101.045587	103.1895142	105.2506755
15142OD	45.95593886	46.68128343	47.53100447	48.45132412	49.39106161	50.32568914	51.53841643	52.79990768	53.85308422	55.05003877	56.21227577	57.16886798	58.29112903	59.60511502	61.21325025	62.96897645	64.93840998	66.69897253	68.68623248	70.95537498	73.25514429	75.60762787	77.92645888	80.02218975	81.62765087	82.75133931	83.7828709	84.96971893	86.57334831	88.57528062	90.96910581	93.63168196	96.54893147	99.97338382	103.9846725	108.6991952	114.1972094	120.1391081	126.2621606	132.2231806	137.8876287	143.1540056	148.1364032	152.7283603	156.8537612	160.2342696	162.7723333	164.4275166	165.1297344
15142OS	43.09219014	43.08778659	43.50096685	44.13837468	45.02965858	46.18778055	47.5169754	48.89922818	50.41390748	52.17959595	53.98754848	55.83843439	57.6796393	59.30980544	61.09288441	62.71524603	64.34874864	66.11982658	67.91939198	69.79137941	71.7634912	73.72287958	75.86774583	78.11468367	80.44016821	82.59516976	85.04885032	87.35792472	89.63626584	91.81808402	93.79505366	95.41313588	96.87774311	98.0093037	99.07234469	100.0721671	101.5375068	103.1669284	105.2138651	107.6907688	110.5391908	113.9353159	117.7769824	121.7958929	126.25694	130.9098226	135.8772632	140.7781136	145.4644442
15146OD	33.64743441	34.08680968	34.74653938	35.51212311	36.23939584	37.11169226	38.01543253	38.99390515	40.0245507	41.03877328	42.0802106	42.99837875	44.00529757	44.75356119	45.63315617	46.78316532	48.10076211	49.62242959	51.33042734	53.06663617	55.06394196	57.31417777	59.75964598	62.24696523	64.84243393	67.41628994	69.81145789	72.07939113	74.21110985	76.23038483	78.18112529	80.06436088	81.71856065	83.47238298	85.22018016	87.07203258	88.72178511	90.42237091	92.25051186	94.24209317	96.73316817	99.83539096	103.9247763	108.945626	114.717899	121.2177499	128.2667777	135.788937	143.4556274
15148OD	33.87272713	33.9932792	34.22784805	34.59276928	35.15009655	35.99602959	36.82168648	37.90379195	39.28348472	40.97630934	42.71067879	44.71795065	46.8196262	48.89522691	50.84547945	52.63590483	54.34700324	56.07312671	57.677802	59.3972872	60.86484389	62.42567583	63.70849193	65.14858038	66.63078273	68.18037415	69.86053016	71.66356902	73.54384544	75.47101801	77.17907507	79.02894939	80.80889546	82.64707045	84.38315444	85.98777563	87.81335311	89.50403179	91.09436035	92.69881925	94.18866868	95.7921746	97.35457472	98.93806527	100.8495095	102.8914462	105.3046736	107.8077691	110.6454398
15148OS	32.82447711	33.82836255	35.03714197	36.42325939	37.85999784	39.39018527	40.9209189	42.48532104	44.23888259	45.84418973	47.52771378	48.86045144	50.23100662	51.36338182	52.42141446	53.31930126	54.01409114	54.6651757	55.4323942	56.30282974	57.15206805	58.11855281	59.3783493	60.69830738	62.04604652	63.28973077	64.69228536	66.23877127	67.96632143	69.71176009	71.42868181	73.47236009	75.52490442	77.6064356	79.81596929	82.17925054	84.9963476	87.92163155	91.19422913	94.70098045	98.59100342	102.9479537	107.5055799	112.2273171	117.1808721	122.0280283	126.8812804	131.3350809	135.7197529
15154OD	42.40320379	42.48334642	42.58847566	42.77029384	42.97070313	43.49006271	44.11170543	45.00908141	45.91804262	46.97075688	48.02579741	48.98610202	50.0959653	51.19145203	52.45343746	53.91033658	55.26454544	56.70406446	58.17993996	59.67455188	61.28001855	62.98479982	64.94752745	67.07747962	69.49179042	72.00605011	74.5005455	77.24600393	79.90609048	82.46971061	84.88437653	86.90332309	88.73934104	90.30140963	91.76202254	93.05917913	94.32887892	95.83025846	97.47239338	99.72385406	102.3282561	105.4327164	109.0722032	113.0601425	117.4466622	121.8113355	126.0561031	130.1010673	133.6738517
15154OS	38.68631675	38.85284944	39.11057316	39.58759967	40.30893811	40.98595567	41.82969596	42.84831238	44.06878593	45.43583436	46.91705773	48.36716531	49.85796738	51.30793519	52.64936239	53.85539384	55.17880873	56.33506844	57.20432594	57.98385239	58.68191702	59.27275189	59.91898727	60.7053937	61.66511466	62.80688685	64.21282682	65.73490073	67.47235801	69.57890979	71.95219317	74.7749398	77.93234808	81.33340454	85.02590942	89.12513178	93.35954146	97.83663455	102.6417202	107.5434244	112.3844521	117.140229	121.5472176	125.5395445	129.1760171	132.2473588	134.686726	136.8242701	138.243017
15164OD	48.42512061	49.55002941	50.88708115	52.51073837	54.35316016	56.15594066	57.75388163	59.23617831	60.6019079	61.88263321	62.87927628	63.84871778	64.54450295	65.04420367	65.47927718	65.96868272	66.72719713	67.86589258	69.52600306	71.49117348	73.63372387	75.88902213	78.0409532	80.02110568	81.76081224	83.19040819	84.12528367	84.67081382	84.91675845	84.84550129	84.65474701	84.4315352	84.40854783	84.5306022	85.00783469	85.95002469	87.31178353	89.37765156	91.84657912	94.89299844	98.33653745	102.2667431	106.7322193	111.7726593	117.2963812	123.3364514	129.8524538	136.9503514	144.1405522
15164OS	51.78745755	52.55514006	53.6661103	54.96131862	56.36668986	57.70616566	59.09885406	60.4114418	61.78130271	62.91840467	63.95183078	64.90270337	65.85406529	66.54919295	67.16334742	67.78304568	68.46520164	69.13367462	69.87302607	70.78211698	71.7088415	72.73274023	73.95943798	75.17543723	76.63625405	78.34300717	79.99629281	81.59492285	83.16410065	84.90945504	86.46455661	88.25838887	90.13193651	92.17078053	94.34827007	96.72633431	99.38097174	102.5511405	106.2770746	110.7263211	115.6946668	121.403552	127.7078961	134.6330858	141.8677313	149.4060343	157.0258213	164.5319817	171.5922366
15165OD	42.02209854	42.11304543	41.99614265	41.83430724	41.53771522	41.61562798	41.70304316	42.02941964	42.50402936	42.96380927	43.37460605	43.71864145	43.87077574	44.12870095	44.2040055	44.39176351	44.63934083	45.16041808	45.81977879	46.61511057	47.64184085	48.91875492	50.34895845	51.93486335	53.44376235	55.08902879	56.62239387	58.11315051	59.49891177	60.89713079	62.24496183	63.39481527	64.32199929	65.12247224	65.90868898	66.87130425	67.7937844	68.99091825	70.37780484	72.03104886	73.87026007	75.98099171	78.76902008	82.05312833	85.71902535	89.81833787	94.0381553	98.46603047	102.5902294
15165OS	44.70660435	45.08104498	45.34779427	45.4399903	45.39656865	45.26402907	45.05126329	44.90379403	44.89142747	44.89142747	44.97330787	45.20280769	45.59821944	45.94595857	46.66662667	47.60677268	48.59321594	49.71811052	50.81782324	51.72726926	52.79088454	53.84646537	54.90528731	56.02448619	57.36374075	58.60113595	59.79286124	60.94642917	62.10779051	63.24209837	64.54415928	65.75496847	67.12572999	68.62178629	70.27303106	72.12391246	74.4148296	76.91708721	79.72724845	82.5393649	85.41357214	88.25611461	91.08309451	93.93524725	96.71033825	99.67945931	102.7923542	105.7153792	108.6685
15167OD	29.33854953	30.06134103	30.78861375	31.51588648	32.09229868	32.72372645	33.43127858	34.09506226	34.5334216	34.98045523	35.22481988	35.71109009	36.12966642	36.770401	37.50396278	38.43843564	39.563883	40.79633089	42.16368935	43.78102909	45.66386344	47.94910258	50.3732227	53.14202707	56.04679073	59.22198417	62.55996115	65.95901247	69.57972197	73.19231484	76.95507882	80.68571784	84.34149447	87.89242623	91.36722426	94.72359258	98.0638178	101.3098581	104.5157235	107.5678933	110.569037	113.3269861	115.7678486	117.8951714	119.7447156	120.9830974	121.733963	122.0490535	121.8726224
15167OS	36.09140309	35.59633238	35.05087783	34.54373429	34.14914027	33.8224326	33.51879623	33.2285314	33.03206201	33.02181123	33.09300804	33.40099231	33.67128199	34.13849397	34.66105721	35.23189371	35.82235198	36.6468596	37.9466088	39.58796831	41.25137398	43.18617734	45.14241201	47.17410452	49.09052658	50.97210589	52.77481322	54.51667439	56.13051397	57.56611287	58.79927236	60.12743343	61.48506962	63.01362887	64.67159826	66.54488616	68.51667439	70.74620438	73.15471441	75.68264875	78.4585065	81.45620381	84.70569611	88.26879328	92.131159	96.26717307	100.8388991	105.7246947	110.7540034
15168OD	39.49297818	40.29591231	41.25775389	42.44207035	43.69633692	45.08772451	46.51132237	47.98119216	49.39800505	50.79291881	51.99048406	52.92820081	53.48071532	53.80047954	53.89576687	54.04747529	54.22929348	54.47929417	54.86500549	55.41134331	56.11572023	57.14549082	58.6131193	60.62238832	63.15319616	66.30164441	69.73779921	73.43519939	77.51898991	81.59892204	85.71469671	89.77179163	93.71025502	97.33706804	100.5178049	103.1010277	105.1730409	106.8624351	108.2109403	109.2772605	110.3130105	111.3075152	112.272678	113.2600382	114.3868159	115.6905996	117.3157987	119.1632524	121.1395701
15168OS	47.53610784	48.43942295	48.87060235	49.11648837	49.12151996	48.98911459	48.67261401	48.38157446	48.11789738	48.21158739	48.53684477	49.07432903	49.64679579	50.42302426	51.30552777	52.40442068	53.64466511	54.8702566	56.05866692	57.50416218	58.71766212	60.02293847	61.39367849	62.8450789	64.38090758	65.73932925	66.93834652	68.01979724	69.24419646	70.61865096	71.99193434	73.57832406	75.22622473	76.90041837	78.91186038	81.18356462	83.89890983	86.85455738	90.01962211	93.30225164	96.7229968	100.056024	103.2072137	106.0722185	108.678713	110.7789327	112.4121926	113.8850569	115.2357434
15169OD	36.64445322	37.45186858	38.56376093	39.7799374	41.36743892	43.07944454	44.98314632	46.89883492	48.8967351	50.98264937	53.32002432	55.93067412	59.00008704	62.22451123	65.80288141	69.69250904	73.89187795	78.4920467	83.56956066	88.80235082	94.1948693	99.24066786	103.969807	108.2595666	112.332539	116.1813916	119.8797788	123.3970587	126.7038588	129.2729742	131.3953878	132.8601095	134.1085059	135.2712097	136.4350038	137.530236	138.6232605	139.7254791	140.7102952	141.4676528	142.2906619	143.1016346	143.9425853	144.4778456	144.6842443	144.2011233	142.9071877	140.8738951	138.0434598
15169OS	30.04470738	30.40834375	30.92822942	31.49366674	32.25842684	33.09827042	34.12382889	35.28733444	36.59495926	38.07306671	39.84672963	41.49570292	43.31388474	45.09529044	46.89348949	48.82945668	50.86799864	53.05754887	55.41892	57.88568601	60.50315822	63.04592445	65.71650141	68.42931713	71.18834652	74.05550072	76.5513056	79.00738456	81.38031145	83.59508653	85.6794822	87.71848991	89.87552643	92.17683411	94.72078289	97.47106448	100.6498552	104.3030569	108.3496281	112.8505915	117.5469777	122.4261523	127.304657	132.0004002	136.4235209	140.2942394	143.7092202	146.4386992	148.4992593
15177OS	26.92429161	27.09778075	27.25482316	27.41399297	27.74057735	28.35541344	29.09201795	29.81929068	30.66811804	31.63366994	32.68620006	33.94714355	35.14547851	36.41820578	37.94854025	39.52578319	41.02533236	42.6554021	44.45430894	46.30427933	48.55221419	51.1945773	54.10663189	57.52345969	61.41259696	65.42738134	69.67444923	74.08399096	78.56066132	83.05913578	87.51153703	91.94358826	96.34231706	100.9767553	105.6436629	110.4563467	115.7227013	121.4745809	127.5478051	133.8946034	140.2464794	146.6345208	152.6779563	158.2661632	163.2484048	167.4657829	170.8986359	173.3740859	174.713003
15178OD	94.4683283	93.77209195	92.53154338	90.94673365	89.0371711	86.94253679	84.49338115	81.84828394	78.70635952	75.22072012	71.33941408	67.57645104	64.00756108	60.77038158	58.07086286	55.81404669	53.98144878	52.58151384	51.57598461	51.26260168	51.65950463	52.87824527	54.38970323	56.18607746	58.09633741	60.07428672	61.96947445	63.82386745	65.7755394	67.86533945	70.05928525	72.29734629	74.47164015	76.68572582	78.98248846	81.22719435	83.29536923	85.61855177	88.08628845	90.63420105	93.42257344	96.37266124	99.69568911	103.3126387	107.3073786	111.5755151	116.1500334	120.9758384	125.701554
15178OS	35.819896	36.00171419	36.04826632	35.86644814	35.39912657	34.95956386	34.23229113	33.68683659	33.09392634	32.6986025	32.36839208	32.04163309	31.72845546	31.52244412	31.61112681	31.85771821	32.23412306	32.8768125	33.76662844	34.82957736	36.00678687	37.31456583	38.95745607	40.76993873	42.79417628	44.92300311	46.99665902	49.03686836	50.94954092	52.65448761	54.39578559	56.16646437	57.85334084	59.51325989	61.0083091	62.36467674	63.53747385	64.7730973	66.01917197	67.37290088	68.77591185	70.15110016	71.48163674	73.04560713	74.47173171	76.32158175	78.4380618	80.90326691	83.72015242
15179OS	28.42549307	28.69193545	29.09434735	29.61836503	30.14522847	30.53509383	30.776912	30.93460222	31.13272684	31.42059049	31.74584788	32.29602137	32.95735325	33.58940957	34.31007767	35.03735039	35.84197547	36.75106638	37.68542376	38.77239297	39.74146583	40.83837509	41.97963992	43.37182374	44.83264091	46.19697224	47.54467704	48.92187014	50.12043069	51.56058606	52.97494992	54.62012447	56.37892602	58.29355344	60.2952645	62.67297329	65.5138099	68.79892592	72.57189803	77.07150477	81.89456697	87.31512798	93.41188396	100.0238231	106.8210949	113.6887387	120.4246466	127.0530694	133.5036822
15187OD	50.91333285	51.90001332	53.12735818	54.36431711	55.63673227	56.89853183	58.04734594	58.99344011	59.88240502	60.49733179	61.04865612	61.4795012	61.86136072	61.9471765	61.98544312	61.98544312	61.97484346	62.04508244	62.39902566	62.92081521	63.84022314	65.02149443	66.41538759	67.83248104	69.31912058	70.78694742	72.14455934	73.63931448	75.36053883	77.3878805	79.99830419	82.90391957	86.1302081	89.47013578	93.01362055	96.7136716	100.6361514	105.0067187	109.6623348	114.5692381	119.5023686	124.1155777	128.6509073	133.1774119	137.7845369	142.4711123	147.1420968	151.7517901	156.1178825
15187OS	53.98598931	54.39251085	54.83525189	55.27854503	55.71487392	56.23399943	56.79564216	57.35029498	58.04190237	58.75616386	59.7202953	60.71585742	61.82328311	63.06022713	64.25767621	65.50903078	66.73007688	67.96268914	69.06633516	70.16442559	70.99561865	71.57694175	71.98797885	72.2842109	72.43867146	72.75599254	73.17365473	73.74080866	74.4262619	75.49678733	76.7240552	78.46748213	80.55895996	83.07775671	86.01694211	89.47869041	93.34173237	97.48583013	101.9097241	106.554632	111.1545812	115.7867869	120.3819455	124.8632882	129.1162824	133.1351367	136.9092518	140.4649707	143.7729256
15188OD	47.89005245	48.66021	49.25920799	49.93948954	50.72708823	51.50377378	52.28751408	53.08416852	53.85520658	54.6444397	55.12392287	55.53052174	55.88562463	56.23386938	56.39570479	56.46524187	56.46510766	56.44587499	56.49629211	56.62747539	56.65451743	56.91527523	57.32764435	57.87550423	58.8373961	60.06818667	61.60259594	63.51168685	65.54794207	67.63774213	69.7355208	71.9907823	74.04888535	76.09106168	78.00896384	79.64528379	80.93873041	81.99026212	82.6401825	83.143056	83.47027796	83.87206615	84.26359974	84.83667686	85.31548864	85.91617376	86.67084364	87.88706693	89.42137077
15188OS	39.71116673	40.61641	41.67592378	42.69840483	43.82505209	44.92656084	46.16298988	47.47114459	48.72343375	49.78055018	50.95143752	52.1641544	53.29068652	54.17689653	55.06600467	55.72658157	56.26143646	56.69556808	56.9187362	57.06795363	57.37132575	57.54449359	57.65132731	57.87674089	58.09445399	58.28955321	58.48127885	58.70330637	59.04908267	59.44782326	59.95542075	60.4909831	61.17117552	62.0599927	63.10153545	64.25648672	65.63351232	67.16905941	68.77877045	70.45598776	72.33547245	74.33754106	76.49116447	78.79836204	81.13357752	83.82429504	86.98448944	90.45849817	94.48732133
15189OD	51.30639579	53.22405035	55.13692613	56.92515807	58.73693327	60.44400267	62.06564504	63.34497001	64.40332482	65.04160829	65.59945089	66.03225014	66.63040404	67.17265597	67.96985696	68.85354545	69.99262168	71.52214328	73.38027122	75.73267087	78.51895003	81.48713962	84.40988229	87.20852384	89.69601024	91.88589547	93.94407654	96.09167897	98.56780382	101.8030243	105.6967219	110.3920025	115.8556935	122.2555708	129.3961542	137.0985191	145.123728	153.2841818	161.2917744	168.8987885	175.6538349	181.5335943	186.3790977	190.1690105	192.6033339	193.8037845	193.9421831	192.7159882	190.0350536
15189OS	52.41823647	54.27493772	56.22475433	58.09264339	59.91554503	61.51857411	62.9583983	64.37137673	65.61148141	66.73366789	67.69516997	68.68708871	69.38915877	69.95611017	70.49183585	71.20171009	71.9206869	72.85082453	73.72736567	74.73447626	75.91269129	77.21863625	78.73647724	80.61064772	82.88000003	85.4495697	88.26747409	91.48950126	95.35440133	99.71875	104.7025022	110.0119504	115.6260279	121.5012547	127.6729057	133.887379	140.236428	146.6031244	152.9586952	158.9581361	164.6482794	169.7392758	174.1787484	178.2768666	181.5952384	184.0096089	185.410184	185.5999007	184.488223
15190OD	36.10605795	36.20148641	36.4546325	36.90211695	37.55066542	38.34011945	39.33473032	40.57350332	41.97172512	43.39521408	44.95027577	46.64437762	48.6270745	50.6270745	52.69807885	54.89101063	57.19583893	59.449122	61.96136856	64.42126534	67.0397436	69.48282138	71.84393692	74.12579519	76.49916666	78.994932	81.39616463	83.79521595	86.25717579	88.63533575	91.14086706	93.6749656	96.5209309	99.67904039	103.0511738	106.4818899	110.0880155	113.9008741	117.8340121	121.8355775	125.7128442	129.4259394	132.8921446	136.0668377	138.819913	141.1351741	143.0622989	144.4522261	145.3644215
15190OS	44.92066262	46.74580106	48.40394107	49.69080526	50.86631463	51.99593665	52.85939754	53.73054435	54.53457191	55.31578862	56.12287764	57.09154545	58.39499109	60.03572499	62.14274909	64.37969346	66.71105298	69.24148074	71.6961389	74.27640568	76.75083646	79.09198137	81.54400565	83.72817438	85.6932158	87.5813994	89.36210979	91.12152516	92.83021753	94.65665575	96.58363342	98.87906231	101.7120868	104.9876549	108.8728957	113.0691417	117.4801983	122.2291114	126.8790318	131.5093314	136.0346943	140.1933282	143.8026331	146.5750753	148.438994	149.1899747	148.9503382	147.569784	145.1605162
15237OD	56.42044414	56.76750044	57.15558624	57.54291673	58.03950917	58.37681649	58.78758864	59.151225	59.49836315	59.80950616	60.08031637	60.35973532	60.47765662	60.70991447	61.01455862	61.52267352	62.43884971	63.63656963	65.21316667	66.9124794	68.67080862	70.38041722	72.18023612	73.97973459	75.7618325	77.7552081	79.92213371	82.13696636	84.25602445	86.27419004	88.31866178	90.39403257	92.56064814	94.74296362	96.95360912	99.10650704	101.2170265	103.2550833	105.1917288	107.3796962	109.8975677	112.8285502	116.1621704	119.757619	123.6369733	127.8159873	132.2922779	137.003651	141.8626744
15237OS	69.72492773	70.58783306	71.1530304	71.69550532	72.15052241	72.64341805	73.20506009	73.67641588	73.77273421	73.6843234	73.27071034	72.84961631	72.4115878	72.27522347	72.20771581	72.43742995	72.92134996	73.58508648	74.34371255	75.30212818	76.32248688	77.54724745	78.74880981	80.04365193	81.45494288	82.86977803	84.12232347	85.23285051	86.17187084	87.09626978	88.1737227	89.51591908	91.27200803	93.328125	95.50128867	97.70611572	99.95654089	102.2833058	104.6594675	107.0424208	109.5138584	111.9811277	114.5325685	116.9810306	119.5465025	122.3014297	125.1455376	128.1200506	131.3867083
15238OD	45.61065535	46.37640936	47.47110332	48.57888655	49.75429847	51.02485691	52.17223358	53.28114458	54.11760538	54.63448438	54.77761737	54.95146491	55.20508541	55.5114701	56.04032239	56.82839411	57.71233507	58.99279369	60.43199782	62.53906736	65.04421685	67.8597478	70.68833958	73.43920031	75.85044722	77.9019817	79.34471547	80.74456302	81.87715981	83.24593215	84.52245261	86.0338218	87.94088884	90.32189595	93.24667497	96.8919969	101.326828	106.509371	111.9771077	117.6951169	123.3818817	128.8304312	133.7435878	138.1306145	141.7415147	144.6119211	146.6028193	147.8919123	148.3577631
15238OS	53.81497713	54.77080085	55.84071905	57.09768989	58.42492814	59.82756181	61.38234815	62.81536622	64.36476101	66.03954038	67.68300074	69.45323632	71.28408709	73.15182356	74.91027277	76.55610657	78.0428876	79.40746238	80.84273321	82.31807917	83.92059465	85.47192036	87.06445451	88.70986592	90.3070755	92.06244937	94.00584412	96.28266907	99.02511181	102.4580023	106.3213674	110.5951483	115.3371076	120.2196683	125.3682889	130.7349361	136.1268741	141.312473	146.2496095	150.639389	153.9464417	156.3735851	157.6729958	157.9910486	157.4286527	155.6683225	152.8085979	148.8898607	144.1040171
15239OD	47.2429383	46.73341196	46.28268225	45.89078869	45.76970534	45.75637887	46.13620342	46.82095822	47.72156074	48.84192207	50.00402797	51.22664816	52.50385666	53.75318701	55.063926	56.23519169	57.55357673	58.75644129	60.04310296	61.41558283	62.83731738	64.43503328	66.11980924	67.78647544	69.75588712	71.87263489	74.43423601	77.33546656	80.51123671	83.74253915	86.98427929	90.08802518	93.05573273	95.91456604	98.75574355	101.5063803	104.3145405	107.2062357	110.1240886	113.3402363	116.9303062	120.9121059	125.468734	130.5341665	136.0750601	141.8973056	147.8370777	153.7947714	159.3926156
15239OS	54.83231527	55.15869418	55.43818491	55.52788058	55.7400322	56.00795781	56.23691177	56.52825546	56.91377466	57.56779168	58.39414666	59.25882374	60.26457388	61.38914004	62.60774162	63.79426713	64.93313703	66.04718052	67.16989032	68.34563099	69.60558666	70.9220158	72.47049436	74.19066065	76.08712907	78.05370747	80.13360734	82.38798384	84.9216808	87.5988721	90.42136591	93.43764426	96.88276603	100.8051106	105.1483217	110.0980863	115.5682914	121.4421928	127.4752072	133.5028971	139.5025614	145.1855233	150.4579246	155.0490528	158.7362629	161.7375627	163.7406103	164.9059476	165.2816329
15240OD	50.29841128	50.83553696	51.11745071	51.31195172	51.60813488	51.81618222	52.1198186	52.25025697	52.65772039	53.13620099	53.78217177	54.65239334	55.66072221	56.89257223	58.00133861	58.99580765	59.77531329	60.51968453	61.27580573	61.77296933	62.22751479	62.50943271	62.59782132	62.6742734	62.77251365	63.09351765	63.55385069	64.40021827	65.50067902	66.77707984	68.33458536	70.07801229	72.0750181	74.25617079	76.62830422	78.97365501	81.60108185	84.44723025	87.31677801	90.20303483	93.13054171	96.17293341	99.29486431	102.4635343	105.6642678	108.8650575	112.3760633	115.7968431	119.4463702
15240OS	48.71592192	49.72284074	50.61911392	51.34493256	52.04802843	52.60596709	53.04579163	53.49091894	53.81682275	54.19688242	54.57915462	54.94487728	55.49390862	56.05205813	56.75934809	57.46536394	58.29717393	59.25427628	60.39775606	61.56876512	62.56384277	63.4685988	64.42256962	65.32116491	66.16763999	67.14489399	68.12760474	69.06314295	69.93894334	70.71552415	71.38844577	72.1749767	72.95466544	73.82538952	74.81942957	75.8834721	77.02379747	78.38030937	79.98128718	81.88846935	83.95808411	86.42938857	89.06386705	91.90030809	95.14739366	98.60286574	102.3878618	106.5595724	111.1522557
15242OD	34.63692977	35.50561107	36.2328838	36.82242341	37.39211724	37.93987482	38.48532937	39.03292014	39.71736318	40.54077946	41.36856842	42.09584115	42.92221069	43.81540437	44.89341979	45.90453304	47.14260864	48.33075263	49.56224303	50.79957789	52.14666817	53.56319705	55.20611711	56.9107451	58.73423386	60.57234504	62.70085075	64.86431815	67.1249733	69.54866929	71.95753202	74.16789731	76.2693093	78.21028484	79.92472076	81.65707051	83.29924705	84.93661222	86.74169783	88.77091703	90.83162897	93.49415103	96.72949774	100.6848644	105.5054737	111.3184898	117.6907883	124.5816026	131.5849464
15242OS	39.49128376	38.35246624	37.2046103	36.06360141	35.1605072	34.50261619	34.13897983	34.03266941	34.35291984	34.61852577	35.17466389	35.72039934	36.46662625	37.42574935	38.41137349	39.40701121	40.28375348	41.22704142	42.02400624	42.772643	43.6478861	44.22920921	44.74124458	45.30881431	45.85129339	46.43243928	47.23102674	48.09349164	49.1502037	50.53539276	51.99100148	53.39716235	55.0776121	56.76651764	58.21240824	59.65690752	61.18594534	62.75304101	64.48193602	66.17549029	68.01474519	69.89793951	71.85299821	73.83627805	75.83034862	78.07116006	80.29315879	82.51603283	84.82258051
15248OD	52.07396906	52.34425874	52.90710137	53.62176479	54.46381135	55.25539364	56.16262783	57.1907529	58.25937514	59.57342668	61.07436232	62.75521365	64.39401488	65.89811498	67.29579752	68.49235049	69.40008372	70.07766516	70.36464969	70.66001892	70.86412811	71.17622167	71.48925504	71.9593388	72.48596469	73.11641901	74.03646157	75.55080553	77.67856251	80.4559347	83.70807856	87.32342391	91.10324097	95.18056003	99.60893666	104.3034446	109.0751759	113.9161245	118.4019866	122.3651033	125.8398847	128.4722831	130.4801455	131.9782084	133.0398788	133.7907937	134.3030839	134.7432223	135.183437
15248OS	51.6102607	52.8746591	54.39640392	55.90674487	57.51252539	59.18493618	60.74657856	61.95072001	62.72525926	63.37964942	63.6597075	63.43945382	63.23418912	62.77857763	62.37397801	61.79916729	61.29971383	61.04170782	61.11877025	61.67377437	62.63095231	63.8206038	65.40351347	67.01243591	68.75975037	70.54260011	72.47139671	74.48862596	76.81986583	79.20311252	81.59944846	83.88393125	86.38268974	88.94813746	91.53400352	94.14310109	97.07777752	100.1390728	103.3586544	106.6618694	110.1399564	113.9433455	117.9574217	121.9877819	125.9860389	130.1453386	134.3106939	137.9480695	141.1123844
15252OS	49.85251375	49.11629417	48.30410004	47.35172931	46.50296437	45.43717367	44.46808277	43.49475548	42.72587204	42.1621718	41.94387679	42.08106821	42.98666451	44.51092113	46.34844208	48.48821328	50.74817207	52.92811411	55.15641577	57.04620882	58.76443343	60.45037009	62.19866943	63.88469731	65.53673172	67.45177598	69.3446579	71.70829426	74.34681147	77.32482113	80.80633129	84.74163472	89.02303175	93.59745026	98.38220354	103.5202401	108.8871349	114.5383897	120.1297496	125.579311	130.709259	135.1238868	138.6472584	141.0620436	142.1468485	141.9464881	140.355905	137.7308148	134.2771974
15263OD	28.73060053	29.40741175	30.18123661	30.84153539	31.49617802	32.33980786	33.0070806	33.41785934	33.9796824	34.57261658	35.14474903	35.69928083	36.39686966	37.11584646	38.10072639	39.25073554	40.50717961	42.21103044	44.26472265	46.44357612	48.70428814	51.11749788	53.56296609	55.86168671	58.20303067	60.54575972	62.95083479	65.42396649	67.99312037	70.61398419	73.2972211	76.09039966	79.02127353	82.08552482	85.42036161	88.72864602	92.06952459	95.67840229	99.56477841	103.7153986	108.398244	113.4636258	118.8169549	124.4245064	130.1673744	135.6837047	141.1533605	146.1825756	150.6108142
15263OS	26.57614136	27.20558617	27.861531	28.51537895	29.22484467	29.89550434	30.62277707	31.48472561	32.28672132	33.23551473	34.14460564	35.01356766	36.07094522	37.13766115	38.29098129	39.40440438	40.72312927	42.21096524	43.91082243	45.88682972	48.2328949	51.10077806	54.23905806	57.50855741	60.73456608	63.70148052	66.26887755	68.5230484	70.40875591	71.95114066	73.1734633	74.08395108	74.85300029	75.56832955	76.65498976	78.23939029	80.5470047	83.76069919	87.58457669	91.93639721	96.67179732	101.6738656	106.7446837	111.5896627	116.2218191	120.3869615	124.1735965	127.5483315	130.5035178
15265OS	46.92359994	47.84357279	48.78521624	49.68700721	50.37270494	51.11232758	51.53596393	52.00804693	52.66268956	53.24132538	53.88478574	54.62030966	55.60239549	56.56984295	57.6853825	59.02267109	60.36772086	61.94646523	63.70160571	65.45190881	67.55777498	69.9118857	72.55124283	75.47100032	78.74377129	82.20458568	85.86823273	89.57388236	93.34230943	96.968166	100.4905465	103.8899737	107.0480832	110.0390902	112.8778388	115.6798165	118.2734944	120.6330109	123.0914945	125.5081128	128.0031822	130.611025	133.0193377	135.2986214	137.3046209	138.870034	139.9771035	140.4373405	140.3293984
15270OS	35.98827501	36.17009319	36.36969584	36.46310321	36.57229129	36.70141706	36.83074882	37.03669496	37.44415838	38.01043875	38.76248724	39.79900464	40.98901055	42.2370387	43.78026685	45.59844867	47.46975535	49.51829737	51.56865657	53.598904	55.31867322	56.81309683	58.02412865	58.97009936	59.77561465	60.41420468	60.88480932	61.45758265	61.82692823	62.25626512	62.76586429	63.29802357	63.89450906	64.58530842	65.27315937	66.08411685	67.11078713	68.24958177	69.5955332	71.32194103	73.15301652	75.08976468	77.2976421	79.60480014	81.74218958	83.88730552	85.75647736	87.33221644	88.57005171
15273OD	38.73538798	39.36098515	40.01273346	40.92601568	41.86478597	42.9054399	43.89071898	45.0823496	46.26040996	47.54367031	48.86294972	50.31749517	51.75921908	53.31406472	54.82744425	56.45711483	58.15289827	59.77423512	61.42453315	63.11177271	64.9765625	66.86499509	68.7770795	70.81543177	72.9263382	75.12754822	77.2302149	79.47082936	81.72497628	83.98166379	86.42969582	88.94191256	91.55541715	94.46140567	97.61814256	101.2862271	105.3166976	109.8421444	114.6702846	119.7892914	125.075721	130.3102368	135.3567449	140.3402523	144.9124936	149.0633052	152.470072	155.5175656	157.9756539
15273OS	44.8997723	46.25519527	47.49274271	48.6163174	50.02288263	51.59737431	53.410167	55.28530364	57.54153304	59.72676295	61.92419711	63.99169194	65.70237281	67.20395487	68.73845256	70.01027714	71.25439973	72.59671506	73.79127017	74.84734969	75.92501415	77.21467452	78.59747731	80.24674225	82.1202455	84.12984328	86.34187594	88.84829088	91.34480147	94.31147211	97.4843105	100.9555976	104.7820643	108.9890268	113.6936528	118.7245095	124.1884294	130.0074948	135.8420015	141.7695444	147.4733484	152.9292304	158.1093986	162.8196716	167.1405445	170.9545066	174.457077	177.2628978	179.5769515
15301OD	47.0235783	47.57535588	48.27705973	48.81521433	49.28194462	49.83961487	50.33793363	50.93266678	51.63476528	52.26773696	52.91180559	53.6033079	54.48510465	55.23794625	56.1317045	57.05190867	57.95610393	58.97349236	59.98088802	61.01813854	62.19191465	63.08966689	63.90564901	64.65024012	65.46842194	66.30451619	67.21880722	68.09112098	69.07254028	70.07251601	71.0483988	72.11376676	73.35291082	74.68155809	76.04933444	77.84413078	79.93994834	82.49794839	85.52151697	88.75446112	92.30734877	95.90892029	99.54395988	103.3229113	106.9686848	110.7869159	114.2137632	117.6231384	120.7131722
15301OS	98.00400959	99.39225006	100.166875	100.3841934	100.1404599	99.2760738	97.49817172	95.1948589	92.69081809	90.24219929	88.33102348	87.07579595	86.32882413	86.08317358	85.90678961	85.87777849	85.78183954	85.80904666	86.05295008	86.62122622	87.68216497	88.96003099	90.66595598	92.67473394	94.75640314	96.86017539	98.61566648	99.95446014	100.7837386	101.3547544	101.3549437	100.8369328	100.1322008	99.33101793	98.74275832	98.73612282	99.58910578	101.3208611	104.2283776	108.0363007	112.3786427	117.2048624	122.1026195	126.8734096	131.2302094	134.989262	137.9784948	139.8651997	140.7195809
15302OD	32.60517537	32.42591026	32.29684275	32.35506266	32.48801873	32.75198676	33.25716192	33.76866219	34.35788207	35.01001323	35.58214569	36.31849566	37.24626992	38.30090818	39.56976769	40.95045714	42.61905601	44.56564331	46.78365153	49.2105921	51.85636416	54.63320992	57.44231449	60.19813468	62.84279424	65.22155068	67.46757438	69.51347975	71.30204808	72.97811265	74.59827215	76.25520255	78.13569086	80.32616702	82.90498283	85.71490687	88.73418149	91.88360318	94.96948312	97.84544303	100.6323554	103.3692592	105.8753447	108.2060894	110.4485744	112.6304418	115.0094244	117.7865559	120.855269
15302OS	36.94607267	38.58883702	40.12949337	41.15920258	41.9217779	42.34202749	42.67661147	42.84100411	42.92889612	42.71941584	42.34455559	41.86796778	41.15553076	40.6184356	40.44247783	40.56274275	41.10237954	41.97657845	43.26424893	44.79407813	46.69856054	48.73529053	50.97759247	53.55159447	56.29341334	59.210684	62.2383735	65.28827702	68.39480244	71.42036369	74.27579256	76.88019146	79.3133212	81.39467968	83.06907584	84.45094022	85.41078394	86.13985721	86.64023243	86.98196272	87.1273665	87.25720354	87.50306008	87.81605391	88.3706991	89.26187411	90.63133587	92.3980921	94.70921881
15303OD	37.62803615	38.12604696	38.63312253	39.06453809	39.51955553	40.01462069	40.56007524	41.09639497	41.59395253	42.05099626	42.66723841	43.3865405	44.11829446	44.84556718	45.51193723	46.07990577	46.68470903	47.11138326	47.43518621	47.80775833	48.33156516	48.88356018	49.5267712	50.36049132	51.39112368	52.77396913	54.59319028	56.75359136	59.31728675	62.21190297	65.20292351	68.16288341	71.02570759	73.59458958	75.76554073	77.73662012	79.30890447	80.46433744	81.21805711	81.73942358	82.2447808	82.90101069	83.88536904	85.51142675	87.81454329	90.92128615	94.70839761	99.13123876	104.2535262
15303OS	40.38793044	40.84876078	40.99219998	41.08182214	41.28797705	41.46979523	41.6806658	41.90082238	42.26445874	42.56112116	42.92475752	43.2801427	43.497947	43.83739021	44.28342022	44.53620564	44.86749337	45.29931224	45.85684551	46.59305399	47.50681582	48.72118343	50.04073403	51.61298752	53.32417436	55.11484424	57.21067602	59.40546001	61.76277057	64.18051529	66.44430681	68.60591576	70.66783766	72.86708381	75.21494848	77.95224554	80.88101266	84.05000721	87.36923079	90.6991487	93.96892686	97.10235873	99.94608723	102.3861133	104.5835273	106.4526138	107.8739021	109.1487489	110.209429
15317OD	35.40056506	35.76420142	36.32121762	36.94632894	37.44292138	38.06388369	38.79115642	39.40599268	40.00764084	40.73491357	41.60813592	42.39541903	43.33628533	44.15557202	44.80979261	45.58592744	46.13138199	46.83710896	47.74619987	48.79672068	49.9195945	51.11073199	52.55399981	54.06876027	55.7327808	57.68423947	59.63563399	61.94857025	64.49991642	67.31843393	70.50435604	74.22919395	78.45854777	83.36526559	88.98991741	95.00166668	101.2787621	107.754948	114.0733455	120.0703257	125.522309	130.2480025	133.8517525	136.3743397	137.5642985	137.2170923	135.6875791	133.1511494	129.7544167
15317OS	64.54111932	66.33048838	67.61116825	68.33628984	68.27451775	67.19997718	65.28690512	62.92664441	60.08322698	57.1430619	53.77739265	50.40212597	46.8483422	43.33086257	40.01596069	37.1559632	35.06900631	33.95233102	33.51815675	33.58328611	34.035137	34.96406885	36.24886756	37.85353869	39.53022575	41.20261643	42.84888753	44.37658171	45.64665985	46.76313019	47.90538025	49.02965095	50.0562002	51.0360534	52.12104451	53.25892709	54.61320669	56.2126985	57.95752612	59.88597003	61.94706969	64.22186557	66.59718739	69.25926486	72.12859587	75.37404702	78.98128579	82.81012726	86.9858766
15334OD	56.02029107	55.64832583	55.42694889	55.32478749	55.02197092	54.68469793	54.39724974	54.20662793	54.22299645	54.498222	54.89670944	55.69197776	56.56894719	57.40862586	58.40475811	59.53812304	60.78339733	62.07084552	63.26146733	64.07221673	64.83114034	65.44082607	65.82992901	66.11141413	66.42100109	66.57600264	66.80012443	67.25067139	67.79640336	68.55970279	69.70195285	71.06454953	72.83590837	74.85056652	77.09701677	79.62631087	82.14946331	84.73719788	87.13215152	89.33436723	91.6619769	93.89293324	96.15044958	98.68106426	101.5029692	104.786542	108.4495322	112.6332058	116.9900797
15334OS	51.83994675	52.8002517	53.68456684	54.75282773	55.74014906	56.58838515	57.31565788	58.08403951	58.8481206	59.60145326	60.30711157	61.06175024	61.74857261	62.54256092	63.17892456	63.9728026	64.91956433	65.74594844	66.67861037	67.4426977	68.32822696	69.33691545	70.31966886	71.36011921	72.23218328	73.00876409	73.72766668	74.36426614	75.26543218	76.32064958	77.69044356	79.3257259	81.31361042	83.81809443	86.97927926	90.92584991	95.65462563	100.8997726	106.6277112	112.3209887	117.7297495	122.7901147	127.4593353	131.6000616	135.1404995	137.7612055	139.3518795	139.8387271	139.1026056
15335OS	39.29725682	39.8868911	40.7072584	41.73271907	42.81116416	43.96181731	45.16331759	46.28376146	47.35423244	48.33408252	49.26985134	50.11975791	50.87019522	51.59884366	52.09868761	52.53180417	53.21626282	53.95476255	54.83655444	55.96996654	57.19504131	58.61701757	60.29744582	62.18893467	64.30408062	66.80613639	69.41370461	71.9005987	74.36505127	76.76838857	78.87756972	80.9544435	82.96389701	84.67737995	86.27505146	87.54773504	88.86872656	90.28035251	91.80701516	93.4147977	95.20393649	97.31063912	99.71091322	102.18573	104.7761092	107.3178503	110.0214365	112.3122989	114.2905884
15341OD	62.79704562	63.06977289	63.12910947	63.15894664	63.11333604	62.99073063	62.75266925	62.44583858	62.35461738	62.27712978	62.45589759	62.9413414	63.3367535	63.88208979	64.39579634	65.03215998	65.66329124	66.29918601	66.907633	67.46202365	68.05214067	68.58366394	69.10477656	69.73858573	70.30106284	70.95261869	71.4110475	71.88641982	72.33314029	72.8414591	73.27643377	73.74470381	74.27888003	74.86572474	75.40796245	76.0163491	76.4942086	77.04210524	77.52935514	77.95389904	78.21111852	78.42905634	78.61595778	78.72764657	78.9610776	79.38458529	79.9158998	80.78296731	81.91818099
15341OS	61.66894774	61.85324131	61.97190475	61.97190475	61.91112761	61.8048172	61.65205141	61.66737574	61.82439908	61.89623156	62.15841987	62.41409961	62.54511296	62.62807326	62.7252714	62.80638192	62.94655852	63.04448839	63.07844266	63.08364625	62.95334105	62.88633104	62.85899492	63.08657109	63.68029785	64.72855481	66.23492501	68.12606569	70.44788257	73.04264519	75.83741968	78.96284416	81.79529953	84.43410006	86.69290924	88.30510989	89.32765128	89.92831421	90.10110474	90.13503127	90.19804105	90.44427213	90.92248882	91.90768433	93.5361772	95.86222076	98.86951724	102.4189807	106.3796213
15343OD	43.80223014	44.39064719	44.93027531	45.49990359	46.3363644	47.24476277	48.42472423	49.75802959	51.34231394	52.92094976	54.70231767	56.65181802	58.72914748	61.11865096	63.6099798	66.08990687	68.66838525	71.00929468	73.3412427	75.44870827	77.73043268	79.796162	81.84680453	83.89315796	85.7229323	87.68951069	89.6740362	91.59609292	93.59512676	95.63651761	97.76296303	99.85008933	102.1007704	104.3759537	106.8826745	109.5258408	112.070798	114.825144	117.8257349	120.9966549	124.38311	127.993325	131.9619848	136.2335871	140.7685901	145.4239252	150.2234643	155.1444092	159.9762407
15343OS	53.77707325	54.7656732	56.01151345	57.53043886	59.35546285	61.26455376	63.1155399	64.7278803	66.00251805	66.97054811	67.81350569	68.44161814	68.83533755	69.01694905	68.88656269	68.24806421	67.68402308	67.31454676	67.4520874	68.21153398	69.35141546	70.60348441	71.88633104	73.07868749	74.23821328	75.25148634	76.3799917	77.53858948	78.91812064	80.44864446	82.23065116	84.12984952	86.37997437	88.79222038	91.42819006	94.00594469	96.43330314	98.67050587	100.6961386	102.3867215	103.7202322	104.716756	105.6058398	106.3602309	107.1995309	108.092806	109.2054603	110.4335625	111.888185
15344OD	49.95429577	50.90634918	51.65919078	52.38646351	53.00405433	53.49030824	53.78859399	54.1241684	54.41511293	54.63600263	54.8138556	55.29757274	55.71166784	56.38917854	57.11645126	57.76157483	58.35213783	58.96294299	59.31559476	59.68478983	60.07546824	60.54657745	60.9208804	61.35774092	61.8968003	62.54644533	63.37190316	64.36917322	65.74299414	67.44618503	69.15938603	71.17114154	73.32434221	75.57297655	77.88787634	80.19083682	82.74968026	85.40428578	88.13222434	90.88964428	93.77744085	97.1048903	100.5903743	104.2105657	107.9094176	111.8604944	115.8097659	119.6670359	123.2101773
15356OD	40.55225372	41.63043039	42.65739163	43.72169807	45.15171814	46.75115308	48.20569853	49.74354033	51.09499255	52.57768562	54.03447723	55.55705747	57.15745198	58.82375474	60.4854341	61.99428177	63.42521147	65.03815287	66.74933867	68.79627436	71.02973418	73.55651058	76.34522941	79.31139027	82.48888189	85.87019626	89.38528442	93.04526381	96.8871453	100.8014138	104.8961161	108.8702608	112.6017803	116.3353292	119.9391112	123.4769426	127.2398779	131.2140975	135.3968173	139.9147034	144.6645092	149.4710326	154.2778806	159.045646	163.4737701	167.4767206	170.864305	173.4910944	175.1359197
15356OS	45.49796815	47.32117844	48.74512933	49.89280631	50.86232064	51.46982228	52.09681563	52.46234824	52.95154121	53.48648279	54.21600168	55.09883326	56.37498439	58.31613991	60.84260663	63.94852482	67.62215354	71.75688483	76.25137641	80.6940214	84.966113	89.02201496	92.91571877	96.66343481	100.3607927	103.8033059	106.9294094	109.859993	112.5353948	115.057414	117.8098637	120.8516506	124.1854768	127.6487496	131.0557924	134.3309423	137.6148002	140.8830018	144.1301082	147.3920635	150.5809784	153.5144737	156.1649683	158.4741086	160.2483604	161.6805351	162.571185	162.8980546	162.6373457
15364OD	37.94857545	38.49658307	39.09936593	39.89063263	40.70928643	41.73717187	42.73367795	43.85563035	44.98143699	46.03036603	47.03885443	47.98835477	48.91612903	49.96618964	50.98330238	52.27383666	53.42820185	54.63061246	55.88415319	57.07783682	58.40057338	59.94419479	61.67446102	63.70300848	65.80225719	68.04156321	70.1747759	72.42412255	74.58281777	76.78055989	78.74385764	80.59346008	82.23082109	83.85892972	85.46375067	87.09284626	89.08387964	91.2603739	93.59735732	96.26321827	99.13366838	102.2550618	105.7356692	109.4325714	113.4359616	117.6048355	122.0338683	126.3083031	130.7071672
15364OS	50.36346817	51.26871144	51.91184616	52.46619831	52.91314455	53.23159374	53.39519674	53.50472225	53.53961979	53.74499997	54.18247466	54.69587153	55.58522207	56.74147138	57.84992149	59.14537534	60.43369397	61.78579781	63.08293013	64.26974453	65.36874251	66.16443287	66.98495345	67.5701502	67.99410733	68.47214577	69.02618547	69.72941104	70.892927	72.61945066	74.83256739	77.57325745	80.78702961	84.62258218	89.0823073	93.99895616	99.26857203	104.4629225	109.3962659	113.6805274	116.9909085	119.5405898	121.1992063	122.1473132	122.3007993	121.6431018	120.369948	118.5590501	116.4973581
15365OD	83.34064622	84.93205677	86.22073364	87.07174891	87.35991044	86.75718897	85.53694777	83.51879536	81.4072661	79.24575043	77.39644831	75.86506514	74.80628482	74.14173889	74.0447353	74.40038716	75.24807809	76.53884402	78.65012429	81.05880945	84.05108157	87.28479212	90.55395716	93.7998137	96.8460735	99.54875599	102.0685876	104.7558864	107.4864023	110.3171997	113.4332934	116.7555362	120.2759351	124.0808959	128.1918494	132.4924726	136.8704022	141.229608	145.315282	149.1731782	152.5196353	155.5447221	158.1448406	160.3595096	162.2743211	163.7634402	164.906558	165.6099118	165.764844
15367OD	67.26222437	68.19244107	69.10348233	70.2143742	71.22546317	72.21697166	73.4602571	74.95534099	76.55876992	78.38286174	80.525761	82.89403673	85.6028699	88.6209481	91.59022383	94.71886097	98.10070246	101.194089	103.9528989	106.3091972	108.31164	109.9167335	111.1368748	112.1161173	112.9420686	113.7290552	114.5680008	115.3444505	116.307156	117.6217957	119.3167239	121.1381219	123.1296657	125.2471237	127.2851563	129.2778882	131.1049104	132.6137702	134.0875383	135.416189	136.6458976	137.6682351	138.6221522	139.2604578	139.6792644	139.7270008	139.2802415	138.4523981	137.4027856
15367OS	55.54422933	56.31438723	56.9179632	57.48187464	57.86923114	58.21898825	58.52262462	58.75081045	58.9832566	59.40674556	59.93452107	60.76433355	61.87175924	63.29674703	64.85493608	66.55913717	68.26782331	70.02929306	71.80958384	73.52956044	75.38346932	77.4211509	79.46571003	81.51951738	83.72340185	85.96675041	88.54037198	91.23553189	94.24419403	97.53062162	101.2331099	105.0916894	109.25024	113.5430874	117.9569709	122.2627529	126.4226053	130.3484171	134.0354802	137.5043578	140.6961282	143.5525048	146.004253	148.1359017	150.015754	151.7036493	153.2438993	154.6717737	155.9469258
15368OD	46.21012601	46.60839601	47.00458492	47.68486647	48.47246517	49.2965452	50.2218243	51.07073177	52.10181843	53.09469709	54.30599663	55.5885145	56.82912029	58.13601095	59.11602818	60.04217217	61.1948041	62.45250459	63.87384207	65.56628557	67.29732097	69.00210224	70.89614487	72.92213821	74.96632871	77.06427349	79.27187625	81.14885434	82.8248728	84.45110598	86.01726879	87.83166781	89.98491253	92.30774481	94.79243539	97.58475148	100.9304546	104.7853158	109.3773415	114.7019653	120.7185891	127.2129912	134.2139137	141.5902107	149.0190527	156.5252568	163.7600874	170.6231218	176.8145641
15368OS	52.70466128	53.2456346	53.85502937	54.57963666	55.39206592	56.30599247	57.17131008	58.1241677	59.36217984	60.68212162	62.14627422	63.87790576	65.62834272	67.47188568	69.44967651	71.52938149	73.574251	75.9240414	78.37044595	80.69369368	83.06601507	85.41818376	87.50303927	89.56080836	91.56617321	93.67715454	95.68995667	97.92657263	99.84495475	101.6216015	103.3933459	104.9952739	106.5613868	108.0677358	109.7138852	111.3315776	113.1990759	115.3368489	117.7510549	120.5584647	123.8154019	127.3712193	131.4849035	136.0960471	141.0555274	146.1095012	151.1582628	155.6365551	159.6314586
15371OD	39.68793869	40.40696023	41.14121662	42.07029031	43.22789522	44.51339097	46.03726821	47.61047398	49.23447106	50.75977568	52.0956577	53.22669567	54.2348834	55.24056625	56.21835709	57.21076133	58.42481474	59.68937163	61.12717195	63.03661797	65.13784409	67.51863272	70.42387009	73.50767274	76.64623607	79.92085405	83.16687775	86.2529928	89.25074976	92.35873968	95.49983562	98.88376617	102.4531604	105.9574266	109.458544	112.9364534	116.0642943	119.0454559	121.8955453	124.6671475	127.2339172	129.6843685	131.9500719	134.1719846	136.5389196	139.036438	141.6198925	144.5514915	147.5270954
15371OS	39.86005991	40.52861994	41.50165107	42.52292078	43.68661985	45.13069985	46.7070635	48.27113446	49.81690112	51.23828541	52.70148121	54.10862593	55.5166893	56.71949837	57.97001648	59.19502328	60.17314009	61.20733712	62.26035517	63.26206693	64.11926443	64.87043589	65.60484279	66.34568579	67.17360271	68.0790107	69.00502361	69.98667283	71.08596594	72.37830353	73.8914143	75.80511197	78.09293851	80.66150735	83.42214134	86.492123	89.66155728	93.20356473	97.09955944	101.2415945	105.6350604	110.4223758	115.5448269	120.7920865	126.261913	131.8306961	137.2289817	142.5331899	147.2762174
15372OD	37.27713776	38.32378977	39.44026011	40.63645415	41.9334207	43.40073464	44.97709829	46.54116925	48.03061225	49.50158102	50.88401517	52.28035563	53.62425163	54.90207256	56.06951488	57.07827481	58.04933201	58.9305517	59.87144331	60.87643953	61.90348157	63.04759806	64.3304537	65.80966845	67.55288211	69.54663641	71.99855076	74.5914969	77.4804091	80.75236303	84.34927784	88.40363034	93.11553678	98.39287845	104.2591137	110.5987889	117.5649359	124.7416132	132.1919549	139.5699234	146.5246575	153.0847279	159.0576692	164.1033117	168.262207	171.4081851	173.6576857	175.0548859	175.6784529
15373OS	39.60348927	40.24613779	40.81715358	41.60562619	42.33289892	43.20506113	44.01387267	44.85100209	45.86928108	46.84913115	47.72143901	48.63135598	49.64375444	50.86683169	52.29394982	53.89850443	55.67078088	57.71738573	59.979642	62.25236927	64.55141518	67.01433425	69.65473418	72.53176602	75.54123098	78.56131814	81.53849723	84.15957642	86.5306778	88.5153871	90.15085186	91.73090154	93.01686928	93.85448664	94.26314891	94.49204878	94.57884563	94.95805636	95.89689012	97.55407021	99.99317932	103.3088823	107.3909586	112.1269781	117.245473	122.6999082	128.0578925	133.2685921	137.9764266
15374OD	31.53241868	31.47755328	31.54888118	31.84408951	32.27477022	32.88240606	33.72614635	34.63523726	35.78233996	37.08824851	38.4589816	39.79553223	41.44700241	43.18694167	44.88571618	46.68082671	48.4537572	50.07088817	51.70725181	53.28759939	54.76761176	56.37214487	58.36908583	60.499038	62.72855481	65.18537001	67.80625881	70.33336258	72.77555778	75.27941132	77.67255887	80.25944866	82.67862285	84.97785464	87.00557015	88.95343087	90.75664104	92.39220637	94.18559404	96.01596971	97.80179943	99.62049588	101.4147921	103.5210058	105.7360937	108.3105226	111.0877415	114.3369099	118.1421308
15374OS	35.94577997	36.90608493	38.11944233	39.41481781	40.59632388	41.69783263	42.80492991	43.75235922	44.64101202	45.39156411	46.22800342	47.13190876	48.09145841	48.99734705	49.81330247	50.74777534	51.85932645	53.03254873	54.34480563	55.85937084	57.56803478	59.29584781	61.11154834	62.90957399	64.94350225	67.21221022	69.86521808	72.72368448	75.97167865	79.62141904	83.35954285	87.33933397	91.3428962	95.37416909	99.48807387	103.4711144	107.3414868	110.9421498	114.1383216	116.9053081	119.1798512	121.2065118	122.9493228	124.660424	126.3739832	128.001116	129.8062141	131.4349712	132.9338212
15379OD	38.2240663	39.35786022	40.62979438	42.00482663	43.53206461	45.05994901	46.53068265	47.95127383	49.34555574	50.48578713	51.45498206	52.17227658	52.69610526	53.11516675	53.48782903	53.87131639	54.20477295	54.73707719	55.20435992	55.91618243	56.63778964	57.4206432	58.41456014	59.44451488	60.61651854	61.92716321	63.39451079	65.19434183	67.22249048	69.60767954	72.1379079	75.03712602	78.16886971	81.59376318	85.14488359	88.83595415	92.8674254	97.04127086	101.4827201	106.0513694	110.7934265	115.510145	120.1952209	124.6998409	128.9083169	132.8117419	136.4131823	139.4369292	142.0974745
15379OS	43.92070215	45.0430929	46.13400199	46.91804262	47.68095606	48.55325248	49.39699277	50.44075949	51.98608433	53.83746511	56.32826545	59.12073343	62.27286772	65.34281471	68.36887152	71.09231255	73.30613917	75.16270724	76.75530416	77.61319733	78.17410556	78.03215512	77.56935674	76.76162997	76.12594743	75.75454226	75.86585305	76.55049272	77.79194919	79.29580272	81.30682026	83.73319869	86.76845897	90.42678902	94.85873136	100.0127029	105.9678102	112.3396384	119.0909583	125.8999384	132.9544331	139.905915	146.4535321	152.3821911	157.5401417	161.7797935	165.0136788	167.1041066	168.3095745
15390OD	38.05597479	37.31341657	36.85667801	36.65075753	36.72417173	36.98814011	37.53359465	38.33346419	39.24735329	40.29417732	41.34921785	42.43187575	43.46322771	44.55093453	45.7042545	47.04918185	48.55454913	50.07213246	51.4868445	53.13425827	55.0536662	57.33056051	59.92939516	62.78270132	65.8269362	68.98861452	71.87959151	74.71460238	77.3827206	80.0969807	82.68659557	84.82810142	86.54680911	87.97452406	89.23855452	90.30219754	91.3649188	92.63834659	94.05094355	95.79780579	97.75402	99.90100236	102.4514021	105.2537322	108.5536194	112.0587873	115.7207219	119.6516925	123.641904
15390OS	35.8413939	36.38004511	37.25774071	38.66432017	40.75535271	43.03867964	45.38759509	47.81314122	49.88736968	51.47185828	52.5960624	53.43877654	53.8790904	54.05392491	53.75429812	53.06030794	52.21776407	51.62753539	51.25240638	51.64066904	52.70286109	54.43004296	56.40538025	58.68723852	61.02028656	63.34859085	65.59750713	67.77370488	69.82717549	71.88094885	73.6802382	75.38165561	77.03273426	78.77062156	80.65091289	82.75796093	85.24772921	88.08665813	91.43823034	95.19029305	99.19428392	103.5031322	107.8336688	111.9609909	115.9765861	119.7471154	123.2906508	126.5263256	129.5172487
15391OD	44.82313746	45.58889146	46.59107694	47.67621196	48.85771803	50.09351661	51.33529628	52.54784012	53.70404226	54.88835872	56.07701839	57.23596226	58.37362359	59.2634749	59.98266081	60.50944172	60.84072945	61.08628048	61.13950972	61.30495938	61.27299465	61.14166017	61.0653742	60.91035496	60.90457778	61.11579791	61.62141349	62.32144304	63.30391277	64.64827416	66.03186417	67.76002502	69.87258946	72.06029892	74.55237163	77.41527072	80.44284543	83.71605544	87.17142625	90.93311865	94.78560292	98.9430972	103.2753941	107.6196171	112.1770207	116.6288896	120.8911167	125.022857	128.8823575
15392OD	39.37015637	39.72931151	40.24337075	40.91675845	41.6373128	42.54653792	43.531817	44.709533	46.08929374	47.31769527	48.65052657	49.95360669	51.09945575	52.05561239	52.76628286	53.41375975	53.86314115	54.24782424	54.67068135	55.27715267	56.20707044	57.30120052	58.68044004	60.47846569	62.75750871	65.48667214	68.52399132	71.98356663	75.94512177	80.24083085	84.74109511	89.52183047	94.76014016	100.1147822	105.6729154	111.3250191	117.0269387	122.9265338	128.9536473	135.0457556	141.3683846	147.8061697	154.2336017	160.3923742	166.2610751	171.7092133	176.5348802	180.8091542	184.2670774
15392OS	41.34809251	42.02490373	42.80492713	43.87301878	45.12793905	46.4763083	47.83455554	49.32452843	50.77500395	52.42887948	54.17173732	56.09343824	58.2893056	60.91473146	63.65657841	66.60606003	69.83274772	73.18229571	76.40546383	79.53315527	82.58947268	85.49309609	88.62121235	91.89912068	95.18458765	98.97090288	103.0551376	107.5518639	112.5868738	118.3983314	124.961629	132.2739847	140.3957346	148.9265796	157.7156636	166.6535658	175.3161871	183.6036599	191.4067743	198.5047247	204.8295621	210.3448722	214.8158999	218.2232708	220.4289357	221.5049536	221.570343	220.5801239	218.8650582
15393OD	64.20911928	65.48188435	66.63410915	67.73781967	68.84985074	70.05955471	71.34846982	72.64641155	74.04069311	75.36988137	76.84001229	78.30744865	80.16326766	82.21467521	84.27337785	86.48651747	88.895023	91.50336248	94.29498638	97.31150194	100.7301171	104.0445841	107.3660105	110.3116157	112.6658374	114.5256015	115.5735703	115.8660542	115.5924211	114.7850751	113.6470184	112.2627133	111.1297039	110.4709639	110.5744095	111.653939	113.8354381	117.1335047	121.3288165	126.308661	131.7971295	137.6332758	143.4219707	148.7642593	153.3681051	157.1336448	160.000516	162.0666254	163.4589969
15393OS	57.62864581	58.89756359	60.10115814	61.02043395	61.82080876	62.90309316	64.23043095	65.87369572	67.8265523	69.73716216	71.70037911	73.33321034	74.85773329	76.13046057	77.3427131	78.47210347	79.36829168	79.9582471	80.13830705	79.91307831	79.64844027	79.25547513	79.3463544	79.7466174	80.51421356	81.63491266	82.92926927	84.39270713	85.88163133	87.68675926	89.74668121	91.91899525	94.25993278	96.52507019	98.57728715	100.4546356	102.2026277	103.8875968	105.5609734	107.5502014	109.6385519	111.9700297	114.6382751	117.9280624	121.5719702	125.8895201	130.8987239	136.5838221	142.9291465
15394OD	37.26805774	37.80454948	38.37797893	38.96751855	39.6880729	40.37855114	41.09295966	41.90352873	42.73998954	43.64725806	44.62754579	45.70604636	46.85637699	48.0769362	49.42545249	50.82087708	52.27473484	53.8702885	55.53845284	57.44925551	59.25942681	61.0973209	62.83857484	64.45370102	66.02334872	67.32447746	68.4908208	69.63298277	70.65933089	71.69982286	72.40444253	73.2415286	74.01944386	74.78736808	75.69888791	76.76712175	78.05323792	79.59156799	81.40495578	83.49499997	85.79243885	88.53628263	91.48019062	94.94070573	98.77403953	103.0774293	107.78953	112.7476189	117.8919893
15394OS	48.55557702	49.29110094	50.07190774	50.7667323	51.3784471	51.93667013	52.51117706	53.06981971	53.54258243	53.79726479	53.89574779	53.89221538	53.94267412	54.19179743	54.45014884	54.77290691	55.25948195	55.47619213	55.65221786	55.85540009	56.26308615	56.71485277	57.22331654	57.79476443	58.27509932	58.74292582	59.21439292	59.7239418	60.33894209	61.01688246	61.66430837	62.21545063	62.82282708	63.47905558	64.15588067	64.75521469	65.44545954	66.25741092	67.06167117	68.04727034	69.27731393	70.64643721	72.20247026	73.91003834	75.6110389	77.27621737	79.07641185	80.67741741	82.08116843
15412OD	52.92801042	53.87909629	55.24651753	56.80884621	58.36617314	60.04075276	61.52620732	62.93621133	64.46916996	65.93700929	67.42580657	68.96981499	70.72423449	72.53091777	74.50771054	76.68950861	79.09621083	81.80638747	84.84042428	87.98856076	91.23101737	94.90302277	98.82325328	102.937319	107.3631772	111.8335897	116.3951007	120.8564294	125.0868086	128.9990269	132.7601235	136.2925588	139.2452968	141.8480162	144.3225056	146.6333798	149.1747215	151.861858	155.0614111	159.0168082	163.6316944	168.7444957	174.3970767	180.3340815	186.2808547	191.7919644	196.8149941	201.0125053	204.3197202
15412OS	55.93953462	56.97833287	58.05743755	59.31891285	60.5424659	61.69782014	62.545054	63.3009158	63.98104512	64.58962666	65.21472376	66.08528519	66.93450234	67.98456296	68.98920996	69.97725192	71.18857921	72.49529197	73.97967113	75.58120519	77.24461087	79.02481357	80.81865345	82.91546562	85.10562342	87.37870997	90.00104384	92.5467342	95.35464478	98.41023948	101.7848934	105.388253	109.2415272	113.2873306	117.489674	121.573315	125.5928955	129.3108881	132.753848	135.7963465	138.2031472	140.1189097	141.5923282	142.7877863	143.7332847	144.456844	145.2932781	146.5220906	147.9767137
15414OD	37.75994561	37.72716904	37.88341834	38.24705471	38.45983054	39.00528509	39.55073964	40.09619418	40.69784234	41.36488897	42.0921617	42.82296684	43.73332665	44.77156206	45.5878334	46.5016313	47.37837358	48.23262856	49.14171947	50.0104221	50.85924877	51.63022336	52.58260519	53.57441746	54.59224146	55.68506102	56.83940575	58.06246497	59.66303288	61.4263323	63.35989692	65.51705863	67.96543121	70.54897204	73.26157136	76.21285421	79.41141753	82.95256667	86.6582919	90.48262301	94.64353457	98.96252164	103.3531779	107.7101843	111.8874803	116.0296367	119.6769083	123.0851385	125.8862291
15414OS	66.64329009	65.10031128	63.60598616	62.06053162	60.72785325	59.62371271	58.57990091	57.82842289	57.52066803	57.59327386	58.1350389	58.90837305	59.83398056	60.82940292	61.83569163	62.98379135	63.96173269	65.13040022	66.20149994	67.14530633	67.96814346	68.71325684	69.49092379	70.40736528	71.49831807	72.94623912	74.61604378	76.851833	79.26008329	81.84152222	84.50753021	87.48186632	90.67080966	94.18061274	98.1717349	102.7667978	107.8510402	113.2708012	118.94018	124.8801776	130.8750326	136.770376	142.2777544	147.2358378	151.3329142	154.1419761	155.5043654	155.4652349	154.0640633
15416OD	47.43743446	48.15017423	49.16897202	50.42033594	51.90466863	53.48584088	55.25835419	57.23099761	59.18385419	60.95019843	62.51951426	64.04972631	65.38816001	66.74350045	67.96839072	69.00687998	69.9747793	70.84166718	71.49957137	72.19888375	73.01810317	74.10217493	75.28730774	76.50957628	77.75032043	79.08015581	80.52731947	82.0815069	83.51559587	84.99873005	86.37624983	87.58137096	88.6618687	89.78571181	90.98886386	92.46065799	94.02062919	95.79108845	97.83699382	100.3379586	103.1767828	106.5362167	110.1457506	114.1065577	117.9531923	121.7139504	125.17178	128.5799276	131.7337411
15416OS	54.34069269	54.60505329	54.9291309	55.32681344	55.76323977	56.27189983	56.65172438	57.13618504	57.48002139	57.83330501	58.22629166	58.67459384	59.31670761	60.10233688	60.97515522	62.04735496	63.1245731	64.29324063	65.41735875	66.5961758	68.19523725	69.94038911	71.83169486	73.85272841	75.89305184	77.86695862	79.67305131	81.16198037	82.56339541	83.9752551	85.46498177	86.78556962	88.27482258	89.91092335	91.84409124	94.22805855	96.84777763	99.78483512	103.1311417	106.7567666	110.3103263	113.7682322	117.1665455	120.4060898	123.5176052	126.4906131	129.2591685	132.0024053	134.778751
15435OD	48.98198873	49.02495124	49.10988235	49.46355334	49.88823735	50.4829705	50.98814565	51.52479657	51.9755842	52.65877186	53.25077855	54.15986945	55.06896036	56.09752447	56.9681556	57.80885142	58.5946846	59.49554513	60.39222232	61.518202	62.67272637	63.91890404	65.18806908	66.73460492	68.50426899	70.504673	72.67159895	75.02737427	77.53070693	80.2243146	82.91090879	85.60270622	88.45074324	91.25182897	93.85748222	96.1553095	98.37261408	100.5718502	102.8297237	105.2212628	107.7542517	110.3738105	113.2192154	116.1397559	119.2934307	122.7492932	126.5304572	130.6134123	135.0129707
15435OS	42.30466981	42.60959348	43.08293672	43.67247634	44.43645235	45.26163864	46.19978194	47.46370558	48.93461956	50.48257238	52.10784323	53.66237502	55.29641273	56.99949195	58.63362919	60.48626223	62.54251966	64.58283095	66.68993933	68.773416	70.84267703	72.97545416	75.24566061	77.65516316	80.14363722	82.83119965	85.34995062	87.7861453	90.18123419	92.40496479	94.57784687	96.63717998	98.54027141	100.2077803	101.5979018	103.0265517	104.3530946	105.7986658	107.4544872	109.2945709	111.7171548	114.46425	117.7046842	121.3556713	125.3827404	129.7544646	134.1252115	138.5011111	142.8054171
15436OD	39.30408755	39.48590573	39.71348294	39.73613115	39.7670888	39.95121002	40.31484639	40.94783436	41.81187266	43.17513587	44.74030269	46.36586207	47.91950434	49.50319429	51.32137611	53.15224873	55.1064526	57.0155435	58.81782636	60.65970646	62.35208615	64.28001404	66.51521232	68.94711304	71.49994278	74.18527881	76.89383628	79.4722942	82.10291152	84.76592116	87.42263794	90.05479431	92.36483487	94.60040283	96.90327523	99.14873643	101.6076501	104.350056	107.3603405	110.2958527	113.2928592	116.2887011	119.2474143	122.3881614	125.5715991	128.6598317	131.638959	134.2471327	136.4871833
15436OS	39.80393739	39.98575557	40.03688535	40.09205558	40.11074413	40.17062239	40.16527176	40.31172596	40.36791958	40.59382283	41.11145089	41.72772009	42.68726973	43.76530526	44.82275287	46.11881811	47.38094573	48.60024331	49.77084073	51.16267811	52.53631731	53.95771131	55.46806405	57.10119976	58.77649134	60.64553625	62.53263057	64.47303876	66.68300559	68.8515188	70.88772202	72.66698699	74.1327258	75.16176397	75.65869834	75.72826663	75.23500963	74.44649922	73.6243189	72.68123211	72.15680695	72.0032744	72.57436024	74.07214772	76.55304024	80.02986422	84.46977927	90.09416546	96.44574529
15437OD	66.62546088	64.59896955	62.35879482	60.08606755	57.81334027	55.3715633	53.21132244	50.94258499	48.93317379	47.30336761	46.0585563	45.34291389	44.96607382	44.73580586	44.63638132	44.4799451	44.63040855	44.85181115	45.35751898	46.03809669	46.70673682	47.51294916	48.55095187	49.58125479	50.9302004	52.32683841	53.8892146	55.49346508	57.21808867	59.02330052	60.939261	63.08807512	65.51063988	68.10581485	71.03758691	74.30377752	77.87808644	81.92582703	86.38103832	91.08911202	96.01667092	100.9213916	105.8720967	110.6406569	115.4424258	120.1607819	124.6321439	129.0367237	133.2409841
15437OS	57.83550228	59.07796825	60.01860775	60.5410999	60.75812322	60.59506711	59.96741659	58.86614401	57.24169644	55.01829113	52.59717213	50.10603055	48.09653334	46.36468298	45.13096168	44.33947268	44.00207797	44.08731183	44.54167037	45.24548617	46.15457708	47.05501764	48.10897515	49.145547	50.27677952	51.50680334	52.77586781	54.11015909	55.45333862	56.95813335	58.84718253	61.08713601	63.76102864	66.79567892	70.25409248	73.92488133	77.87656645	82.09196507	86.590314	91.32748899	96.0865104	100.5909542	104.7991798	108.7890167	112.4286922	115.6295124	118.6293044	121.1760448	123.5456314
15438OD	44.40170878	44.75709395	45.43702351	46.39027093	47.64519119	49.09756782	50.45771027	51.84876667	53.03076727	54.43097687	55.65623752	56.98360304	58.17287792	59.13704716	59.99121198	60.70448269	61.55607501	62.74771257	64.03604126	65.5285863	66.94655852	68.56493274	70.18293346	71.9499803	73.72905523	75.62747886	77.46126071	79.13790963	80.86904144	82.87566376	85.37352683	88.21192585	91.47909407	95.05637776	98.99882993	103.203657	107.711543	112.5487165	117.4957761	122.4264915	127.2035453	131.5746148	135.7766654	139.6764325	143.3803773	146.6501271	149.6139415	152.1925798	154.3357072
15438OS	36.43606879	36.65506675	37.04667802	37.74984845	38.79189543	39.88280452	41.16486359	42.43866938	43.76358865	44.99223085	46.22908956	47.13998586	47.98761749	48.74096472	49.35511919	49.92042472	50.44729302	50.95761282	51.55936016	52.2557432	53.17515078	54.1921685	55.50566621	56.86538349	58.33589172	60.02345415	61.8220416	63.82124502	66.05977527	68.2656687	70.6106342	72.91672308	75.25238731	77.47173448	79.5795295	81.75956934	83.61774583	85.60518993	87.72400943	89.99119845	92.7950703	96.1069433	100.1980667	104.8908248	110.297108	116.2734354	122.3235071	128.8315208	135.1831027
15439OD	41.85087585	42.2529935	42.97947311	43.76770505	44.89531742	46.26365523	47.68725309	49.10676575	50.67443917	52.25830945	53.83728339	55.50537179	57.07399056	58.63671806	60.16557035	61.59546696	62.77728514	63.96424796	64.97305159	65.79622962	66.58056329	67.13267101	67.37554169	67.29493817	66.75728572	65.78050059	64.35260461	62.73706783	60.91106137	59.0869699	57.35076107	55.5065748	53.85837694	52.48462122	51.39201736	50.76437343	50.65247588	50.87346545	51.45665359	52.0920268	52.73430009	53.35799685	54.08526958	54.71807064	55.48121192	56.36300902	57.1647807	57.99176615	58.98780164
15439OS	38.42227312	38.6887155	39.20998001	39.74668052	40.48038552	41.38961064	42.37488972	43.39491584	44.64720501	45.84205454	46.98441731	48.25459151	49.44269458	50.52022448	51.71329498	52.79190133	53.88267621	54.89739713	56.00298552	56.96316008	57.90854194	58.76440568	59.68005302	60.68005302	61.62090059	62.66987298	63.83960169	65.06162956	66.50052088	68.11455848	69.95269394	72.10343552	74.45666018	76.94070435	79.59840185	82.43994765	85.32673645	88.32717826	91.38455339	94.45739815	97.51411923	100.5565109	103.4884907	106.4219326	109.06676	111.6219371	113.9541425	116.1913958	118.1555065
15460OD	38.73491495	39.03280397	39.29294135	39.8044933	40.45369547	41.29340467	42.23154796	43.31365343	44.49909938	45.83233504	47.35206847	48.62915421	49.84490343	51.11813667	52.25899194	53.19059684	54.06733912	55.04461254	55.96250707	56.87591587	57.90295792	58.76565864	59.89103768	60.91711391	62.06488002	63.21727545	64.69267516	66.27937074	68.1014113	70.16991008	72.45433322	74.738816	77.06192849	79.22921614	81.33430966	83.48890617	85.60202096	87.63407898	89.7296524	91.6857494	93.57605397	95.36991189	97.29944611	99.76375094	102.6940023	106.2010179	110.1788829	114.7053278	119.4473828
15460OS	40.80570013	40.84033411	40.87910947	40.99249961	41.32586497	41.73891414	42.27901806	43.04643458	44.13734367	45.19446009	46.31014494	47.3418697	48.30974822	49.2895435	50.17865164	50.95478647	51.7455153	52.53813865	53.20630299	53.93357572	54.63819504	55.3873187	56.35389952	57.34820036	58.43064638	59.51564615	60.6005308	61.58604258	62.55364609	63.55253705	64.43099594	65.57976809	66.82408801	68.17516812	69.60095631	71.12494798	72.94709708	75.07377833	77.49277843	80.03691101	82.823057	85.73421617	88.63431549	91.75396243	95.18595817	99.03192208	103.5632484	108.6704108	114.1891875
15462OD	36.84240445	36.83792322	37.11741395	37.55180948	38.23141306	39.27193278	40.39189425	41.80070738	43.23875462	44.81026944	46.36078748	48.11978496	49.71199174	51.17923216	52.62717299	53.83402842	54.8125274	55.69256592	56.43603793	57.13535066	57.83906139	58.61089706	59.34501683	60.33304839	61.48226755	62.70638136	64.24445343	66.04005051	67.80990427	69.90703409	72.10273569	74.26901557	76.43610174	78.58649375	80.60948944	82.65174103	84.82453849	87.0279978	89.28200878	91.80453907	94.45721089	97.48549652	100.9840733	105.0815	109.6814235	115.0448109	121.0363825	127.5826839	134.7947318
15462OS	38.34863316	38.83454479	39.302845	39.93360173	40.41813868	41.02564031	41.87473124	42.67352191	43.62643987	44.77196711	45.97258308	47.47009139	49.05074553	50.88781565	52.6987107	54.74170303	56.88343395	58.97434304	60.98099344	63.02464503	65.03928791	67.11553886	69.07145275	71.0893416	72.98731509	74.90305398	76.89096485	78.86758423	81.04967984	83.69117945	86.65203857	89.89810181	93.50586284	97.3775281	101.4973353	105.898819	109.9545101	113.8817042	117.4664862	120.554693	123.0485826	124.9732728	126.715133	128.2276944	129.7710703	131.6479118	133.8405068	137.1099215	140.8965204
15465OD	48.87715843	49.43597031	49.7620208	49.89822839	49.6853551	49.33231839	48.98487022	48.69971605	48.47400284	48.33966446	48.12106323	48.05197525	47.78743571	47.65829121	47.77969083	48.19976425	48.97520343	49.96017699	51.24242401	52.59862761	53.92628479	55.26566107	56.38554764	57.57502434	58.73918464	59.58576757	60.29756581	60.78425425	60.99581979	60.83843613	60.57677078	60.25685466	59.93253569	59.79082801	59.77498176	60.0586156	60.51915464	61.12052259	61.92494236	63.01864936	64.31278541	65.97882982	68.04154413	70.56232695	73.77117677	77.59971168	81.76310106	86.35614569	91.27162309
15465OS	41.5063428	42.00313637	42.50903216	43.23630489	43.89094752	44.55519659	45.33893689	45.92239865	46.61814291	47.49344115	48.57325745	50.02081195	51.4846989	52.93371651	54.20958814	55.1056359	55.75542207	56.21860608	56.56437163	56.54113353	56.25108476	55.70379708	54.80158372	53.83839174	52.86199708	51.94976182	51.56649468	51.49334578	51.68354832	52.22305194	53.11882886	54.2478121	55.74062798	57.6842426	59.96411861	62.44313778	65.10617169	67.66998742	70.13298451	72.23207612	74.00601994	75.4578476	76.7392592	77.62068176	78.18534019	78.63142118	79.10942216	79.65458263	80.50078999
15476OD	41.09274743	41.50311626	42.02757991	42.45528412	42.93951	43.43240634	44.03432846	44.69844333	45.53490413	46.33823187	47.39314131	48.57888412	49.87477597	51.16019821	52.58815627	53.92243645	55.25929884	56.50646765	57.73870295	58.92945723	60.21118164	61.40137343	62.58099192	63.45586118	64.12051808	64.48484976	64.81986375	65.23988412	65.8279197	66.55408339	67.47419184	68.48594735	69.7626211	71.44890525	73.6675956	76.36042161	79.90137412	83.98215693	88.48830344	93.53001543	98.97616022	104.80817	110.8391086	116.8325563	122.7570565	128.5125809	134.0089722	138.8473767	143.0621095
15476OS	35.50338884	35.95164941	36.52507886	37.21266001	37.98166761	38.67431467	39.65273736	40.53667762	41.61108849	42.90737776	44.36192322	45.82327375	47.55683136	49.26879571	50.94485092	52.65727303	54.45959507	56.2778088	58.26246747	60.3326416	62.61377127	64.76304037	66.80515289	68.50243031	70.00458631	71.38150406	72.39688873	73.2375197	73.84710069	74.24531971	74.38316623	74.24583574	74.23512407	74.36347823	74.906963	75.92314564	77.36733315	79.50302748	82.25781458	85.46773044	89.32206171	93.81300007	99.02775921	104.7840299	110.9865445	117.5168408	124.0290389	130.5003822	136.5801135
15477OS	31.56269646	31.63458789	31.95408786	32.33618112	32.97938659	33.89078054	35.0510214	36.57708463	38.47806098	40.48018612	42.67758942	45.17211082	47.70565414	50.28984971	52.85870604	55.82005518	58.79916555	61.79732063	64.86820984	67.50234535	69.86842416	71.7814442	73.20613306	74.5779901	75.81369019	77.04670715	78.07823875	78.90451743	79.60688435	80.17790014	80.96373818	82.01310453	83.42939412	85.23745658	87.15068748	89.37756556	91.65884538	93.9625043	96.65526303	99.70168235	103.3167517	107.4009878	112.1631927	117.4925419	123.5195736	130.0778046	136.9663793	144.2944828	151.5817011
15480OD	40.89271164	41.61295006	42.52661861	43.49538352	44.59816534	45.53224043	46.29391618	46.93687751	47.50086143	47.99382262	48.61006477	49.3803	50.18119604	51.23503841	52.35495619	53.57508399	55.15290798	56.84881522	58.4801608	60.21299258	61.94402799	63.613481	65.15893555	66.71170009	68.14814897	69.52138311	70.89541973	72.16335297	73.44829767	75.09290869	76.97819242	79.44341209	82.29860826	85.70860429	89.85695232	94.42960704	99.44637645	104.6840328	109.8977585	114.8685601	119.4217404	123.4123265	126.7521328	129.66996	132.2135731	134.2922745	136.1887734	138.0727151	140.0255932
15480OS	50.51637476	51.2903803	52.05020558	53.08144067	54.20268319	55.34648826	56.40096526	57.34250849	58.11354654	58.80262444	59.23745762	59.64232982	59.96180933	60.28459722	60.59666547	61.07659253	61.66813521	62.55998369	63.76554871	65.27652914	67.13338921	69.70455551	72.79893216	76.59938535	81.1532246	86.08934853	91.37269662	96.85216661	102.4803418	108.3090467	114.3795353	120.6903797	127.0956643	133.4236041	139.532952	145.2525565	150.6840515	155.7389582	160.3777161	164.4751948	167.7894412	170.3421007	171.78345	172.0701932	171.2214536	169.2774145	166.4032912	162.7459481	158.5022736
15482OD	41.33077344	39.97212774	38.77451324	37.74601538	37.15279423	36.94488109	37.06134866	37.49758183	38.01194902	38.81922427	39.66485422	40.62598489	41.82404882	42.98999821	44.41504773	45.73069729	46.88506248	47.95228923	48.77852492	49.65222341	50.565077	51.5298774	52.66534597	53.79079541	55.10042676	56.56975659	58.36105208	60.68937336	63.41532551	66.7033192	70.24398596	73.84734553	77.68908241	81.5976351	85.51996058	89.5963759	93.87236231	98.38212932	103.0632366	108.097288	113.3477346	118.9312106	124.6327771	130.4831987	136.257472	142.1674513	147.7397842	152.8715363	157.2612305
15499OD	43.42503461	44.78175215	46.1777205	47.33407801	48.19961687	48.82574463	49.18403036	49.63495255	50.22417242	50.87567243	51.21661828	51.23361379	50.88508398	50.51686998	50.28752691	50.4284668	50.78845423	51.39925939	51.97726024	52.47172477	52.70787881	52.83554355	52.8481532	52.97563414	53.15745232	53.44535134	53.81600189	54.34872575	55.11831318	56.11125322	57.34057513	59.02308828	61.00960714	63.33543292	66.03363419	68.84459166	72.17153584	75.77919318	79.72683022	83.95533406	88.42904247	93.0874724	97.61855316	102.0969023	106.1433633	109.5825029	112.6334929	114.8620585	116.4652904
15500OD	53.00971257	53.73698529	54.46221646	55.12372658	55.54690482	55.70456279	55.88638098	56.01681935	56.00432309	56.1687518	56.38589824	56.56771643	56.73267226	56.69691745	56.69691745	56.56682933	56.61765116	56.61765116	56.80534502	57.29066571	57.62352302	58.16619873	58.90002788	59.87321195	61.09926501	62.64438386	64.57510341	66.78424038	69.05696765	71.34930559	73.68230993	76.05636215	78.29654	80.41859436	82.45662689	84.25476698	85.91074094	87.5893846	89.14839589	90.87846652	92.70936446	94.59633012	96.71568923	99.05575839	101.6236461	104.3648252	107.4196188	110.6424921	114.040888
15500OS	42.33383421	42.644456	43.02666959	43.38453189	43.83866778	44.38412233	44.86957689	45.41503143	46.08204061	46.62749516	47.16172582	47.65624723	48.12155914	48.51317042	48.95962906	49.35902752	49.87213343	50.36275205	50.95862371	51.51988359	52.27912105	53.31885112	54.50395376	56.01879709	57.78639325	59.8706776	62.13869788	64.3110577	66.54168736	68.7772789	70.73088525	72.42619324	73.8563229	74.99488068	75.8753239	76.38081013	76.58963429	76.80120017	76.99750658	77.24253984	77.41736533	77.79892384	78.42709975	79.27293812	80.3816882	81.7940327	83.7335434	86.17517714	89.04306446
15501OD	38.6407984	39.67299444	40.88758538	42.47695784	44.09551447	45.80752009	47.33825371	48.83327415	50.50065717	52.13113057	53.76403254	55.44037212	57.1548233	58.80567135	60.14932494	61.53076831	62.85339494	64.44053477	66.1573365	67.88834138	69.87496705	72.02068468	74.21590701	76.48222698	78.74026351	81.13959087	83.54553084	85.98136	88.25979684	90.60701613	93.02519573	95.50398462	98.13877175	101.2433187	104.9855985	109.3389213	114.1055527	119.1415072	124.2657963	129.4757607	134.5007851	139.1732511	143.2707922	146.5377669	148.712566	149.7195767	149.5676325	148.4322538	146.4164713
15501OS	40.53756367	40.26872184	40.26872184	40.45054002	40.91104577	41.49549796	42.1824913	42.85489655	43.45648297	44.2073177	45.11640861	46.04538103	47.28457676	48.53311088	49.53748911	50.59828845	51.67642905	52.83270576	54.06301048	55.76954824	57.73029813	60.09404338	63.03401149	66.22814005	69.49447216	72.81212928	75.77782856	78.17118419	80.02304632	81.32951008	81.97257649	82.1108662	81.66633051	80.70613306	79.46123227	78.28732716	77.48699951	77.16721552	77.54703799	78.61098758	80.4409367	82.74627616	85.45725666	88.43730094	91.59307168	94.84283309	98.030958	101.0766962	104.0127515
15502OS	23.80933588	24.07514433	24.25696252	24.29527352	24.35553707	24.53735525	24.90099161	25.26784273	25.53681235	25.95506703	26.38990021	27.11364053	27.7082849	28.1418679	28.67485723	29.00948247	29.09536206	29.19259678	29.10974208	29.23572159	29.30930901	29.38222885	29.5199311	29.93220555	30.40771346	31.00613941	31.94396366	33.16212828	34.6916275	36.6520117	38.81343269	41.19790771	43.88733084	46.74716082	49.70954999	52.88414383	56.08563787	59.21289791	62.28604681	65.282633	68.13294255	70.91403822	73.72944849	76.59796212	79.63741927	82.73762582	85.94588124	89.42015353	93.1800662
15511OD	39.11943644	38.96345347	39.02078178	39.26081987	39.6661911	40.04042712	40.32748586	40.8060542	41.2726541	41.81250104	42.53977377	43.26268803	44.08457635	44.96111471	45.87294249	46.88528859	48.02918833	49.25151097	50.34075269	51.62070465	52.98199567	54.16381385	55.54305406	57.17122997	58.85822366	60.55207513	62.26725838	63.96225808	65.67727592	67.34028591	69.06029025	70.80327329	72.49358507	74.0685945	75.46388106	76.60400529	77.53381556	78.34576693	78.94208041	79.56767204	80.30269345	81.07839619	81.88665286	82.96193695	84.1203967	85.4291035	87.04016252	89.02641643	91.29026101
15511OS	64.9563179	62.44194378	59.37296226	55.85241561	52.15610088	48.72143035	46.1322025	44.09752343	42.75051429	41.72633882	40.96933746	40.43296016	40.15331407	40.02662173	39.90330783	40.089833	40.59233926	41.20853181	42.08355678	43.17482099	44.42590055	45.87779583	47.50508222	49.03607975	50.60476268	52.27720503	53.75971742	55.10500266	56.44167432	57.63971259	58.80113394	60.04827812	61.22409612	62.39991483	63.70874717	65.21804359	66.87999275	68.82035446	71.09374792	73.51457492	76.27919214	79.21662071	82.17784743	85.37795466	88.54164124	91.80573203	95.1527918	98.69935677	102.6530082
15512OD	52.03998635	53.68267302	55.29791641	56.72251199	58.15828427	59.72899142	61.41996557	63.20781638	65.11677794	67.24738971	69.36558498	71.44852343	73.59437249	75.65891751	77.64231526	79.60857669	81.53097673	83.26667647	84.9548652	86.3506331	87.2907805	88.11302046	88.80687367	89.56013974	90.59704312	91.99826119	93.63740956	95.46069683	97.70333793	100.2001967	103.2390747	107.0406369	111.345742	116.1590666	121.2801202	126.3723422	131.3498362	136.1001552	140.453451	144.1695258	147.3631328	150.0030767	152.0551134	153.5219685	154.3354992	154.5567322	154.4486597	153.6806058	152.3945465
15512OS	42.07991617	43.02108799	44.08642821	45.19732007	46.42128268	47.52496026	48.73768754	49.96005769	51.41460315	52.69295814	54.01448371	55.25597382	56.54521769	57.85618002	59.37504682	60.81088292	62.32980693	63.79067785	65.24927243	66.6129088	67.98523019	69.51551264	71.22921337	73.05644295	74.95291138	76.69416046	78.3511089	80.01012698	81.70858557	83.4559666	85.15260731	87.01419553	88.8772042	90.65879267	92.52386128	94.76611259	97.28784457	100.2137736	103.3952269	106.5911969	109.8186784	112.779962	115.2787372	117.0879142	118.2429581	118.5427544	117.8830608	116.4295287	114.3014145
15513OD	42.48039627	43.14895595	43.97553149	44.77106302	45.49833575	46.08236902	46.62782357	47.10098544	47.64643999	48.14756879	48.7177991	49.09404512	49.62667812	50.12826053	50.79702898	51.55801981	52.53070103	53.69764536	55.13065095	56.69226594	58.61167388	60.869743	63.5909625	66.31290921	69.06576989	71.7150272	74.0713175	76.35198142	78.59125449	80.69279411	83.04022633	85.33077656	87.70607688	90.15876423	92.74882091	95.45917858	98.41615712	101.5446389	104.7593959	107.8986331	111.1872892	114.5422287	118.1640313	121.9507765	125.9424702	130.1393745	134.4972444	138.8940908	143.3903212
15513OS	52.47869075	50.61618736	48.7489683	47.07314959	45.40748007	44.32551644	43.97121187	44.18031693	44.92045905	45.85282933	46.99985539	48.03683957	49.00471809	50.19970877	51.58168654	53.0699501	54.49566165	55.58027684	56.39923338	56.89743007	57.36034671	57.72816987	58.3301024	58.91631525	59.45568293	59.85669916	60.42667077	61.21840598	62.43439726	64.14015961	66.48508072	69.32866599	72.74085409	76.62509398	80.85990247	85.24659452	89.79423315	94.26081363	98.46404891	102.2469177	105.6705537	108.8418836	111.7579588	114.4898543	117.1961282	120.1192676	123.3227171	126.6061041	130.1431448
15515OD	37.95060869	38.02627009	38.20808827	38.52033962	38.80525173	39.27491413	39.65473869	40.12931026	40.71459025	41.3320153	41.93770495	42.66053945	43.34392617	44.00885391	44.67645264	45.37361561	46.03617027	46.83932564	47.60055265	48.29693569	49.14676805	49.99566616	50.77033962	51.54228904	52.47344589	53.54617344	54.63008569	55.88925622	57.32522098	58.78713781	60.52542843	62.32564267	64.2029249	66.20881618	68.22327319	70.34001194	72.47577286	74.81988456	77.2106344	79.67978946	82.32828036	85.10624071	88.02432598	91.12697671	94.48285051	98.23614571	102.126949	106.2854718	110.5519049
15515OS	35.00546681	35.89927223	36.68008839	37.5891793	38.51686131	39.48813352	40.65523078	41.91915443	42.93392598	43.92641414	44.79872201	45.65216099	46.40259829	47.41577079	48.32072483	49.41634091	50.64381686	51.8106086	52.96073844	54.28096459	55.671643	57.04365297	58.5053326	60.03318509	61.66315356	63.34671714	64.96244222	66.5402454	67.93362912	69.37969416	70.91505848	72.68300074	74.76748033	77.11579063	79.68278642	82.33186687	85.30408686	88.49196833	92.20658597	96.39483088	101.0975134	105.9993023	110.9272801	115.6208122	119.9601947	123.6884072	126.7664122	128.9591064	130.2782295
15516OD	52.06481379	53.83752441	55.55897071	57.18674781	58.77512984	60.41521835	62.07714046	63.66682607	65.2267404	66.66326072	68.03364494	69.44161606	70.93626612	72.47773188	74.22963437	76.11878412	78.2282375	80.41146157	83.09866472	85.80244515	88.6153828	91.53899522	94.44232316	97.30518133	100.3875684	103.6246282	107.4534794	111.6038506	115.9408001	120.0858917	124.1258947	128.0483607	131.611652	134.9052859	137.8388367	140.3663164	142.2293008	143.2139241	143.5775604	143.5642395	143.3239594	143.2039462	143.1367077	143.3499714	143.9186055	144.5272036	145.0273881	145.4191145	145.4590038
15516OS	44.71408532	46.2487734	47.82655993	49.48290634	51.28328115	53.09666131	54.88040161	56.72342335	58.6550456	60.46571558	62.33028759	63.9123386	65.29492916	66.65398788	67.90450599	69.16323124	70.58859045	72.14177634	73.71903159	75.01220495	76.37123247	77.73218051	79.41860893	81.25890558	83.21801064	85.36011852	87.37599598	89.25297408	90.93102542	92.56628002	94.52170979	96.5795732	98.80560441	101.1566849	103.6615198	106.322618	109.0873552	112.3724712	116.151345	120.3827182	125.2664517	130.5748145	136.3298395	142.4913115	148.8150975	155.2238548	161.7612208	168.210427	174.4792217
15537OD	56.85168561	58.20258956	59.49266711	60.69135943	61.73853475	62.43233906	62.82688453	63.02387862	63.17320425	63.27452608	63.46873231	63.76057434	63.8155143	63.94516407	63.93516679	63.93721078	64.07851826	64.53938918	64.98529261	65.66587067	66.31123144	66.85668599	67.38133101	68.13459708	69.02760246	70.02322388	71.00362951	72.12688723	73.16314281	74.41548642	75.55354378	76.85356487	78.22076347	79.7750584	81.27571106	82.75644129	84.26432731	85.9853696	87.7934924	89.73423906	91.79295418	93.95202984	96.43688895	99.26626518	102.2379345	105.6325163	109.3685428	113.6570629	118.2004922
15538OD	48.70881341	49.33441058	50.15281296	51.21127389	52.41774091	53.65883914	54.80798201	55.98980019	57.34100827	58.50791099	59.60842722	60.66144666	61.88090203	63.31184283	64.74540745	66.3908407	68.17640409	70.09029874	72.0976944	74.10325345	76.12402344	77.99509777	79.89514091	81.41372473	82.59117265	83.50686854	84.16774888	84.64072071	84.94131955	85.11574208	85.26410606	85.51082889	85.96575858	86.59256051	87.67315258	89.28613073	91.24632679	93.79394809	96.94447882	100.6286191	105.0136649	109.657418	114.7945931	120.1050658	125.6014786	130.9699152	136.0365039	141.0281566	145.4335265
15538OS	54.1460117	55.24517198	56.46755461	57.57990057	58.44556982	59.2251847	59.66500924	60.03784388	60.36088701	60.72975783	61.0564492	61.69309373	62.52995855	63.24594047	64.06380671	65.07055803	66.19837744	67.70093363	69.16821601	70.86345187	72.40367196	73.99086623	75.27400346	76.66618763	78.10700711	79.63325084	81.33622187	83.2455479	85.29742085	87.84748147	90.7458933	94.36455605	98.64913177	103.7574123	109.3980158	115.8636003	122.8549076	130.2978044	137.9857698	145.6886999	153.3133711	160.5924065	167.4923262	173.9372656	179.7235579	184.9991497	189.4494768	193.3867867	196.53795
15539OD	29.53227823	29.94712864	30.56390155	31.12623024	31.79333687	32.70242778	33.64057107	34.79419431	36.23230327	37.72003	39.27258127	41.0521587	42.88902387	44.72447863	46.87680088	49.23094836	51.56244209	54.25787908	57.24860486	60.39038988	63.70972512	67.17014174	70.57181098	73.70495051	76.65202609	79.20078139	81.49452348	83.47596671	85.23869671	86.5766442	87.61106942	88.50876201	89.38886608	90.42313316	91.87524137	93.64775155	95.84684199	98.26791521	100.9361864	103.6589654	106.2150872	108.8263501	111.3642113	113.7116755	116.1061179	118.564784	121.1372493	123.8668289	126.7424968
15539OS	33.77611646	34.58993253	35.54557558	36.54436215	37.5750077	38.81094048	40.01831714	41.5454594	43.12549938	44.70752716	46.25190527	47.8265315	49.24754542	50.57432209	51.70830328	52.80391936	53.876108	54.99994209	56.11525622	57.49111314	59.14447715	61.21996932	63.76514574	66.74576361	70.17693606	73.93475481	77.83886129	81.65624723	85.31901204	88.8288165	91.95294398	94.77630268	97.29529363	99.37342349	101.1517459	102.4027328	103.5424097	104.6408289	105.9414659	107.6485499	109.8595262	112.7855086	116.4238767	120.6894732	125.7607824	131.4083883	137.9429453	144.7695208	151.6873439
15540OD	43.91635305	44.7320196	45.57219835	46.50272612	47.58691684	48.64932806	49.72202197	50.76365245	51.74537347	52.62067171	53.60109052	54.38484123	55.26242759	56.07359695	56.80086968	57.41462846	57.91930355	58.48297327	59.02842782	59.67201614	60.46754421	61.32942789	62.31977289	63.27113481	64.19958669	65.16389569	66.16023289	67.34308243	68.6743223	70.05124005	71.49851712	72.99646898	74.50178389	76.06466675	77.87253154	79.99786585	82.58193484	85.64258506	89.09700082	92.79756997	96.98122683	101.4104822	105.7896569	110.3098623	114.6092474	118.5053759	122.0669909	125.0640675	127.6940321
15540OS	39.44827756	40.11428452	40.80317827	41.5886709	42.50419409	43.48892697	44.41420607	45.42080376	46.37366	47.32182243	48.3657022	49.28387035	50.29463681	51.42677654	52.70224068	53.9354685	55.18074278	56.56542553	57.94526117	59.28264861	60.67332701	62.1047124	63.50991405	64.76818432	65.96909263	67.16646194	68.68444269	70.2974257	72.0186504	73.87874465	75.92150532	77.84343303	79.60251617	81.31169545	82.84431319	84.0656558	84.90054876	85.1168414	85.05804582	84.66512091	84.23928278	83.51407831	82.97489305	82.65865742	82.69898987	83.17027838	84.19211717	85.67886144	87.72809809
15541OD	32.99224437	33.84647005	34.98771615	36.20655857	37.40665575	38.77619032	40.12510577	41.5708476	43.02539305	44.36887949	45.742123	47.1987544	48.81844885	50.4493488	52.07133657	54.01414594	55.9762275	58.20605642	60.53060878	63.17590852	66.00440736	68.89613932	71.75563812	74.55125843	77.29472351	80.20381442	82.90699837	85.64220706	88.36886389	91.13945978	93.78684096	96.51995087	99.14259755	101.52979	103.7464655	105.7653087	107.7277402	109.8387673	112.0994304	114.6103009	117.365774	120.4238399	123.7351088	127.4374528	131.5752335	136.0175088	140.6413519	145.2627133	149.6472321
15541OS	37.56676969	36.9663724	36.70786528	36.64241687	36.86706543	37.56810899	38.50625229	39.53988925	40.73998642	41.86407679	42.98780372	44.13075291	45.35959417	46.5745541	48.14580883	49.57024453	50.95211931	52.42400499	53.98153825	55.5359289	57.18128967	58.83736558	60.46108974	62.05122098	63.84088239	65.44152624	67.18910599	69.02036667	71.03248666	73.17750411	75.43066059	77.71514338	80.17325107	82.61070043	85.04209206	87.40704138	89.76165702	92.26529069	94.92979917	97.84870286	101.1295388	104.6653602	108.4957969	112.3104165	116.5110217	120.8709453	125.2524372	129.7844093	134.2345096
15542OD	46.22622369	46.59241312	47.09210101	47.39334141	47.79368106	48.44751462	49.18411914	50.13957769	51.27628396	52.61275239	54.14901629	56.08007466	58.71972101	61.77364661	65.66275198	70.09691134	74.91071632	80.14649582	85.89525015	92.21723834	98.90140395	106.0400529	113.1007642	119.9776584	126.6108197	132.7813006	138.7284331	144.2550063	149.4470222	154.2387224	158.5149314	162.3149497	165.4179521	167.9644914	169.9444636	171.2876587	171.800311	171.4105641	170.0146692	167.6400965	164.2281508	159.8462552	154.7598003	149.205332	143.2342481	137.1224171	131.0133244	125.1610759	119.4319409
15542OS	35.24730336	36.28955147	37.47813311	38.60735321	39.77649273	40.98619634	42.193573	43.20897432	44.39048039	45.41441553	46.46854158	47.7342779	49.12478499	50.59202541	51.94757496	53.41897964	54.84607211	56.30389959	57.88497994	59.62670205	61.74957553	64.03067641	66.25633309	68.54942044	70.72927232	73.21321973	75.93928736	78.93528956	82.34521276	86.21934925	90.47753837	95.03609675	100.037049	105.28668	110.6563846	116.2885617	121.658749	126.6498739	131.3311109	135.5493851	139.4706983	142.896768	145.7607907	147.9414631	149.6862044	150.6930403	150.902298	150.5543823	149.6165452
15544OS	69.89966028	70.18645963	70.78145877	71.41156699	72.2115319	72.90800268	73.17286543	73.3116788	73.38284094	73.26324602	72.96823328	72.6614151	72.35005812	71.96040136	71.78760875	71.86655981	72.27759968	73.11629764	74.30093939	75.69461476	77.08336085	78.68504472	80.04894881	81.39122425	82.51349016	83.57797033	84.39243525	85.17791332	86.12684146	87.47523013	89.27227506	91.85365087	95.13080319	99.10212638	103.7722008	108.9787265	114.2934439	119.6032909	124.7481079	129.3887287	133.2731254	136.3633534	138.539351	139.7671328	140.3691059	140.5536416	140.5100236	140.5504428	140.948743
15545OS	45.36977629	45.68535094	46.05356494	46.22808318	46.18515535	46.27873126	46.26051608	46.36896272	46.43131915	46.53736461	46.75464214	47.11002731	47.41209238	47.77115111	48.2632207	48.94490814	49.49239731	50.18749896	50.78749154	51.47135405	52.23131492	52.93609654	53.71019259	54.58750811	55.50659769	56.43388575	57.33863865	58.25217576	58.92299444	59.49674468	59.73852886	59.76017657	59.63671806	59.52553489	59.4879244	59.47792573	59.53023356	59.75778302	60.21640986	60.95127695	62.12319114	63.91483272	66.23473601	69.02769852	72.02595589	75.2946864	78.94939665	82.80526491	86.67386488
15547OD	54.04121226	55.67367276	56.68248541	57.3634158	57.93739215	58.1409659	57.76114134	56.57857513	55.15307756	53.72460972	52.80258838	52.14172467	51.99897246	52.41094659	53.0131666	53.56619609	54.10366405	54.94041547	56.01888102	57.19326678	58.27553905	59.2970262	60.52595451	61.53400421	62.47165923	63.38926558	64.39628012	65.41486636	66.34917935	67.46085011	68.56310411	69.85639815	71.36630943	73.01039054	75.11216666	77.46686693	80.37148562	83.7410209	87.33740997	91.34251543	95.60098405	100.2000289	104.9015108	109.7045316	114.5841654	119.329121	123.9744207	127.9887043	131.2993247
15547OS	50.29044758	48.29378093	46.33356025	44.59862067	43.20599053	42.50938624	42.15861407	42.2089712	42.49481825	43.0638348	43.916575	45.14971854	46.52987151	48.19614618	49.86370919	51.53197618	53.22703448	55.001443	56.80428349	58.67854517	60.53113452	62.32850924	64.00917573	65.71380372	67.17270452	68.54710943	69.78218703	70.59091048	71.32809032	72.00494593	72.72323886	73.69418335	75.0091629	76.79377539	78.95988187	81.62619019	84.80344807	88.30592416	92.26295818	96.50402555	100.6751764	104.5219657	107.742191	110.2254542	111.7974881	112.5005937	112.4729975	111.9053712	110.9796545
15549OD	43.9311409	44.8250996	45.9439836	47.12458836	48.45757918	49.74307494	51.22667278	52.74179632	54.2394156	55.84910792	57.5566375	58.96976089	60.35108254	61.60850109	62.82710266	64.03900979	65.59811367	67.2954275	69.18665175	71.18315957	73.25200931	75.05035054	76.82275044	78.3089884	79.70028201	80.96233368	82.09813135	82.87051322	83.41687428	83.77148923	84.00464838	84.35081898	85.00828136	86.1675963	87.95459262	90.16636796	92.89648021	96.15275574	100.0497818	104.411508	109.3040626	114.7632849	120.5743048	126.6832546	132.8512115	138.772807	144.3787155	149.5089763	153.9193268
15549OS	52.37248924	54.13856021	55.71774708	57.28007577	58.76351755	60.23972494	61.53801068	62.89143372	64.28195815	65.77281432	67.29852572	68.79623933	70.61858576	72.55624043	74.35813557	75.99654319	77.2776628	78.23146543	78.57606298	78.51264468	78.06546506	77.4264131	76.90609464	76.31696181	75.85389432	75.76456035	76.00778614	76.72653198	77.91333493	80.11269725	82.86728946	86.44791967	90.72159923	95.59841642	100.9794513	107.010772	113.5164635	120.4877569	127.8734769	135.3718553	142.6195817	149.6261118	155.8711291	161.1008544	165.1124434	167.8222101	168.8564009	168.3536932	166.4084001
15592OD	54.11340124	54.69733706	55.58104636	56.74004711	58.06119087	59.67224052	61.52818749	63.3561821	65.39963566	67.4588571	69.52910857	71.56083332	73.5248642	75.20518008	76.68281486	77.69869163	78.31382613	78.76784099	79.30601224	80.00567974	81.01138791	82.30113914	83.76278825	85.21163455	86.62798448	87.82531045	89.07397808	90.27458815	91.55692153	92.72326452	93.95978962	95.2191495	96.59703064	98.23867451	100.2801528	102.8845943	105.8905875	109.1048022	112.4684386	115.7252343	118.8268627	121.4590745	123.488807	124.7870719	125.3508231	125.2468227	124.4572282	123.279136	121.6826623
15592OS	45.22164293	46.18194788	47.19491924	48.39543325	49.63788952	50.96219843	52.3567439	53.51081085	54.67028011	55.87089712	57.01593226	58.17995522	59.23041396	60.25191082	61.13879256	61.8156818	62.41739377	62.93497675	63.73388394	64.6797572	65.59186658	66.52998872	67.58394588	68.76253614	70.04153477	71.44308853	72.99085513	74.69977708	76.49750241	78.05632227	79.5490799	80.99087941	82.39118403	83.64620278	84.74317932	85.77376764	86.82898573	87.86475788	88.93404319	89.97766391	91.27142057	92.69813052	94.26136017	96.01330497	97.88715779	100.0649796	102.6287807	105.4317218	108.6962787
15593OD	39.02316666	39.75299246	40.64109247	41.57533195	42.49629558	43.45696813	44.44759785	45.34788513	46.34806754	47.49103511	48.57275356	49.86262928	51.41087931	53.07260479	54.84548811	56.90628711	59.05848347	61.34994472	63.8132938	66.21699663	68.70827484	71.4395856	74.10861796	76.92261436	80.01950351	83.41984003	86.94302021	90.6782289	94.46962807	98.39233537	102.3524121	106.0669389	109.5772795	112.9648555	116.2013626	119.258891	122.196502	125.4186935	128.8026144	132.6990245	137.1701938	142.2036112	148.0288294	154.4220026	161.2670676	168.4263611	175.6182182	182.7030113	189.2378304
15593OS	31.78458491	32.27132659	32.88810903	33.60662772	34.37563532	35.10304226	35.88678256	36.65828601	37.38949862	38.36963133	39.38842912	40.31920693	41.53047492	42.79490627	44.16319032	45.66659789	47.12100913	48.67419572	50.37873147	52.20123118	54.12600223	56.28727098	58.76695251	61.20389592	63.70706073	66.2528742	68.88923784	71.67610238	74.47117823	77.39246507	80.3841636	83.48972112	86.46344757	89.35107214	92.30770943	95.42446275	98.81848491	102.5637609	106.9596162	112.0430444	117.77558	124.4941559	131.7297065	139.5841148	147.9024956	156.4073001	165.1141482	173.6804553	181.7926317
15594OD	44.37429151	45.6879751	46.75906754	47.85078187	48.7892411	49.59837931	50.28184024	50.90479591	51.54300204	52.23832495	53.07238492	53.97620565	55.20820097	56.91588662	58.75118152	60.95005278	63.38587744	66.07657797	69.06610697	71.8524815	74.6190841	77.41477446	80.29742709	83.18391557	85.90042253	88.64324604	91.37487446	93.86438682	96.23098824	98.24435355	100.3711534	102.4057485	104.2858526	106.1474547	107.9985248	109.8486515	111.9379779	114.0933207	116.6495084	119.4485813	122.8308626	126.2589125	130.0315808	134.0118762	138.1697755	142.3299644	146.5849665	150.5883179	154.4058172
15594OS	39.78163494	41.42880284	43.34007922	45.19657204	47.06829903	48.91201782	50.94668371	53.03468184	54.88006384	56.72179031	58.41228	59.91674631	61.51265959	63.05948951	64.4996591	65.65136719	66.73029605	67.5182613	68.3489692	69.21767148	70.21397122	71.4950721	73.0744185	74.78153506	76.68423115	78.73320354	81.23389504	84.03852012	87.00208005	90.02024564	93.20621213	96.53653023	99.76911788	103.0010411	106.2058549	109.311547	112.5950692	115.8518413	119.1068837	122.3862194	125.4278204	128.0727948	130.2240018	132.0276642	133.1361313	133.9195432	134.5121404	134.9289107	135.3675856
15595OD	38.32213142	39.0967702	40.08999911	41.12283186	42.27416437	43.52079669	44.86971214	46.17786685	47.49435945	48.78351003	49.984126	51.18250621	52.11412811	53.02459474	53.77378706	54.72606694	55.602675	56.6925243	58.11386178	59.64751677	61.58929547	63.66554642	65.73265145	67.88132928	69.91521315	72.12205505	74.22988579	76.54385411	78.92354861	81.22774644	83.55937334	85.65639218	87.63052646	89.6328555	91.71092779	93.95987008	96.18279128	98.44386916	100.9489843	103.6740709	106.7462921	110.2588563	114.1720151	118.5572614	123.205574	128.0640613	132.8452537	137.4617774	141.7146884
15595OS	37.76319643	38.25123284	38.94012659	39.58788612	40.35689371	41.29626812	42.09972902	42.91170779	43.51951877	44.12548169	44.80732103	45.47458337	45.96782303	46.33145939	46.61543898	46.87150123	47.02313961	47.4284616	47.86907369	48.73475439	49.67653344	50.82652144	52.0932586	53.78983723	55.73925157	57.87913305	60.30801912	62.68462198	65.02129364	67.15418105	68.98169916	70.91135649	72.77851937	74.72695299	76.68826086	78.64071308	80.80022916	82.98323128	85.34745789	87.80950858	90.50571442	93.33968977	96.14209054	99.0256417	101.733182	104.329259	106.916653	109.3193776	111.4747308
15596OD	37.96033374	37.77466791	37.74590024	37.78275681	38.06832262	38.79559534	39.49192047	40.25569881	40.81351991	41.38162266	42.07051641	42.83819858	43.66841576	44.44923193	45.49695171	46.69377899	47.92563074	49.49019692	51.36942569	53.6493773	56.17349798	59.09974116	62.37902485	65.82646387	69.5537803	73.23466596	76.69200932	79.77309452	82.67660245	85.32430545	87.7007155	90.02538785	92.0586208	93.89679579	95.54808044	97.00651758	98.36113323	99.75896662	101.2865011	102.9084639	104.5463507	106.385917	108.2157586	109.9835552	111.7039906	113.2101635	114.4044148	115.2057391	115.4517448
15596OS	35.88273863	36.6748685	37.67508906	38.84565492	40.10057519	41.38376791	42.59649519	43.66117512	44.61625394	45.29103331	45.80584474	46.35212534	46.82191849	47.38062876	48.19716922	49.36263171	50.77009964	52.41278874	54.19047858	56.25570263	58.3503744	60.62301081	62.80230817	64.86322195	66.71018531	68.35353331	69.59588623	70.73534185	71.83666784	72.96215959	73.92981581	75.1233895	76.50199821	78.09399483	79.92620919	82.12134483	84.63514016	87.52286668	90.59660617	93.9586362	97.63330147	101.7103812	105.8721917	110.2412206	114.7670337	119.3910481	123.9632943	128.5496923	133.0935017
15627OD	59.72488473	58.58279974	57.63013528	56.75411745	55.80884379	55.16013024	54.85649386	54.93521673	55.49347895	56.18906403	57.00532879	58.04573822	59.11333049	60.24109927	61.60086788	63.07246642	64.76739051	66.70977124	68.69115483	70.75410392	72.93131325	75.37419406	77.87581912	80.59457814	83.55776215	86.59703272	89.75214733	93.00652313	96.27261075	99.69883659	103.2484394	106.8373004	110.3400511	113.9180742	117.4901636	121.027995	124.5856067	128.2563019	132.052656	135.9875814	140.0350841	144.0648089	148.112123	152.1706487	155.9445107	159.269774	162.1791257	164.5206507	166.1808056
15627OS	45.76090171	45.97864845	46.23637217	46.55720832	47.10266287	47.65871707	48.26063919	48.96168275	49.85840711	50.74606115	51.68196106	52.54447729	53.45804943	54.4820359	55.56853138	56.56853138	57.62152204	58.78410721	60.07805183	61.26880611	62.60514866	63.83148575	65.18961612	66.55433377	68.02063855	69.6706869	71.52098708	73.67942463	75.94610388	78.37976768	81.03683957	83.8667769	86.82981595	89.80195687	92.71716586	95.66274816	98.62811071	101.8220229	105.3491454	109.3096112	113.9973706	119.4231179	125.5734579	132.5635119	140.2919527	148.474549	156.8633076	165.276843	173.3628103
15628OD	53.90581894	54.81042862	55.6843397	56.59343061	57.42321812	58.17201822	58.95925244	59.81499828	60.74630841	61.69197256	62.7385247	63.73055406	64.73503529	65.81063565	66.89302965	68.0579782	69.23476653	70.39385778	71.59700567	72.69291063	73.85411835	75.25030379	76.7119529	78.45584523	80.41259072	82.37916912	84.56772405	87.06750904	89.71883808	92.19154913	94.83897469	97.42829895	100.0356757	102.7098694	105.5600593	108.6495909	112.0985794	115.8747746	119.821355	123.9434579	128.3723311	133.0351445	137.8170811	142.4807816	147.021173	151.2582841	155.0175226	158.2468345	160.6896709
15628OS	49.15883428	50.69352237	52.24737063	53.62240288	54.71834356	55.57869929	56.14034202	56.57633452	57.12178907	57.5561846	57.83648578	58.01830396	58.1517549	58.24325319	58.52723278	58.8861618	59.32311734	60.0984015	60.95053759	61.7773004	62.62744661	63.71557652	64.99486022	66.3584137	67.6225742	68.81767377	69.99670826	71.11469546	72.03307689	72.99147589	74.03348056	75.27316215	76.60125524	77.97537856	79.54243885	81.33339899	83.34678789	85.61684071	88.18091722	91.08158944	94.22699321	97.4861471	101.1625796	105.0494447	109.2123482	113.6759082	118.3659397	123.304306	128.380507
15629OD	43.50958737	44.23870156	45.06364684	46.01834835	47.09689088	48.48841268	50.01914631	51.59532651	53.16103016	54.78436383	56.30916075	57.84192588	59.23320805	60.49006653	61.70206313	62.93827404	64.01549218	65.33623019	66.89636439	68.63024798	70.27649411	71.82182035	73.0546015	74.15852009	75.093836	75.7942921	76.36033145	76.72703483	76.89537811	76.83145072	76.82286973	76.82851549	77.02787018	77.61697041	78.48405179	79.67614954	81.30209004	83.37564087	85.80496563	88.54187844	91.83713878	95.5072833	99.72808977	104.3860564	109.3369772	114.5240798	119.9419986	125.3328441	130.3877113
15629OS	39.95800538	40.50978296	41.27464156	42.13674129	43.02792775	44.25312666	45.32595236	46.45228889	47.41757341	48.39742348	49.45246402	50.54419916	51.65827283	52.63108444	53.69540613	54.68109478	55.65693422	56.71063753	57.67548752	58.99151126	60.21094027	61.55208518	63.09145598	64.66298676	66.41242842	68.37676066	70.66405591	72.88063431	75.14358035	77.22596602	78.83285176	80.22087236	81.15461315	81.71847118	81.97808907	82.09271726	81.91560294	81.81026181	81.85113733	82.19173293	83.12407199	84.84782548	87.15552521	90.16754844	93.70944699	97.72709864	101.8647024	106.1563818	110.1938608
15646OD	41.82857826	42.49886114	43.15402256	43.94096929	44.74037829	45.58631134	46.43540226	47.09951713	47.78511741	48.36375323	49.0414231	49.76771649	50.47336336	51.24638956	51.92027734	52.56304724	53.10850178	53.80602715	54.69584309	55.60511156	56.53966938	57.46663943	58.33517664	59.36513138	60.52123781	61.87858512	63.43366935	65.20115176	66.95817184	68.62151753	70.40888977	72.31326641	74.40192275	76.83619482	79.48824657	82.36284637	85.51303586	88.96073428	92.70725944	96.90784316	101.6660898	106.7928481	112.2273858	117.7812701	123.2785908	128.8889986	134.3814503	139.6332356	144.4992648
15646OS	45.33939223	46.24400191	46.9960504	47.7659541	48.51072242	49.12338985	49.72531197	50.18245801	50.56862536	50.87792587	51.27689049	51.81437475	52.45031496	53.35110994	54.41021867	55.63169479	57.24290848	59.25063983	61.57226458	64.03867548	66.57387543	69.19795435	71.76037528	74.49363396	77.21861232	80.09724842	83.18465354	86.27228616	89.36674014	92.62342765	96.15208921	100.0037849	104.2575996	108.8901201	113.6592927	118.6586914	123.9361225	129.306968	134.8279544	140.364753	145.6489563	150.6880951	155.4213937	159.808265	163.699585	167.1296775	170.0812974	172.3576383	174.0692832
15650OD	40.33592536	40.83016621	41.401182	41.96661932	42.68795776	43.53402502	44.4995835	45.63686024	46.78618587	47.74989492	48.86748193	50.10188571	51.57511451	53.09414291	54.70200833	56.42168531	58.29829337	60.34022175	62.41504392	64.46819444	66.60539731	68.69102547	70.73590539	72.64107722	74.5266734	76.34712497	78.00927318	79.53637695	80.9660166	82.37643155	83.88918721	85.53170222	87.25125954	89.18623421	91.31003154	93.38591211	95.98355727	98.89957913	102.200291	105.9242963	110.0024268	114.5926486	119.655933	125.2608206	131.1356	137.3553578	143.9540156	150.2191363	156.0870417
15650OS	46.76515024	47.94700623	49.10107006	50.23606422	51.22965795	52.28146952	53.08493042	54.01923509	54.93226589	55.80966915	56.81218546	57.64297693	58.68061412	59.85413638	61.21116777	62.51568291	63.77178712	65.03859641	66.12708872	67.13208493	68.15912698	69.09047734	70.08442411	70.95218728	71.82929507	72.78034626	74.06008842	75.63322726	77.69672533	80.2711466	83.23171997	86.37806286	89.93064256	93.91208579	98.17895092	102.9961548	107.9133058	113.2179274	118.669512	124.2075452	129.6493641	135.0759798	140.4650192	145.4578941	150.106258	154.1811953	157.4042705	160.1976526	162.086226
15651OD	35.88909773	35.65158463	35.50814542	35.47819727	35.41793372	35.3936393	35.36622412	35.45093016	35.60388357	35.86570428	36.40196818	37.14087122	38.17222318	39.31718167	40.61231301	42.09224042	43.69738353	45.33657906	47.01429263	48.78906423	50.61665483	52.44739671	54.26305806	55.94900305	57.68254714	59.37671419	60.98167142	62.5948143	64.26743317	65.89049183	67.43559126	68.89624613	70.25651308	71.43177449	72.56879078	73.59250988	74.46002405	75.40301098	76.39981426	77.4227607	78.72312234	80.3677819	82.17463129	84.33476257	86.76085177	89.3785768	92.31288355	95.72506991	99.43521118
15651OS	38.95259718	39.44318667	40.17286543	40.98983383	42.22054013	43.85703798	45.63892156	47.70562571	50.03848683	52.57642954	55.03962534	57.43243339	59.57253231	61.45502368	62.88123009	64.0448057	64.86285331	65.65338863	66.34897301	67.19793008	67.79772048	68.47864116	69.21301755	70.06538044	71.03898829	72.28853468	73.56126196	74.87419891	76.39296653	78.02822113	79.62426134	81.44136186	83.5267119	85.82611639	88.2739778	91.02004797	93.77990029	96.7808068	100.0915784	103.5729481	107.4563668	111.5947557	116.2102349	121.0928525	126.155064	131.5836272	137.0967955	142.8784956	148.5758091
15652OD	50.21406208	51.07076298	51.94029513	53.07103278	54.17131736	55.47409925	56.95955381	58.75834482	60.59874587	62.3442844	63.87773167	65.2243198	66.42957341	67.68241431	69.08201114	70.706604	72.23619843	73.84281436	75.3518975	76.79527838	77.87963312	78.73273745	79.52002092	80.3000197	80.86249681	81.19931654	81.43420549	81.76069919	82.13159457	82.68326985	83.5792597	84.92020902	86.71553178	88.73257516	91.13905196	93.82254167	96.82690985	100.0196367	103.4560561	106.9819447	110.8100711	114.7364093	118.9929504	123.3302564	127.9830336	132.7730685	137.9636404	143.1995898	148.6392642
15652OS	55.56498163	54.17525552	53.43960016	53.32824568	53.74728428	54.47626357	55.54559534	56.88621764	58.2936814	59.89496543	61.55321607	63.2722376	64.9212702	66.45974107	67.95571726	69.35400911	70.99838049	72.71748283	74.3451552	76.31370198	78.4136082	80.78315388	83.19743278	85.53842441	87.92205811	89.90885856	91.57100677	92.85270205	93.80144778	94.47685866	94.85603333	94.95977922	94.70232322	94.36780132	94.07192022	93.86288036	93.82696117	94.28843758	95.13219937	96.37714247	98.35618383	100.8894778	104.1042369	108.1272562	112.94219	118.600097	124.8467497	131.891363	139.2829167
15656OD	61.96139908	62.60720097	63.55436186	64.78612796	66.59264304	68.6195859	70.86326114	72.99833783	74.76759685	76.04739033	76.81022575	77.12731517	76.89895075	76.38094607	75.5521379	74.15551619	72.48450054	70.64053483	68.99276664	67.70901073	66.8282332	66.23825975	66.04824136	66.27291523	66.78855757	67.60234139	69.02236453	70.87289498	73.10982652	75.75446181	78.60323195	81.68107397	84.95762079	88.28984971	91.69677041	94.88025665	98.02678403	100.8887315	103.7340268	106.5182128	109.4616581	112.4807483	115.6083117	118.8246349	122.0758223	125.2831483	128.6758485	131.8473337	135.1116791
15656OS	42.05877512	42.73118279	43.55775833	44.58023938	45.76252955	47.09730391	48.52279698	49.91385339	51.27373193	52.61721836	53.84451225	55.12177831	56.40142441	57.67474088	58.92525898	60.3367913	61.75495252	63.15209059	64.74175956	66.23308737	67.72395429	69.2220726	70.81662507	72.63588819	74.69827687	77.11868564	79.6337738	82.44425479	85.4562808	88.5608902	91.98273676	95.47633154	99.18074521	102.8714246	106.7042132	110.4327989	114.1993575	118.0547971	121.9064941	125.913491	130.2260957	134.7851452	139.789213	145.0528731	150.6349938	156.3204998	162.2446109	168.0435236	173.6354315
15657OD	40.01886888	40.69610838	40.74004017	40.65242212	40.12990362	39.27838794	38.05279628	36.66763254	35.3874047	34.07035169	33.02294402	32.18022953	31.69741024	31.66970617	31.68656505	31.98394116	32.33928091	32.93483474	33.77423356	34.64441716	35.71367853	36.8336192	38.14056015	39.43928077	40.69294669	42.14715646	43.49486126	45.02093332	46.63503994	48.30540432	50.03763442	52.04374383	54.25593081	56.5341946	58.96122984	61.6939947	64.6275614	68.11604101	72.16440964	76.86292475	82.1195058	88.22046176	94.8590719	102.026474	109.3803974	116.9395072	124.5558007	131.8077628	138.7459869
15657OS	26.48268821	25.93275226	25.51216888	25.2775116	25.33161302	25.4641526	25.64597078	25.87706757	26.34989201	26.70823236	26.88699982	27.2333074	27.33688563	27.64697873	28.18856551	28.78758916	29.48251325	30.15495006	31.0877878	31.82399628	32.80366828	34.22888565	35.73933185	37.59655675	39.55627771	41.44446148	43.31014737	45.09059559	47.00591694	48.66784182	50.47708789	52.06749344	53.42869221	54.81156332	56.15679654	57.38060483	58.82621314	60.64980316	62.83790796	65.34385681	68.40718287	71.94389551	76.18329065	81.06547928	86.59912491	92.80891141	99.81255618	106.9945623	114.307826
15658OD	43.63068147	43.74930538	43.89973796	44.07280211	44.23681329	44.68273406	45.42619497	46.05926652	46.99975621	48.05897765	49.23985048	50.46419768	51.69303894	52.73549825	53.75303962	54.73433061	55.69410914	56.64898647	57.84288337	59.17891485	60.78902227	62.71093056	65.03758448	67.56680194	70.40092468	73.44360802	76.61333674	79.77177429	82.98103957	86.31378521	89.68133406	93.12200997	96.5649962	99.99939589	103.2565849	106.2737031	109.2751479	112.0852231	114.8903087	117.7071693	120.440703	123.2725934	126.1732795	128.8976662	131.5846391	134.3980699	137.1446284	139.590373	141.6542983
15659OD	36.01212519	36.27023836	36.52338444	37.02039337	37.78396052	38.83619066	39.94328794	41.05162256	42.24549519	43.42602643	44.54171129	45.80391485	47.01903048	48.28346183	49.42308842	50.41952341	51.19978679	52.06688656	52.97290178	54.05694129	55.08294608	56.11549551	57.10084083	58.06031834	59.06865866	60.21076653	61.5534505	63.07552442	64.58678194	66.1084241	67.62042479	69.34983271	71.31728328	73.37687163	75.77367817	78.48439095	81.5292511	84.8923	88.77563893	93.44190216	98.79122855	104.7305846	111.0223479	117.4916486	123.9324806	129.994296	135.3312447	139.763126	143.2203314
15660OD	34.85458235	35.57352621	36.46522141	37.37285822	38.40253865	39.61210806	40.85388773	42.24533844	43.54933513	45.12358648	46.86046635	48.89716339	50.9005876	53.00876964	55.25490917	57.57649855	59.73099795	62.07190739	64.3194809	66.68628727	69.03144386	71.37246045	73.46182424	75.74053747	78.13251149	80.71992631	83.64493769	86.94498374	90.57557748	94.63915114	98.97627605	103.5247886	108.2370481	113.1843525	118.0231011	122.8136617	127.323761	131.2655487	134.7723264	137.7080584	139.9554776	141.7312525	142.9501551	143.5041088	143.6250069	143.445103	142.894799	142.1149556	141.4334689
15661OD	49.5860672	51.30291159	52.96702957	54.58324328	56.11010673	57.68179044	59.07447884	60.5849006	62.08868269	63.30368215	64.58411442	65.7589413	66.99978499	68.37608754	69.83063299	71.27213495	72.349282	73.2932656	73.8311726	73.83288436	73.75661815	73.50860665	73.05737582	72.5777144	72.02928439	71.51952085	71.06208732	70.79263236	70.77126867	71.10374589	71.99018374	73.17811168	74.60054918	76.44566484	78.5964841	80.85916554	83.7221541	87.04146715	90.9481867	95.42376917	100.6896272	106.4332483	112.6584313	119.1380823	125.5922921	131.7491726	137.6199639	142.8308092	147.3240322
15661OS	44.79991219	45.97929278	47.24619363	48.47459516	49.67469233	50.78841678	51.69750768	52.55521878	53.24081906	53.76483674	54.34575064	54.88865211	55.34563515	55.78029459	56.2263246	56.78211628	57.34890053	58.04830204	58.78690373	59.7800345	60.75274069	61.65049293	62.59985039	63.67630248	64.69422427	65.57580324	66.42595152	67.24365546	68.05731201	69.03544201	69.85014205	71.01202323	72.41987263	74.10087932	76.01411022	78.24008872	80.66642276	83.23351843	85.9019491	88.62789986	91.22838662	94.01211132	96.70243142	99.2782461	102.0363249	104.7325904	107.5615935	110.3411421	113.2618582
15679OD	42.8635833	43.95696779	45.01407554	46.0510996	47.22651152	48.40352804	49.59967769	51.05461745	52.46392961	53.68232103	54.84503521	55.60446618	56.20870833	56.78773707	57.31658936	57.96171292	58.64177392	59.45194973	60.33663663	61.14358208	62.39005314	63.91219919	65.8275899	67.85111202	70.08568746	72.31870443	74.40725985	76.39317252	78.44535966	80.38592113	82.55153517	84.72195504	86.91543718	89.24792272	91.68743134	94.30934559	97.35673523	100.5476622	103.9617927	107.344782	110.8627167	114.4788548	118.1212047	121.6570442	125.0900497	128.4986628	131.6040212	134.2710786	136.8943523
15679OS	48.40622434	48.77233609	49.15773912	49.41688295	49.52047071	49.94726493	50.52366708	50.98339324	51.43468996	51.75450342	51.86407922	51.67047743	51.41426676	51.06030204	50.81220523	50.81691222	50.86191594	51.22485733	51.83707567	52.72667243	53.89087087	55.3651286	57.00146242	58.62963833	60.31253121	62.08176387	64.30692499	66.89828491	69.91868002	73.41405314	77.01188209	80.58628568	83.87212649	86.83872639	89.4521526	91.70525013	93.7277076	95.02265514	95.82204507	96.00487865	95.64934748	95.22235524	95.05367002	95.46710968	96.59364943	98.72800099	101.9838243	105.8965745	110.769833
15742OS	55.60220718	55.41206013	55.1976894	54.99024304	54.49324174	53.76149715	52.78993086	51.54565256	50.11462576	48.4860389	46.93043691	45.54731092	43.85195507	42.16990141	40.39024145	38.46450632	36.48756443	34.79580255	33.44499016	32.50859486	31.84312057	31.5351937	31.30983699	31.40993188	31.73031373	32.44435709	33.74351051	35.40149723	37.51964864	39.91191639	42.48906916	45.14676666	47.54051486	49.93426306	52.17988205	54.38335245	56.77146461	59.42875775	62.49041817	65.79359887	69.50219102	73.55582844	77.92649841	82.6994889	87.53108631	92.27045614	97.01004306	101.2016754	104.7520183
15743OS	49.02498453	49.97696062	50.85807662	51.64364277	52.61305965	53.56926034	54.26023483	54.98783875	55.77943802	56.52838724	57.22980777	58.09095244	58.91746313	59.76361986	60.63835248	61.167142	61.7028545	62.16217943	62.52208779	62.65559144	62.5520082	62.18824317	61.68986858	61.17363531	60.77941097	60.54445093	60.70060938	61.02545721	61.65491936	62.46264822	63.66699912	65.16526482	67.05136871	69.28052139	71.93064568	74.67957028	77.83842434	81.40181385	85.21192863	89.33934923	93.76376898	98.13293665	102.6097461	106.9862289	111.0706808	114.6235046	117.9605234	120.6752264	122.7765219
15783OD	27.6305757	28.36169607	29.17846818	30.09943667	31.08115768	32.26767731	33.38763879	34.62641178	35.88658073	37.17967918	38.36920235	39.63140592	40.99938237	42.39667615	43.92115021	45.61661391	47.47979944	49.49936433	51.76010028	54.17587662	56.56132022	58.99337422	61.45120447	63.98847129	66.48098027	68.91938435	71.31455231	73.72409404	76.02318157	78.26456174	80.49772089	82.78220367	85.16068268	87.68942608	90.2994905	93.31638406	96.8637619	101.0495474	105.7862486	111.2379573	117.2696263	123.941839	131.1508255	138.7419434	146.699913	154.5823399	162.0876673	169.1402949	175.3508384
15783OS	27.80721283	28.02944062	28.3023881	28.7808687	29.32632325	30.12541476	31.13974623	32.3948659	34.00370268	35.94347659	38.25340375	40.91540666	43.44399886	45.93728568	48.22068024	50.2413552	52.12069009	53.89666921	55.60105757	57.03970476	58.32707526	59.43048581	60.53177435	61.77521446	63.34490585	65.33390288	67.94931412	70.99601572	74.00823281	77.13963387	80.20306986	83.02844238	85.35549094	87.18594846	88.60040561	89.68440177	90.12546123	90.31200617	89.94254372	89.65175213	89.30100944	89.12545568	89.32663588	90.07205339	91.34380965	93.22466764	95.64940505	98.99189966	102.6816899
15792OD	32.30830019	32.19582037	32.24857105	32.51423732	32.99333416	33.6942775	34.56707018	35.69340654	36.85687776	38.34460449	40.05175573	42.04123202	44.01154813	45.85580444	47.65738401	49.1802337	50.51447851	51.64168583	52.42958312	53.26611189	53.78891303	54.1530897	54.34201189	54.61151123	54.9814193	55.46267735	56.17035571	57.28005669	58.54675952	60.26097835	61.9070334	63.81477079	65.72386169	67.72988025	69.69865175	71.7374656	73.83795443	76.04141374	78.15964161	80.42534984	82.70173298	85.20893236	87.7709517	90.44841142	93.36507832	96.70767905	100.2161109	104.1766163	108.3882745
15792OS	31.72846985	31.99043066	32.38204193	32.85096325	33.45171217	34.36093729	35.41554815	36.64254275	38.06956135	39.83844098	42.06080246	44.68607538	47.42411457	50.13607857	52.50483738	54.50366142	55.94431027	57.0806264	57.73124695	58.23674011	58.14183461	57.64773594	56.84745823	55.89221781	54.82892158	54.1370326	53.65901427	53.53116781	53.74645857	54.28055018	54.93444547	55.76116597	56.5781198	57.36763763	58.28526757	59.25356952	60.29699222	61.36093695	62.60701162	63.76692338	65.04556032	66.13445837	67.34235347	68.66805857	70.1177767	71.65923448	73.45246679	75.31919861	77.52050573
15793OD	35.6691409	35.8786361	36.33098845	37.05248711	38.14927223	39.34146049	40.82505833	42.53801554	44.42869776	46.62693925	48.80962094	51.08317427	53.37906577	55.64859043	57.73579095	59.65202089	61.51369164	63.19036657	64.84218424	66.51861434	68.25128104	70.17315362	72.26154189	74.31931097	76.32260756	78.58466755	80.89024839	83.11330761	85.39111536	87.61967052	89.91365051	92.2407719	94.65039548	97.3651123	100.428197	103.7965698	107.6314975	111.72179	116.0900907	120.4364742	124.7970102	128.7505694	132.3814808	135.3932308	137.8607407	139.7447662	141.0774189	141.6247434	141.5926833
15793OS	37.24216496	38.51233916	39.79205773	41.09432706	42.4273803	43.71245748	44.83241896	45.77372222	46.58814621	47.32595201	48.03335051	48.77877808	49.88837051	51.26517937	52.71081543	54.30983942	56.01852556	57.86881638	59.74696454	61.42697976	63.07234053	64.467659	65.72248806	66.704886	67.64786079	68.56025418	69.35751967	70.20622253	71.17773507	72.35986467	73.78453272	75.34174278	77.29050792	79.47796076	81.79725924	84.24347063	86.99741364	89.86377647	92.66499467	95.23967327	97.68428525	99.77194214	101.5887999	102.9543887	104.0839254	105.1039026	106.2118017	107.3133704	108.7938198
15794OD	51.38778097	52.14968733	52.80942639	53.46972518	54.0747216	54.7000233	55.24547785	55.73955258	56.14917686	56.45847737	56.75865277	56.9377646	57.09795692	57.49221178	58.02915088	58.93748786	60.21743462	61.82592669	63.78391509	66.03818165	68.55737998	71.24945276	74.15955526	77.19059129	80.37758116	83.83439636	87.34671783	90.93407995	94.50165974	97.97585713	101.3908345	104.7141585	107.969918	111.2737905	114.6260293	118.1077312	121.6761773	125.1345035	128.3089613	131.2237986	133.9043711	136.166945	137.9529051	139.3017009	139.72497	139.3644388	137.8991248	135.312783	131.9050362
15794OS	48.85621054	49.74616831	50.4172776	51.02970609	51.69062112	52.49340161	53.24972673	53.97997388	54.43076151	54.83809246	55.16382703	55.48261573	55.87326431	56.53869768	57.35043266	58.08881864	58.81106151	59.59928409	60.49444164	61.80946385	63.3565497	65.10182988	66.96766905	68.85915791	70.75654741	72.63014845	74.65783795	76.64348568	78.65429965	80.57558649	82.14315033	83.48120395	84.68674955	85.82460993	87.08593889	88.54432123	90.22009139	91.95771304	94.05031932	96.28775787	98.79502591	101.5950456	104.6154057	107.8286702	111.0188613	114.0291783	116.5162527	118.6107004	120.127741
15795OD	36.64535384	37.00514256	37.4784858	38.16014793	38.8211604	39.73255435	40.89279522	42.13929332	43.46334839	44.98865301	46.76177562	48.65447721	50.79969267	53.06412402	55.28932641	57.54491008	59.41934932	61.1114873	62.77646394	64.12316895	65.29934138	66.20628426	66.8587806	67.39853599	67.91139152	68.58567255	69.42874562	70.59221302	72.05542062	73.80338842	75.96935758	78.474617	81.43148388	84.72031819	88.18340232	91.76252747	95.46442829	99.37997922	103.5213824	107.6631393	112.0054814	116.6089547	121.2306276	126.0613452	131.1078547	136.4261703	141.9500517	147.3636981	152.5828483
15795OS	43.61169572	44.89778033	46.20306015	47.59063166	48.78473213	50.00490119	51.18133025	52.39489642	53.86536824	55.71145318	57.69880676	59.9115233	62.05289112	64.1493995	65.9782486	67.60700885	69.25898465	70.84073743	72.23844424	73.61684279	74.63926211	75.52849232	76.2719463	77.26871837	78.50333751	80.18391557	82.16659268	84.41310813	86.95884011	89.75806704	92.57585005	95.59641682	98.6779473	101.7808755	104.7869429	107.7710939	110.4701552	113.170741	115.7297523	118.1503025	120.4022349	122.4105738	124.1284325	125.4408146	126.4720854	127.0972415	127.039068	126.6432356	125.5282718
15807OD	60.84063998	62.11010603	63.26316591	64.28581411	65.27272589	65.93203874	66.37372	66.48957062	66.28731398	65.72042292	65.21042772	64.79813038	64.39160642	64.33304249	64.51486067	64.80280165	65.41500924	66.19238073	67.17703941	68.59347118	70.05833366	71.73656533	73.60157013	75.62756348	77.73414404	79.978216	82.35139188	84.70920285	87.0181857	89.38071303	91.81334131	94.58843231	97.5663251	101.0315593	105.1175815	110.0315413	115.4765979	121.773631	128.7167677	136.1716746	143.9608813	151.679795	159.1671143	165.9266371	171.9557093	176.9893508	180.6171722	183.0922546	184.1579132
15807OS	65.10516912	66.21795065	67.28431181	68.2801205	69.0371711	69.39429786	69.50390937	69.46314621	69.514474	69.96693178	71.09611685	72.87770254	75.09641301	77.73325383	80.31723022	82.4748008	84.35233168	85.76121035	86.696674	87.40737013	87.95155334	88.21975847	88.273459	88.40085671	88.69921667	89.31677732	90.53434823	92.13880435	93.7961079	95.3342084	96.56987832	97.30751731	97.89080117	98.68298479	99.99847759	102.1289486	105.2859282	109.3993704	114.3786489	120.3526743	127.0648977	134.4749173	142.2613886	150.1575498	157.5762128	164.0027327	169.1443038	172.7774603	175.0232169
15809OS	44.91306894	45.95653395	47.12575462	48.68413058	50.32737281	52.01953333	53.82299423	55.58461588	57.33441994	59.07811598	60.73327741	62.09247589	63.49236922	64.66720373	65.63061905	66.38996644	67.09716415	67.84548326	68.73670751	69.65630757	70.83916335	72.28431147	74.23342133	76.53467074	79.38352897	82.42144637	85.78046764	89.24856984	92.51497165	95.54164193	98.34537437	100.762309	102.8626154	104.6444778	106.1885785	107.423405	108.7468782	110.2493092	111.8406691	113.9296681	116.4122273	119.4860992	122.9792106	126.9140153	131.0578156	135.2846104	139.3827438	143.0805338	146.2092452
15810OD	33.99295096	34.66535846	35.59543263	36.55013414	37.65291595	38.75617495	39.85641584	40.94732493	42.05676339	43.17123448	44.37989252	45.47108217	46.7102779	47.69898709	48.6511501	49.31459496	49.86004951	50.33617228	50.7072043	50.90145076	51.09167168	51.4278131	51.88920593	52.46065383	53.33618719	54.41570594	55.93030028	57.98100038	60.3190755	63.03337825	66.21515274	69.72756126	73.22931394	76.72194568	80.2125962	83.5468046	86.72043471	89.42369565	91.65948486	93.57346205	94.92977905	95.65709548	95.79281894	95.44532498	94.67953283	93.463055	91.68654633	89.79926023	87.90278903
15810OS	26.50691778	27.60422759	28.88735147	30.15741314	31.52152148	32.91304311	34.26195856	35.68147139	36.96871983	38.20765443	39.43304617	40.38254686	41.38688694	42.3081672	43.46148716	44.62930333	46.06512833	47.62439728	49.42471244	51.19531354	53.18830906	55.28521763	57.60476789	60.0366686	62.43206163	64.83990444	67.13841629	69.13762041	71.04761783	72.48689686	74.04369216	75.34170532	76.65226191	77.91586789	79.28364424	80.84352667	82.55924849	84.74167217	87.31188618	90.37550423	94.17272741	98.45491167	103.3705417	108.6651292	114.3973472	120.3297667	126.1477405	131.4817116	135.7670711
15811OD	35.40296936	35.75132023	36.32853421	37.26179886	38.46189603	39.6820651	41.01125995	42.4288767	43.9183197	45.47954178	46.96941549	48.40871846	49.73638569	51.09740934	52.23799515	53.20147913	54.28178857	55.25623009	56.40913599	57.43680711	58.71925701	60.27308516	62.14821833	64.22036119	66.21603394	68.42916489	70.86171376	73.31625921	75.92022636	78.41139117	81.207609	83.98435558	86.95983124	90.02918937	93.52231806	97.58086257	102.1073719	107.0083958	112.3861424	118.1439015	124.2573436	130.6451146	137.0041982	143.3069354	149.1972524	154.4728505	159.0308796	162.6921137	165.5474326
15811OS	44.40714368	45.63325709	47.06922531	48.60342754	50.27552934	51.92466146	53.57555112	55.12934737	56.41476371	57.50965951	58.40627497	59.12447045	59.60461807	59.97843135	60.26241094	60.37753331	60.35100243	60.2176961	60.10791189	60.12993136	60.38655125	61.04903551	62.06110625	63.58895874	65.60148135	68.1046635	71.14668968	74.7461156	78.75792763	82.80013345	86.71341705	90.35604234	93.52781053	96.29579093	98.65270025	100.6857106	102.661214	104.5795718	106.5726124	108.7928855	111.7806258	115.3650256	119.6366945	124.4684268	129.888461	135.6887263	141.4703674	146.8668178	151.709895
15812OS	59.74710742	61.37821302	62.55879038	63.53005392	64.37681996	65.01101476	65.48174841	65.90856309	66.03169667	65.75645377	65.15104814	64.51269323	64.03345073	64.09908919	64.57826441	65.39569231	66.53377394	68.0642017	69.60311855	71.37889168	72.88777299	74.36190241	75.86453941	77.48717984	79.29761644	81.33957672	83.60153198	85.73834645	87.90760873	90.06366383	92.31499273	94.95135637	97.83090349	100.8149685	103.7993878	106.6351291	109.1931159	111.4751344	113.8984382	116.4636119	119.4563044	122.7794536	126.6030273	130.8845222	135.6833836	140.8773374	146.3813927	152.1604912	157.7795147
15818OS	42.39043496	41.97193354	41.75631402	41.67832635	41.64805534	41.81871588	42.39322281	43.16097051	44.07406339	45.07471917	46.43024132	47.89386402	49.44623739	50.99978083	52.72728764	54.3553224	56.06752361	57.65141262	59.24869225	61.14141464	62.9558962	64.94455754	67.07321236	69.28533311	71.69662372	73.98373101	76.49519001	79.08085424	81.70824363	84.29601149	86.94202215	89.89939117	92.76834245	95.77461798	98.94182171	102.2306879	105.7374892	109.4111106	113.339454	117.4243351	121.714454	125.795716	129.5016903	132.9562052	136.1692325	138.867664	141.2187569	143.1942416	144.9051292
15820OD	36.59187664	37.37036306	38.2538851	39.22704385	40.0933668	41.01292315	41.88173467	42.67249645	43.56915907	44.26537531	45.01932595	45.73607497	46.54935213	47.45981875	48.16710871	49.00344224	49.83737079	50.73190516	51.92926407	53.20772761	54.56712584	56.07124467	57.76509788	59.45112575	61.02077345	62.61520039	64.07811841	65.64806019	67.25825778	68.82920803	70.42163363	72.09329189	73.61313768	74.90585813	76.27238742	77.71970853	79.33377006	81.17511611	83.07438313	85.34000119	87.79175568	90.26836742	92.95190707	96.05786341	99.57489707	103.3403931	107.353535	111.6938761	116.1627662
15820OS	36.90776998	38.00693026	39.2017198	40.49132122	41.73299339	42.73036055	43.76126966	44.6441314	45.55531519	46.4898106	47.37824388	48.52217241	49.92765704	51.56003224	53.43962721	55.41349168	57.65968843	59.78479455	61.92612076	63.78457711	65.40010383	66.71640396	67.80125982	68.65157422	69.35997356	69.87861148	70.44255829	71.08219355	72.03234239	73.19386083	74.71555259	76.62925027	78.97684063	81.47792816	84.35602015	87.59928339	91.14910611	94.98180459	99.2335753	103.7018648	108.3361248	113.2187202	118.1207872	122.8784596	127.6324803	132.2208294	136.5407264	140.4348151	143.851686
15829OD	49.86888643	51.05714312	52.26088923	53.39277476	54.40417515	55.2174211	55.85564145	56.34674176	56.86333153	57.42520939	57.99734185	58.65772559	59.45923823	60.36434035	61.44350988	62.92508004	64.86870922	67.35584987	70.52594098	74.04379064	77.76049458	81.33836989	84.64772519	87.57963007	90.30802779	92.690137	95.07880402	97.42715593	99.96359877	102.5557105	105.4379626	108.6525269	112.4995242	116.7271618	121.1796584	125.7791089	130.3234371	134.3572159	138.0683261	141.1440298	143.4768261	145.3139815	146.7228685	147.7132541	148.409797	149.0852744	149.6379533	150.0015897	150.4498097
15829OS	42.35772705	43.44415491	44.75904603	46.32843572	48.08035729	50.04125977	51.99043517	53.8688951	55.74432338	57.39582339	58.79197138	60.12422319	61.17916315	62.19185812	63.09872263	64.22408295	65.38948337	66.9262678	68.70290583	70.76409565	73.01621246	75.60527802	77.99193434	80.59507474	83.0272841	85.46130995	87.63623879	89.70392747	91.63409285	93.52985035	95.28846602	97.01345895	98.94121205	101.1694447	103.7393563	106.8395788	110.3059727	114.2701028	118.5730736	123.328521	128.2380586	133.3924165	138.8082282	143.9662011	148.9492472	153.5128625	157.6524866	161.2909435	164.2598821
15831OD	43.42996112	43.75064156	44.29288968	44.90660303	45.66493086	46.57402177	47.45406029	48.08274772	48.72496206	49.23222178	49.71452158	50.0572971	50.1457686	50.03848475	49.98626952	49.77810322	49.57769879	49.57700383	49.88001563	50.43825358	51.25283259	52.11822163	52.99609306	54.04224257	54.95133348	55.73418322	56.606171	57.31182064	58.02653711	58.84059802	59.77992214	60.90585466	62.49201688	64.35918045	66.51649718	69.13670037	71.93258008	74.84710277	77.99177794	81.16150631	84.2008126	87.066649	89.80413402	92.29257202	94.60439509	96.69607336	98.51688316	100.4168757	102.3047867
15831OS	46.8761725	47.28277172	47.47975436	47.79632568	48.03919151	48.33980422	48.56875818	48.6067654	48.6793955	48.6793955	48.85202304	49.34834983	49.96112546	50.92024855	51.93736128	53.0986557	54.44357161	55.97518019	57.72760357	59.62982525	61.47965795	62.96994365	64.28755084	65.29560054	66.03020408	66.69427386	67.24538526	67.77810877	68.29055093	68.87203217	69.56585069	70.53311851	71.8296814	73.32487835	75.05737235	77.20303275	79.48323961	81.85891099	84.29474016	86.95429923	89.76224171	92.74543693	96.09000882	99.82905371	104.1058703	108.8592141	113.9651878	119.5728281	125.8252966
15833OS	41.09436382	42.07911613	43.09333628	44.35359781	45.79043406	47.46602943	49.29873727	51.18041195	53.16428791	55.28837828	57.58791455	59.84885823	61.86410592	63.65830161	65.07848878	66.39986558	67.28786156	67.94389621	68.43464453	68.75102303	69.00078305	68.98694194	69.08793987	69.30145056	69.78460347	70.42833848	70.9382671	71.66494959	72.4003289	73.23659238	74.15674522	75.01864693	76.08056918	77.19147145	78.27233609	79.53744021	80.87735402	82.57916121	84.53474773	86.92911252	89.43185564	92.35472939	95.57567388	98.65948833	101.7770171	105.0100514	108.0052026	110.8868776	113.5041199
15843OD	58.10968468	58.3319123	58.56406749	58.8933695	58.90830092	58.83580607	58.85937396	58.80020592	58.93469793	58.93785199	58.87188062	58.73047187	58.56733704	58.27874097	57.81197773	57.58525779	57.4754923	57.41772738	57.62997714	57.92629762	58.62355146	59.51993387	60.60728073	61.73872306	62.86649184	63.95962732	64.79848411	65.54820598	66.26134768	67.05126364	68.03340426	69.29805062	71.00063809	73.08310908	75.77249908	78.84037781	82.12644057	85.49007693	88.79258797	91.87463448	94.53970545	96.83896498	98.59584115	99.74316822	100.4031344	100.4774607	100.0656926	99.56600744	98.98813837
15844OD	55.74176892	56.50112221	57.1722315	57.75173222	57.81679951	57.47492045	56.75450412	56.03020581	55.21171188	54.30262097	53.46736839	52.54649388	51.482597	50.57401206	49.88848218	49.51625547	49.50696494	49.89794194	50.34594969	50.88453466	51.4026954	51.92565883	52.52146912	53.13667852	53.87022296	54.42488792	55.08700007	55.81682309	56.63348181	57.76521856	59.25722192	61.20945289	63.30508492	65.70680757	68.4045861	70.98062862	73.40059176	75.46004729	77.06171764	77.94487762	78.21504281	78.09354539	77.21094374	75.72556409	73.52949281	71.02901459	68.70009336	66.65085949	65.36664512
15845OD	43.15188633	43.19477116	42.94979824	42.49920516	41.89283302	41.46603879	41.14268182	41.07919277	41.23005329	41.46648962	41.83012598	42.20892507	42.83002957	43.5573023	44.56845405	45.93010434	47.52929549	49.18841761	50.90978102	52.6459895	54.47316846	56.32389936	58.17985743	59.88456865	61.61184138	63.25670034	64.93197771	66.47439506	68.09632631	69.65629682	71.2837247	72.84093475	74.39766901	76.07455583	77.81601299	79.79298262	81.57646179	83.17993164	84.64233815	85.94903218	87.10549094	88.18050246	89.2278165	90.26228679	91.57953297	93.1852091	94.99903245	97.28717318	100.0062575
15845OS	31.87447288	32.59596981	33.38057085	34.4627259	35.59536986	36.69687861	37.98579407	39.24971771	40.23353161	41.264809	41.95339654	42.54008692	43.09387034	43.60677234	44.14835913	44.79706886	45.57733224	46.50746987	47.47578153	48.53186105	49.67246558	50.89884082	52.20931417	53.55849353	55.0332007	56.33432908	57.62080591	58.8984271	60.03549923	61.21620837	62.57090898	63.8873565	65.38316588	66.99925579	68.6124656	70.31235227	72.14392333	74.11276037	76.46234478	79.1034102	82.25748721	85.77830228	89.98546808	94.76968314	100.1054382	106.0235436	112.1880334	118.6060971	125.041746
15846OS	50.32446358	51.31224927	52.12125397	52.75213935	53.19528441	53.74073896	54.14465471	54.62263038	54.9649027	55.34680488	55.78726404	56.47920054	57.3897015	58.29820356	59.32383173	60.39242311	61.20372391	62.04466421	62.95420283	63.95899027	65.08531293	66.28423795	67.46000255	68.62736373	69.95834351	71.59437145	73.33943072	75.23602052	77.32240434	79.17314217	80.84468703	82.173971	83.3609418	84.47184407	85.35809534	86.32805148	87.01263844	87.74951727	88.63801575	89.69751393	91.06000241	92.84602564	95.25814126	98.33832065	102.1396838	106.6753117	111.6115924	117.1058814	122.9411281
15861OD	42.3743411	44.14507918	45.89552862	47.45535903	49.04207646	50.51225142	51.64879053	52.4911773	53.28381105	53.86307838	54.43581911	54.92208932	55.38930373	55.93933591	56.60252068	57.27464641	58.00060792	58.77619761	59.61224608	60.48697662	61.56360314	62.54111169	63.50769216	64.34690753	65.22541011	66.2821579	67.48564113	68.90139805	70.54997878	72.42649009	74.40580958	76.4637146	78.66037542	81.08170665	83.96126279	86.97775685	90.22709725	93.60134125	97.11511369	100.7044026	104.4482519	108.0604796	111.6898193	115.0934414	118.319218	121.1507249	123.8410083	126.2681385	128.6635083
15861OS	35.20569957	36.01311493	37.0153004	38.06212443	39.26859145	40.33534033	41.6080676	42.7683584	43.79900395	44.59703584	45.32430857	45.9101729	46.47458163	46.96736249	47.59521068	48.23230743	49.09628123	49.82355395	50.6012438	51.51068982	52.61191559	53.95670111	55.55579238	57.32210818	59.12766717	60.85754603	62.75088466	64.73253389	66.82344298	68.91324303	71.06407408	73.11467119	75.04617518	76.86981895	78.48495622	79.94116974	81.70102206	83.42144775	85.44070018	87.76591076	90.66031231	94.09665749	98.03246099	102.418249	107.2755599	112.6393564	118.2912507	123.9480868	129.6032451
15862OD	43.5374905	44.09374931	44.69273966	45.25087703	45.73510291	45.97679936	46.3969033	46.80369221	47.4149489	47.88463072	48.35492325	48.96420115	49.97238887	50.97807173	51.98932405	53.00167014	54.28183053	55.50158137	56.72642101	57.92960358	59.35789282	60.99147727	62.53444151	63.98188053	65.40286255	66.96159848	68.46256707	69.81706307	71.02027477	72.16644287	73.12691845	73.91924494	74.53317816	75.16531372	75.70404122	76.42918049	77.05771568	78.10542783	79.49231443	81.36900399	83.74038904	86.50085865	89.5717607	92.90005909	96.46442899	100.3323239	104.2839619	108.5546112	112.8384323
15862OS	38.40766109	38.35342997	38.22057759	38.15360364	38.15360364	38.41540319	38.86455952	39.69255378	40.58514647	41.53015484	42.37517652	43.30159586	44.48969893	45.7134604	46.97958305	48.23634269	49.46612167	50.593329	51.51382446	52.20455655	52.96288577	53.82143784	54.67762236	55.48134717	56.40043675	57.1588003	58.02534589	58.76558443	59.58376624	60.33913005	61.39218244	62.46755323	63.80753743	65.37016331	67.18683936	69.08557649	71.47261429	73.9865792	76.66091156	79.5109024	82.37729021	85.21020647	87.89388414	90.47712361	93.06716988	95.53264479	98.26619166	100.8919976	103.7927066
15863OD	49.56117144	49.56117144	49.77554217	50.25402277	50.78711076	51.48815432	52.21542705	52.94269978	53.65347429	54.50822934	55.34520895	56.06195797	56.82100608	57.63519946	58.18065401	58.81701764	59.2715631	59.82334345	60.45970709	61.0612415	61.72464718	62.54882847	63.69722713	64.92372201	66.22820594	67.64081469	69.10526726	70.71920603	72.20398296	73.77955489	75.50758292	77.18492335	78.90975883	80.60381733	82.63960821	84.75388128	87.22067746	89.8777882	92.73698079	96.06215113	99.60550204	103.5469783	108.0163331	112.8096251	118.0028908	123.3894619	129.169702	134.9300357	140.7391406
15863OS	45.5165485	45.1074035	44.87903526	45.0750618	45.55928768	45.98510534	46.78856624	47.60054502	48.44094571	49.5486686	50.82139587	52.21675699	53.57795577	54.87167393	55.84360469	56.80155771	57.73642211	58.57565065	59.42778674	60.25954507	61.08148956	62.02312955	62.98971003	64.11092169	65.49455539	67.04666589	68.66682053	70.57744494	72.52279108	74.62140725	76.8250885	79.00420518	81.11651334	83.15955006	85.1769	87.14967832	89.30959598	91.60166376	93.97952271	96.68768727	99.71014612	103.2214383	107.322197	111.8793925	116.9188371	122.2608441	127.8716951	133.6747873	139.562045
15865OD	53.37947811	54.28279322	55.23293617	56.33524114	57.5587942	58.71658637	59.97459238	61.28534733	62.28744056	63.31621968	64.12429636	65.05812073	65.90331442	66.87874222	67.88338956	68.86672419	69.91238195	70.84251959	71.97325897	73.20257568	74.55696314	76.02925873	77.26532468	78.51936895	79.71921817	80.99855042	82.39504034	83.85061715	85.20792805	86.33139316	87.42194713	88.35833185	89.41031924	90.8934451	92.59239752	94.56032285	96.89028653	99.6106172	102.7337452	106.376537	110.5734038	115.5172445	120.9367308	126.9160656	133.049512	139.4541973	146.1620227	152.6064744	158.711441
15865OS	52.6776397	53.66942631	54.77092223	55.72264411	56.72311609	57.76729653	58.88376409	59.85753493	60.85568792	61.75176725	62.6331038	63.58570307	64.57470218	65.85688331	67.37161359	68.93487514	70.45810908	72.04104267	73.87557567	75.67867279	77.79291049	80.09818684	82.25017825	84.1510412	85.63713212	86.85034457	87.70508367	88.55947668	89.26629292	89.69857788	90.03747351	90.02715648	89.81635146	89.88757948	90.44706657	91.52275918	92.97369038	95.03082483	97.5173534	100.4073361	103.8048956	107.656859	111.9767623	116.7261866	121.6949865	126.5967608	131.3636509	136.0968857	140.4061009
15866OD	51.88048172	53.14872776	54.04820737	54.91168768	55.39088197	55.84279459	56.38824914	56.97825276	57.61855628	58.23937329	58.86464414	59.48395989	59.90932603	60.40123714	60.6415596	60.86062691	60.99732798	61.09456288	61.10845323	61.12718825	61.32736553	61.77057232	62.32539472	63.13108756	64.02987185	65.06628626	65.95606024	66.66498219	67.09727027	67.43348659	67.89594546	68.33541246	68.77722862	69.59046034	70.65358665	72.18425196	74.06077992	76.61494654	79.82551575	83.59817505	87.89853668	92.56228638	97.45927082	102.3283116	107.1203669	111.7893392	115.9491092	119.9455518	123.5159017
15866OS	43.77765725	45.04205565	46.34275783	47.60301937	49.00870271	50.64520056	52.23073959	53.82859872	55.51591596	57.36015771	59.38589027	61.6559854	64.05482136	66.77438701	69.46730146	71.93699056	73.87306075	75.26778932	76.22792331	76.57296337	76.48449707	76.08034169	75.48532521	74.76148432	73.8418163	73.12748857	72.54130832	72.55440452	73.11959145	74.19005099	75.8447009	77.72670607	79.74454221	81.76453538	83.63767797	85.52985382	87.16066811	88.84263472	90.34767428	91.8228947	93.37200512	95.02783897	96.82023135	98.80463687	100.9777464	103.518296	106.4091922	109.7370044	113.4600844
15867OD	45.311727	46.27073704	47.04456954	47.48786267	47.86899463	48.06141246	48.3887506	48.84989374	49.24041783	49.54761332	49.95656378	50.66089526	52.03166199	54.30666178	57.47171853	60.96871983	64.36263206	67.21801862	69.32805044	70.80115093	71.74186186	72.19239703	72.16851495	71.30229083	69.66768057	67.33205795	64.54655006	61.69638512	59.06902244	57.11392108	55.58462698	54.54453798	53.79884963	53.25651654	53.08749355	53.30241047	53.81448052	54.57257045	55.66814388	57.16997251	58.76401208	60.56952771	62.53877883	64.7956543	67.33896082	70.0926805	73.03583145	76.41322743	80.23339774
15867OS	33.20081572	32.83717936	32.69752502	32.82795819	33.0216491	33.1900066	33.63518177	34.00022749	34.38023238	34.85832249	35.26851099	35.79436493	36.2888735	36.67350075	37.15267667	37.63901034	38.32116595	39.02477368	39.89552619	40.80405391	41.76838892	42.85929801	43.92586517	45.06772024	46.17862701	47.09432255	47.94563536	48.56364788	49.0662065	49.61166104	50.20158698	50.75875508	51.26038048	51.6646673	52.05559748	52.74671208	53.49325943	54.44962033	55.60981542	56.76634147	57.95444835	59.08428574	60.12102127	60.98303223	61.88024417	62.74399636	63.25846793	63.8504063	64.33721369
15868OS	53.28531612	53.94684185	54.66750474	55.61763555	56.63919588	57.81990294	59.15259136	60.47828397	61.81699614	63.29256821	64.64247027	65.80370816	66.7598225	67.41008134	67.56934287	67.62733806	67.38478227	66.86344736	66.12636185	65.26494217	64.30769383	63.57013009	63.09503243	62.86945274	62.84300232	63.29322087	63.78005843	64.436117	65.03577388	65.68541891	66.33731252	66.98776696	67.56978122	68.04406253	68.56389202	69.26394307	69.99754542	70.98018716	72.29474571	73.97183505	75.78962916	77.79948772	79.72593758	81.79768025	84.08837683	86.46606237	89.12405673	92.30092968	96.00678392
15883OD	39.50600607	40.35638393	41.37060408	42.56679812	43.92402822	45.37857368	46.83311913	48.17522812	49.44388546	50.75042551	52.07711688	53.48116268	54.93107432	56.46520892	58.08059172	59.56692505	61.01644065	62.47731157	64.03016177	65.53487292	66.87422388	68.12433139	69.13088781	70.13183108	71.07681691	71.9921771	72.98326041	74.17010845	75.38818221	76.7028219	78.20219421	79.86031619	81.53205247	83.40792916	85.61989247	87.95630715	90.46452886	93.38780906	96.54320942	100.1640937	103.9543762	107.8814316	111.7978724	115.612492	119.1134082	122.0611461	124.7171631	127.0362632	128.8169341
15883OS	50.5683462	52.24189689	53.74299448	55.19753994	56.48156079	57.62645028	58.78854786	59.85651987	60.89634531	61.71792152	62.28217385	62.60694157	63.0698159	63.62793662	64.09537575	64.68948815	65.22118066	65.78939334	66.37318628	67.24245175	68.21243286	69.44745844	70.89974005	72.17246732	73.40194009	74.71108176	75.84429446	77.02938496	78.43107744	79.92164959	81.25465393	82.71526683	84.07633833	85.27789237	86.54497389	88.10656738	89.7469635	91.78347848	94.0547846	96.27527272	98.34520028	100.3897913	102.2570246	104.0519298	106.0698991	108.2703746	110.5248143	113.0203039	115.4613814
15884OD	34.00988145	33.50354177	33.19265608	33.02771204	33.0586697	33.38551157	33.93494727	34.84617441	36.12684354	37.62109167	39.18625849	40.95350716	42.77553662	44.56574353	46.45385395	48.29741773	50.09687909	51.84713537	53.34142754	54.76708395	55.9135007	57.00917886	58.00946947	58.97777696	59.8562355	60.59602252	61.346241	62.00119088	62.66910241	63.45898819	64.14421151	65.04330826	65.97174662	67.08664044	68.56256138	70.31153037	72.51157899	74.98174147	77.66401048	80.56707209	83.53103707	86.67103715	89.83766729	93.21573986	96.5485819	99.94380743	103.6786166	107.398312	111.4281519
15884OS	35.19861828	36.2882328	37.50159021	38.90329656	40.35862611	41.94243136	43.50411259	44.90937944	46.23823859	47.32413413	48.1858895	48.90235797	49.48343554	49.8680628	50.06551153	50.26513672	50.42259286	50.55727525	50.90163664	51.23731301	51.68724996	52.376821	53.20155959	54.1012549	55.14157833	56.31310862	57.52732329	59.04633054	60.7738807	62.68930088	64.88590206	67.32432903	69.81358199	72.46993845	75.22812965	77.74906609	80.28660861	82.86361139	85.33957464	87.82202287	90.39331679	92.91079157	95.36489105	97.97902957	100.5869723	103.5959875	107.2348924	111.1951349	115.5527018
15885OS	41.37154805	41.77814726	42.29803293	43.02392509	44.18162745	45.64077898	47.3118085	49.42709316	51.55296187	53.84896851	56.2676454	58.6319965	61.06967961	63.35967983	65.38499555	66.85808078	68.01670629	68.9522927	69.90972276	70.99148768	72.05347165	73.06279061	74.10305717	75.25558818	76.57693481	78.06717127	79.85997148	81.55513139	83.26382377	84.68077712	85.96627808	87.09452542	88.17171756	89.211208	90.19245286	91.05435111	91.9544213	92.92745694	94.18708801	95.49128446	97.13317039	98.92698392	101.0502389	103.4415318	105.8255109	108.3760175	110.9754847	113.5939817	116.0902127
15886OD	52.73442078	53.54217425	54.81191566	56.40000118	58.140522	60.22083178	62.19527331	64.05298441	65.78641996	67.37094602	68.75844366	69.79712642	70.70841703	71.29213507	71.81100186	72.37692677	72.81475275	73.53971239	74.62910184	75.89880718	77.19857649	78.41715032	79.59345315	80.48949432	81.40688116	82.18973125	83.0423369	83.78643799	84.68498022	85.5015127	86.30451272	87.31626823	88.66642345	90.36347615	92.49726798	94.76277091	97.55865062	100.2817258	103.2421826	106.1559753	109.3009914	112.7131445	116.2977246	120.2563331	124.4165469	128.9159206	133.7484152	138.6473985	143.8846151
15902OD	32.45287236	33.04121208	33.81424384	34.66944989	35.69409873	36.96696021	38.13405748	39.39798112	40.85252658	42.12525385	43.6171608	45.37615828	47.10685522	48.92641276	50.81452318	52.61276314	54.30755303	56.11891036	57.92467846	59.82725456	61.86922177	63.83120519	65.56888788	67.25491576	68.76334312	70.1468655	71.45718939	72.66086648	73.74064706	74.72617271	75.52023732	76.17307698	76.8667665	77.57020291	78.24707031	79.02833904	79.8811271	80.81185913	81.92681469	83.19849743	84.71452193	86.55896551	88.83540275	91.48736156	94.6054306	98.30975342	102.2097002	106.6197329	111.4171247
15902OS	56.38303618	54.0502191	52.0924211	50.56005721	49.10551175	47.76353697	46.44517968	45.20057748	44.32473235	43.97228206	44.11272153	44.53582348	45.27729832	46.14629884	46.90918489	47.87266887	48.78162557	49.88447259	51.14672852	52.41604857	53.79308007	55.2801746	56.92309466	58.70813613	60.65736112	62.77367366	65.02440435	67.1868404	69.19953051	71.0922047	72.83894279	74.51516585	76.30436082	78.18023751	80.27528659	82.44090063	85.0311314	87.63332714	90.48444783	93.44082225	96.38998344	99.40813723	102.3096348	105.1934766	108.0914855	111.0003426	114.1218192	117.5205196	121.4290335
15903OS	40.53639533	41.52499528	42.70462036	44.06808957	45.32900654	46.60989623	47.71013711	48.91970652	50.1759973	51.49804688	52.54162043	53.20063158	53.51653429	53.52162795	53.58403882	53.68839264	53.84346216	54.23500165	54.64905513	55.13831607	55.54989936	56.186263	57.0674494	58.26225177	59.68210879	61.18086069	62.79762996	64.54348894	66.2161078	67.85693671	69.28085015	70.85372855	72.21380268	73.41917628	74.60953314	75.6601188	76.89715507	78.00970528	79.20508021	80.5626512	82.06611703	83.97290525	86.143391	88.72442627	91.7712985	95.07108584	98.8638486	102.8288852	107.0739656
15904OD	42.84936107	43.20466857	43.60085747	44.06977879	44.61523333	45.35297151	46.23111482	47.17563317	48.27934993	49.46458019	50.65654581	51.87362116	52.99154247	54.22342127	55.39086359	56.57268177	57.56221633	58.63039884	59.66435311	60.62058778	61.44717199	62.12988767	62.72929937	63.28529185	63.80845399	64.49379002	65.26336635	66.32295817	67.50863509	68.92748885	70.58380612	72.58245295	74.86156464	77.30355419	80.07655196	83.09956082	86.35592582	89.77095032	93.37483562	97.20630576	101.1747242	105.3945638	109.649772	113.9476353	118.1638163	122.003196	125.5039756	128.3990721	130.7854843
15904OS	46.30745524	46.74738659	47.05407611	47.59807656	48.1132601	48.79014345	49.63923437	50.3665071	51.37013487	52.47746728	53.457755	54.3472453	55.04868178	55.89593332	56.77843683	57.61548615	58.66630797	59.7293455	60.91116368	61.92267401	62.84880413	63.93876717	65.0494201	66.42536684	67.979161	69.71270266	71.89156411	74.20050257	76.69310414	79.39796656	82.23034252	85.10058524	87.99363015	90.9111772	93.78116816	96.42263447	98.84247728	100.9456988	102.868187	104.7043644	106.661653	108.9786072	111.7787413	115.0229777	118.6558234	122.3684089	126.3417837	130.2607623	134.0086739
15906OD	29.76044412	30.15108091	30.9159395	32.0524592	33.34377757	34.92744862	36.41104646	37.98722683	39.60273552	41.25947033	42.77411998	44.20081329	45.3151578	46.24981759	46.84494886	47.3904034	47.74357432	48.23022912	48.63521541	49.19086942	49.7048326	50.37611909	51.07904989	52.07194346	53.19301293	54.46136197	55.83462802	57.42029225	58.99549415	60.72898761	62.45454927	64.34025643	66.27382487	68.34102492	70.39324188	72.44676625	74.79405143	77.27594688	80.02247203	83.22305575	86.78728624	90.84526062	95.30959043	100.2714733	105.6150624	111.2241509	116.8993801	122.5784704	128.1699892
15906OS	45.0429847	44.81698678	44.58279003	44.49437922	44.51297032	44.63176485	44.74823241	45.01334693	45.42475059	46.04306932	46.80658479	47.49117556	48.3789229	49.12769248	49.93075423	50.71242003	51.62137673	52.5660709	53.57120132	54.44043177	55.35392068	56.33142957	57.43930505	58.71443766	60.26616357	61.93059228	63.97673798	66.24946525	68.70136157	71.09646849	73.63195627	75.93448466	78.09030984	79.97500749	81.65747833	83.06063912	84.32781705	85.32097002	86.32076472	87.24920862	88.48812727	89.93497467	91.70145694	93.85149938	96.48877092	99.57405229	102.9287526	106.4548485	110.0481505
15907OD	36.50908279	35.73582979	35.11243751	34.71177535	34.45123291	34.67633785	35.0561624	35.89650657	36.97898899	38.31406715	39.80407195	41.39048178	42.96090455	44.55641972	46.14642819	47.97057169	49.93382541	52.16365433	54.49820362	56.79173175	59.25003988	61.68209388	64.32832926	67.24903939	70.43919719	73.87249964	77.32721225	80.88685469	84.45807648	88.25426761	92.42099207	96.65824405	101.0838027	105.5706156	109.8390454	113.9158173	117.5673273	120.9654375	124.0149751	127.0131094	129.7967675	132.4867984	135.1826477	137.8702753	140.7387779	143.8657948	147.1396249	150.5398171	153.9748868
15907OS	36.32617881	36.50351576	36.88688694	37.2077231	37.68054754	38.34249358	38.79164991	39.55327155	40.55696141	41.6705187	42.92350284	44.12465702	45.60236705	46.91758208	48.30948639	49.76873883	51.20686687	52.79494546	54.2835031	55.81258913	57.17622549	58.6340821	60.3985235	62.44013804	65.04343796	68.28912562	72.01113579	76.37769942	81.52135086	87.64327587	94.40014926	101.9502813	110.0021772	118.2609059	126.5799318	134.7263156	142.3425113	149.4681722	155.8424377	161.2632973	165.2891513	168.144448	170.0165988	170.9549769	171.3298742	171.1999983	170.7486434	170.3463731	169.8900466
15908OD	31.17147584	31.61380698	31.96703893	32.27114504	32.55574573	32.85635827	33.14341701	33.49965945	34.045114	34.61200541	35.26906898	35.85748603	36.54571845	37.41853887	38.31038388	38.97690062	39.70403914	40.38090723	41.00895309	41.55476275	42.26038777	43.02534242	44.15976888	45.5649369	47.20964085	49.05401577	51.13283539	53.38313779	55.76035864	58.16536747	60.61861385	62.98944092	65.24845089	67.1731231	68.83440989	70.19971362	71.35742812	72.46997833	73.59183988	74.82432695	76.41728349	78.25752397	80.62366	83.59242595	87.3229599	91.60871679	96.55789948	102.1854484	108.3118113
15908OS	41.02464711	41.75191983	42.48696934	43.30079269	43.95512425	44.52569719	45.19296993	45.63990264	46.04736606	46.53820246	47.09434058	47.69100917	48.39959856	49.04026933	49.59136928	50.13989535	50.67258141	51.15409157	51.74516851	52.61833919	53.6621333	55.00927838	56.73954461	58.74377095	60.94905021	63.17393147	65.48791816	67.65035421	69.8151148	71.89700248	73.84609708	75.794152	77.7186418	79.58692863	81.52180758	83.81718861	86.66462916	90.06852514	94.17971802	98.86979259	103.9420138	109.5137294	115.1032694	120.4975621	125.517438	130.1114148	134.0722053	137.1817017	139.4994327
15916OD	48.40920812	49.34357626	50.68763143	52.06375746	53.46989961	54.75504407	56.17315743	57.48903725	58.67276591	59.44557571	59.94369472	60.43094427	60.69867914	60.96311049	61.48345358	62.30279021	63.33396461	64.471576	65.86635486	67.43024479	69.25842944	71.12981866	73.00195763	74.84281713	76.54779746	78.10837208	79.40792847	80.72983274	82.24759813	83.75633587	85.43091167	87.19185985	89.00721949	90.84539448	92.78048983	94.71329984	96.6297864	98.55061132	100.3469349	101.8414716	103.3078801	104.487571	105.6088486	106.9877895	108.6866413	110.7177159	113.4100709	116.6601618	120.4666616
15917OD	37.82948511	38.15271204	38.49777118	38.7436572	38.97392862	39.06003605	39.31804241	39.44177836	39.85938575	40.65220053	42.04438643	44.0249776	46.54684414	49.27470571	52.16158746	54.68206163	56.82816037	58.6340984	60.01199167	61.03033863	61.62509537	61.81091343	61.41604337	60.60529535	59.66764069	58.57895799	57.86060853	57.70391013	57.89649478	58.43649604	59.21435443	60.16959485	61.130489	62.29859023	63.67242085	65.03776897	66.47849274	67.97091224	69.37431717	70.68028814	72.24301494	74.04439198	76.13632757	78.62314328	81.48641898	84.71798151	88.37946874	92.48319106	96.96562125
15917OS	56.84276026	57.98315638	59.04368349	60.0452815	60.97733411	61.8426257	62.55517717	63.29226268	64.05412119	64.83052826	65.6055173	66.46023282	67.31191739	68.16048119	69.01263497	69.70897466	70.32871524	70.97980014	71.43192846	71.96692796	72.46253274	73.10211737	73.92361381	75.06028054	76.7166859	78.64723691	81.09049641	83.86860033	87.24242124	90.9759147	94.81025835	98.8756263	102.7965532	106.5361016	109.9607662	113.2899114	116.5551467	119.8102715	123.2461291	126.6764297	130.151662	133.8871724	137.6853464	141.5204856	145.4503243	149.2940001	152.7432487	155.9809529	158.8007299
15918OD	50.641106	50.22700778	49.90795829	49.90795829	50.1928704	50.42396719	50.74732416	51.01675935	51.29533733	51.52858283	51.63523899	51.49383025	51.28232817	51.22048881	51.21388418	51.49301772	51.92024439	52.50597832	53.3144344	54.06307116	55.02185752	55.99603514	57.0431151	58.1526354	59.20125476	60.25683178	61.07501359	61.87870719	62.59995547	63.36120501	64.27105158	65.11849663	66.02820032	67.00766997	68.07716162	69.3109221	70.81285719	72.54736259	74.53913602	76.78416928	79.19339752	81.80417217	84.41139776	87.11240942	89.9393699	92.68396135	95.52424344	98.14534135	100.8323482
15918OS	43.22916447	43.41353572	43.58494984	43.809399	44.18618601	44.71670324	44.9747096	45.32954233	45.70598637	46.08265131	46.68206995	47.08258369	47.52663352	47.97416652	48.23757831	48.44191048	48.72454522	49.34588242	49.90014059	50.59222863	51.16873967	51.58526854	52.04308943	52.50813051	53.12357608	53.95350092	54.85788484	55.70120135	56.59171191	57.53092055	58.58266068	59.75141178	61.0245233	62.41496624	64.05101637	65.75556946	67.62589888	69.74746219	72.31871726	75.27422714	78.81650196	82.75181094	87.14881897	92.08693834	97.38682556	102.9763794	108.9696954	114.9872298	121.0400092
15919OD	42.06201761	42.55492852	43.05041989	43.69817942	44.38281458	45.31495528	46.04222801	46.99768656	47.92536857	48.83567082	49.68572513	50.53263959	51.28882703	52.19144024	52.92773888	53.76297379	54.6852736	55.8031474	56.9258572	58.30529889	59.88271783	61.70677081	63.44999834	65.21131411	67.04607461	68.95114621	70.98295524	72.99802156	75.07215049	77.34967804	79.51564719	81.70917927	83.90253448	86.41815255	89.24752461	92.07876309	95.34138489	98.73567546	102.3894633	106.2292695	110.1935501	114.3869379	118.7945217	123.1986764	127.6059945	131.7885735	135.7486538	139.2425509	142.1824542
15919OS	40.59018083	41.31167776	42.0669254	42.8738549	43.81231412	44.65824717	45.47457227	46.41909062	47.60453658	48.78976683	50.16301034	51.67474712	53.09717109	54.70993077	56.70383661	58.92338285	61.26822732	63.64333378	65.95741099	67.88694833	69.76683148	71.42427722	73.00175476	74.66411174	76.143975	77.35017534	78.58543119	79.82625094	81.19194586	82.68840374	84.68397106	86.80866588	89.2264113	91.89742556	94.85395258	98.4437568	102.6333417	107.2238589	112.2475808	117.420981	122.6572938	127.7581052	132.549967	136.8840464	140.7675455	144.2024064	147.0648554	149.1881048	150.7371022
15920OS	55.9846396	56.18918228	56.62414655	57.08305636	57.70783754	58.5492037	59.44357334	60.68918471	62.18718373	63.77234095	65.49042303	67.3521132	69.1643923	71.11471384	73.4708467	76.25435153	79.29942669	82.70697368	86.01290963	89.50772927	92.84880968	95.90170219	98.67993788	101.1108405	103.160519	104.6588655	105.380387	105.5765873	105.1837616	104.6368866	103.7449715	102.8739548	102.1533654	101.5022874	101.148271	101.0501376	101.1497033	101.6013225	102.2875893	103.303557	104.9241069	106.9761457	109.4024963	112.4087226	115.826158	119.905177	124.4211793	129.717754	135.5709201
15921OD	54.68958317	55.0128101	55.33610223	55.89843091	56.73489172	57.77817848	58.83464605	60.10186178	61.47773535	62.93569253	64.50843326	66.11598414	68.09239613	70.41515524	72.59549124	74.65268187	76.30226205	77.58550401	78.45628149	78.9433136	79.04231193	78.7736428	78.3546094	77.49832778	76.48566159	75.6126494	74.92900224	74.71140844	74.81873322	75.31713312	76.06269212	76.98628166	78.11256339	79.27488431	80.60365365	81.88496191	83.31720526	84.70700767	86.00215981	87.37049796	88.77573533	90.0367605	91.45006145	92.97934376	94.70009474	96.64085388	99.01425587	101.7270376	104.9306585
15921OS	56.24597203	56.80223083	57.32669449	57.75439869	58.23862457	58.55193884	58.93914309	59.14187449	59.32985549	59.368927	59.53003034	60.09176046	60.77858283	61.42764144	62.13270499	62.80959389	63.51900101	64.04721312	64.70612613	65.35491805	66.04561754	66.78777521	67.40786327	67.90285908	68.27479137	68.56302643	68.79548506	69.40556127	70.04550656	70.89852212	71.76667369	72.75221669	73.58849196	74.43322338	75.31502047	76.21724215	77.13972196	78.25227217	79.31573209	80.57384491	81.94527366	83.56544841	85.50439661	87.94031802	90.77459717	94.42266984	98.66952931	103.8314285	109.6412908
15922OD	39.47235801	39.6439965	40.0393923	40.54204663	41.17822855	41.9308541	42.8689974	43.92808845	45.09378225	46.5359719	48.13555249	49.90535424	51.75324665	53.39375375	55.02884813	56.5151818	58.02598468	59.52084143	60.89646946	62.22829853	63.56928114	65.02104742	66.30444128	67.4927226	68.72373442	69.91051934	70.98595359	71.93628554	72.69501079	73.3588784	73.98054712	74.53771557	75.01035448	75.57892331	76.41871088	77.43349387	78.81498441	80.50538566	82.53736877	84.85737957	87.36641971	90.06470212	93.03460347	96.25150299	99.741582	103.6101033	107.9079326	112.3414487	117.0702563
15922OS	40.01411057	40.78874969	41.70241824	42.45691716	43.18418988	43.88513357	44.3652375	44.94470978	45.45513673	45.97915441	46.39424445	46.76695806	47.41535707	48.12215493	49.04150009	50.18680226	51.51252018	52.88211684	54.08016448	55.39618787	56.60997079	57.92627127	59.28083038	60.50169164	61.73973049	62.9281533	64.17204874	65.36180288	66.69392048	68.21814554	69.90620561	71.56904775	73.10119351	74.59418002	76.0002053	77.23467601	78.38339788	79.23996318	80.16823162	81.04360407	81.95826097	82.92346885	84.12089053	85.50588365	87.19284404	89.22029738	91.65019295	94.68666493	98.32381578
15923OD	48.7847082	49.8060223	50.79343241	51.67818035	52.60476685	53.48752871	54.36032139	55.36691908	56.42705293	57.71491658	59.0306771	60.49907338	61.69131227	62.85773884	63.93933244	64.72610647	65.40540106	65.77837094	66.04062687	66.00487934	65.90371565	65.80219408	65.56539223	65.65299017	65.95819369	66.41535325	67.16788413	68.05476171	69.14679683	70.11085441	71.23765425	72.24055689	73.08001015	73.80046914	74.48046875	75.03933508	75.64119998	76.42431086	77.20614624	78.16925604	79.41918529	80.8516055	82.43369779	84.22561854	86.31465634	88.71161374	91.66937811	95.25261341	99.29539143
15923OS	46.11452658	47.02361748	47.9117175	48.83349124	49.79054156	50.73328192	51.6988404	52.60793131	53.45675867	54.16259454	54.59552557	54.99957171	55.38189142	55.74232552	56.10869876	56.57794363	57.2511236	57.95283786	58.75174505	59.57850786	60.42865406	61.54529502	62.68659002	63.88141736	64.96593129	65.98181811	67.10661247	68.19031525	69.32380538	70.48329717	71.94921528	73.62898532	75.5154738	77.84927368	80.55618494	83.75207589	87.37659593	91.28242146	95.3654695	99.55718994	103.6116846	107.4066821	110.9085416	113.9408451	116.3991075	118.4010703	119.8648134	121.1640042	122.2362602
15934OD	30.71973645	31.16222087	31.76121885	32.4716327	33.31446336	34.3058385	35.38388339	36.40249981	37.67916697	38.92204909	40.13573976	41.71036599	43.1072998	44.66592685	46.39493838	48.12765121	50.06381399	51.8834773	53.78387729	55.69796441	57.610818	59.76080565	61.80817656	64.06330178	66.54208409	69.10232301	71.75090131	74.29659098	76.92691838	79.6026646	82.05796537	84.48058805	86.76228749	89.0916755	91.41661973	93.42515703	95.36125391	97.32618297	99.28576799	101.3003776	103.5366905	106.031223	108.8648883	112.0212	115.3854474	118.994536	122.9414895	127.052871	131.2706112
15934OS	31.16554486	32.15733147	33.24824056	34.35183248	35.56907671	36.66012001	37.86749666	39.32126721	40.85059738	42.5207738	44.34159712	46.1723886	48.11092932	50.08673616	52.00707938	53.83261525	55.50063983	57.11144499	58.45571969	59.77209854	61.03618899	62.10555267	63.2777547	64.56210119	66.17211671	68.13018001	70.3384871	72.98326458	75.95770333	79.22343584	82.56750141	85.95309379	89.42549203	92.98334989	96.49818837	99.80736264	102.9668787	106.0851378	109.2352746	112.4371151	115.9028306	119.9819967	124.8437632	130.3312621	136.6334645	143.493368	150.7036875	158.4076649	166.3229308
15936OD	54.13558648	52.80960118	51.54948252	50.67480399	49.96667862	49.77873438	49.76750738	49.89055183	50.09982889	50.28285842	50.45107339	50.63980276	50.93325736	51.44244107	52.00691917	52.92194991	53.86971699	54.97817889	56.21342572	57.72799093	59.42796985	61.21434125	62.93912367	64.54234695	66.03487708	67.44080908	68.64321171	69.817671	70.88632272	72.06554552	73.02597739	74.0377329	75.11337211	76.35532171	77.57324496	78.90683746	80.3523622	81.89310941	83.42080342	85.00286449	86.50567974	88.01634216	89.4777513	90.9976661	92.55271704	94.21701743	95.90104606	97.62363989	99.4186873
15936OS	52.93686572	54.06873148	55.18879249	56.35499226	57.3426257	58.39190431	59.5230543	60.78816882	62.17433652	63.63350504	64.93607192	66.43750486	67.99576985	69.77498453	71.62482799	73.79067854	75.94014809	77.99779857	79.77614663	81.40857003	82.801943	84.08322976	85.21927573	86.20481873	87.31779411	88.42825317	89.35331171	90.16203516	91.17845084	92.43079446	93.7637988	95.21011353	96.75151825	98.25797896	100.0125739	101.7729014	103.5405697	105.5775493	108.0101062	110.5602625	113.4373169	116.5017305	119.8438866	123.561142	127.5116029	131.4208402	135.4862366	139.3891296	143.101
15937OD	37.00017894	37.90101866	38.78911868	39.64165878	40.61107566	41.60420539	42.40766629	43.35218464	44.01919382	44.47439506	44.90983651	45.26266861	45.54358361	45.86586588	46.45497756	47.0540012	47.76485651	48.69499415	49.68845645	51.13613233	52.60829163	54.18879769	56.05405912	58.01526018	60.04701684	62.15048391	64.45062256	66.96396394	69.83460999	72.93031935	75.81564782	78.85300584	81.67787101	84.30921034	86.66584708	88.97051933	91.29886488	93.51918099	95.81116069	98.18433241	100.7006725	103.780983	107.2110478	111.1919209	115.5116307	120.1987582	124.9419167	129.5022319	133.9907823
15937OS	36.62438323	37.15325754	37.56344604	37.7893493	37.97067365	38.07983052	38.22535047	38.55503256	39.10442699	39.82144893	40.73053984	41.64599713	42.84433191	44.22063481	46.10171231	48.35737298	50.94226144	53.8506709	56.86535055	59.67272325	62.29851809	64.54458757	66.46055603	68.16410273	69.66630242	70.9667074	72.06488037	73.04616408	73.90160301	74.83030423	76.19107472	77.95294952	80.20525429	82.79123202	85.56569325	88.40759416	91.0304718	93.54230707	96.06312006	98.50434459	101.2592954	104.2234289	107.5231753	111.6216833	116.2520266	121.5864723	127.5168395	133.8888695	140.4001
15938OD	55.2780623	55.63592287	56.13724102	56.70267833	57.28421957	57.76665046	58.33952019	58.79525653	59.28799369	59.602168	60.08352245	60.66451472	61.40830404	62.28618934	63.35488926	64.51363581	65.84478933	67.33611852	68.99547924	70.73480502	72.94128973	75.15296867	77.61793241	80.32364169	83.38740123	86.87952839	91.05134166	95.76026362	101.1010721	106.7440338	112.6503532	118.3593861	124.1149986	129.7808103	135.4189432	140.8160282	146.0662495	150.8511991	155.4097692	159.1436254	162.5624903	165.6508304	168.398099	170.8553716	172.9647827	174.540655	175.5779738	176.0273313	175.7538549
15938OS	51.19138128	51.86249438	52.8708881	54.10784704	55.4530227	56.87667153	58.2511451	59.76156686	61.14379432	62.39574051	63.54691557	64.34196403	64.84954695	65.26782157	65.49419507	65.65061049	65.97116436	66.29421581	66.65477683	67.21639182	68.15343267	69.46977095	71.08532507	73.06028956	75.14890428	77.37340615	79.58100891	81.65356723	83.72589597	85.78708302	87.70970223	89.44845858	91.05583538	92.5947335	94.09098747	95.72710419	97.43947046	99.47614913	101.8454812	104.5489384	107.6056595	111.0599268	115.0404892	119.2333686	123.7966635	128.6362596	133.5869633	138.4138371	143.0961248
15939OD	48.84181387	50.12086417	51.59416441	53.24192429	55.06694828	57.15785737	59.14848674	61.05790884	62.65291214	64.19836669	65.79778533	67.10576976	68.50894581	69.97307309	71.43003915	72.83759724	74.30479778	76.0786757	78.02258231	80.19753127	82.3144448	84.26527544	86.09033481	87.67471175	89.0319096	90.18653176	91.26898055	92.06401756	92.73663677	93.35969543	93.81051983	94.20906552	94.50618605	94.78762609	94.98637251	95.28250746	95.7088415	96.3605208	97.35277211	98.58571625	100.2474878	102.344617	104.8931961	107.9963851	111.5278001	115.5718675	119.7916856	124.0826922	128.2216117
15939OS	51.0727331	51.336629	51.59435272	51.93090682	52.31282321	52.79742293	53.33165047	53.98993579	54.83458085	55.70073769	56.68825323	57.82267068	59.07747824	60.48229044	62.11546811	63.81680159	65.50942265	67.0454653	68.45185991	69.6186246	70.60729703	71.38764815	72.07796894	72.67441212	73.23443395	73.74678317	74.32983398	74.94784685	75.73833951	76.71001989	77.9895727	79.57874714	81.58716306	83.98545005	86.83619759	89.94153456	93.53379128	97.30425054	101.3958255	105.7196787	110.2305575	115.0075524	119.8648598	124.8378379	129.6593309	134.2701985	138.7245359	142.4195231	145.7738578
15940OS	23.55660595	23.74219409	23.92401227	24.13158729	24.40478672	24.85463073	25.24731948	26.01215571	26.72693218	27.78678478	28.90437178	30.12699179	31.37424573	32.69272648	34.12654513	35.65799748	37.33936483	39.34360296	41.40542464	43.73366859	46.11704982	48.73273572	51.45777824	54.20054869	57.11451617	60.03839146	63.021595	65.97659128	68.9435782	71.83034307	74.72433957	77.55383301	80.18775871	82.66573195	84.97456429	87.37090024	89.59899902	92.03911244	94.40309698	96.79826494	99.51713701	102.731385	106.1908354	110.1529756	114.5397242	119.3103208	124.0686299	129.0084527	133.812475
15941OD	49.8176762	51.08592224	52.56242163	54.22424594	56.03602115	58.10290423	60.39181935	62.55722115	64.74489004	66.73737821	68.46373645	70.16870187	71.66999956	72.92433375	74.05831493	74.96267839	75.84028001	76.70647292	77.56525907	78.69369229	80.33544991	82.20589308	84.2266485	86.45988326	88.83681488	91.23453522	93.95043182	96.97046315	100.5353941	104.6258656	109.1355459	113.6914832	118.3897691	123.0486901	127.6763146	132.0597853	136.300655	140.2322561	143.5620991	146.137361	148.0980488	149.4978499	150.6930764	151.8077892	152.9254664	154.0771554	155.3722839	156.649396	157.7801944
15941OS	54.53472831	56.02972135	57.62093492	59.34949251	61.14890116	63.00326365	64.92168635	67.03483512	69.30349281	71.68729955	74.4138142	77.61191698	81.16207955	84.83253063	88.42105727	91.80006755	94.49062417	96.63821411	98.216989	99.25341589	99.97073226	100.1102184	99.68819081	98.71148474	97.28780018	95.78763511	94.59054774	94.04963337	94.26021992	95.28208438	97.16847784	99.65120489	102.6060444	105.9574224	109.6558533	113.7018703	117.9874053	122.2188311	126.4963108	130.6012136	134.512929	137.9198054	140.9340196	143.4545787	145.4832889	146.9954196	148.0194369	148.4509236	148.2254098
15943OS	49.56645064	50.10620672	50.89422053	51.79753737	53.00390694	54.25030518	55.63950001	56.94076087	58.14117015	59.15354607	60.03183191	60.89042351	61.85816089	62.88293318	63.96575512	65.08374474	66.31855358	67.56572238	68.85532136	70.31022193	71.84703966	73.38971502	74.89490301	76.38279239	77.92185211	79.60089944	81.25889241	82.90319269	84.59204518	86.24768344	87.58037636	88.72462602	89.60772428	90.42247148	91.14866291	91.79980954	92.32296198	92.94044425	93.91482267	95.01224865	96.49480785	98.68257488	101.7434131	105.91917	111.0366988	117.1616086	124.0647958	131.7819609	139.8105406
15944OS	49.90773634	50.85146124	51.80127785	52.70161473	53.6524405	54.34278453	54.88823908	55.33517179	55.53558107	55.56162401	55.45113373	55.33215991	55.52230696	55.77514822	56.15194737	56.57713665	57.2677973	58.03114319	58.7397995	59.56691742	60.53093858	61.57299389	62.75254856	63.86069315	65.14079562	66.59309491	68.15825514	69.93103235	71.87930506	74.24327712	76.90034901	79.89930933	83.19954473	86.73218606	90.64537534	94.69321234	98.78738057	103.0665679	107.4396931	111.9830516	116.5517315	121.2151094	125.7130904	130.2381689	134.5967421	138.6249938	142.3628679	145.6984301	148.6595736
15945OD	108.3296266	107.8346336	107.0835599	105.8508939	103.7332743	100.8043095	97.43819774	94.15336748	91.10661247	88.16307761	85.1228277	81.88874366	78.70361571	75.55216009	72.25347484	69.18455193	66.44819468	64.23794313	62.49336139	61.34428024	60.64325818	60.37240219	60.3741684	60.3667117	60.4550268	60.89023174	61.56003605	62.4826837	63.48296113	64.62175785	65.76325261	67.0661472	68.43334579	69.86723293	71.43869192	73.0164462	74.52880443	75.78117024	76.94419653	77.89906658	78.73420438	79.54824829	80.43477769	81.46600619	82.76858243	84.42272602	86.56174538	89.16781339	92.57755002
15945OS	113.0272356	114.1378576	114.7446164	114.5513285	113.5860512	111.9370124	109.7153431	107.304571	104.8151953	101.8353077	98.08838307	93.57196045	88.64740996	83.43640969	78.27621599	73.24633754	68.71082895	64.90397054	61.97828501	59.71418138	58.47095767	58.19091173	58.57346275	59.43968721	60.89007499	62.47160825	64.32630608	66.11783496	67.76951356	69.24964454	70.49934179	71.40816082	72.22990487	73.05997814	73.68790366	73.92791679	74.15420185	74.03987052	73.58815696	72.89955833	72.13472748	71.36736436	70.70603388	70.18438305	69.97096114	70.17905357	71.04147616	72.31943304	74.28387382
15946OS	35.27905932	36.18815023	36.90581166	37.70384355	38.40006117	39.03162315	39.63354527	40.40718564	41.38257287	42.60372093	44.00364269	45.69933076	47.72620149	50.10301	52.45813127	54.76662098	57.1008658	59.40919599	61.77056711	64.00316863	66.26174198	68.34116294	70.27816218	72.08670876	73.8275847	75.61234492	77.61754469	79.58563718	81.65796592	83.67764144	85.73033905	87.689218	89.68321852	91.57203605	93.40463257	95.14849784	96.90388558	98.57319433	100.3254936	102.0018484	103.5263214	105.1278929	106.7192542	108.2994995	110.1356506	112.0571587	114.2637502	116.4407744	118.7831358
15952OS	46.96431802	47.94907032	49.01683391	50.39484614	51.93389442	53.60021175	55.33146563	57.21432738	59.14200939	60.89193032	62.46989649	63.8021483	64.65916582	65.44427941	66.2329653	67.20756253	68.407925	69.77299916	71.47613109	73.32627869	75.66826699	78.21363068	81.01126029	84.12581218	87.40263922	90.59924178	93.69450656	96.61236017	99.31172527	101.4341465	102.9667781	103.4695199	102.9811145	101.4105141	98.04871889	94.33182942	90.07685436	85.23407745	79.83262183	74.0710203	68.43349977	63.11435769	58.77316978	55.7929632	54.39939672	55.31649468	57.11870228	59.85708479	63.4068333
15953OD	35.22555819	35.36696694	35.51818293	35.63302716	35.80247879	35.98130139	36.35426955	36.84834428	37.23451164	37.85283037	38.39828491	38.81313497	39.43900299	40.06377654	40.61552013	41.39247894	42.17869464	42.89967346	43.81464005	44.7355964	45.79125179	47.33155407	49.12931824	51.27903505	53.84389496	56.70476012	59.66470372	62.83587161	66.14637722	69.36108676	72.74919683	76.0435302	79.04212605	81.93908553	84.67699016	87.00025871	89.1331045	90.97585366	92.640333	94.05596022	95.32167608	96.57831782	97.90541493	99.23209936	100.6838656	102.0791848	103.7064979	105.367003	107.2713387
15957OD	83.95628357	84.10257652	83.49934526	82.36145678	80.54121364	78.05152789	74.81121514	71.3391949	67.80254641	64.53971863	61.78569586	59.6142481	57.92744376	57.02426009	56.63152591	56.72349548	57.24596891	58.48982447	60.27327867	62.54334987	65.16914472	67.60977832	69.72204139	71.29410518	72.48327533	73.26055145	73.73906708	74.07932281	74.11836104	73.85626429	73.52816426	73.12298515	73.0408998	73.51387232	74.60701682	76.23023016	78.19967998	80.57657346	83.07658317	85.71922025	88.64639144	91.78904724	95.38902838	99.52945501	104.2196177	109.3977398	114.8692232	120.7535026	126.6400216
15958OD	44.80762482	45.39410713	46.26362957	47.21103148	48.30758875	49.49193954	50.56998444	51.46305986	52.46497033	53.09290834	53.45318777	53.6352865	53.93361594	54.0842573	54.24318418	54.34049953	54.34266836	54.57458565	55.11591929	55.51601999	56.32119057	57.25836112	58.26546513	59.22985389	60.25404705	61.36641658	62.61302705	64.18979888	65.85251063	67.68288838	69.63216053	71.58492973	73.51261486	75.43372449	77.41304155	79.40581721	81.2377243	83.25842216	85.33157071	87.57442197	89.99547508	92.90226329	96.21893865	100.0630909	104.2859095	108.8351447	113.6004174	118.6208898	123.4098254
15958OS	47.20062082	47.243506	47.34280881	47.65408568	48.19954022	49.17801285	50.27825373	51.54807004	52.84889429	54.19109379	55.52500153	56.72608219	58.01532607	59.35098752	60.82133553	62.37149741	63.84372781	65.68258043	67.85025371	70.30144293	73.00142184	75.6993859	78.27566598	80.37207031	82.16931083	83.50055695	84.30828511	84.61242953	84.32467721	83.34998738	81.93102195	80.21550473	78.69427074	77.64933499	77.23440482	77.42271493	77.99932861	78.98443604	80.36605835	82.0512404	84.02583729	86.13973305	88.40931563	90.66587067	92.58609425	94.3639894	95.79315879	97.08223724	98.30627164
15959OD	44.10274402	44.43167565	44.77511389	45.16018711	45.52382348	46.21416751	46.81772683	47.68405949	48.77496858	49.85536471	51.16355133	52.55891245	53.90142788	55.28144906	56.47178268	57.58807373	58.46481601	59.16373131	59.61314739	59.80390133	60.06234602	60.13039433	60.5443951	61.35064905	62.60245757	64.32678847	66.39203817	68.6657968	71.13317594	73.90867199	77.06151269	80.41966906	84.13368225	87.86667633	91.63589131	95.52842296	99.49910251	103.6209432	107.9844499	112.8490497	117.9179237	123.169462	128.5221391	133.8816105	139.2290316	144.3216213	149.1797756	153.4894375	157.4911985
15959OS	45.29031962	45.42422936	45.7820393	46.18830664	46.58131131	46.87962099	47.07762736	47.31013385	47.7479307	48.45376656	49.20784829	49.88772028	50.56662577	51.19900097	51.72447274	52.28507129	52.72822883	53.49718718	54.36793969	55.22083699	55.94810971	56.66154168	57.33874928	57.99056833	58.62852825	59.36171064	59.99911846	60.92176611	61.98598792	63.16780611	64.53139877	66.1205316	67.80869848	69.69179708	71.82171319	74.22135683	76.82066831	79.78397924	82.94811249	86.22517464	89.60170468	93.05758598	96.57658317	100.1014945	103.5931431	106.9877562	110.221713	113.232089	115.8828153
15960OD	52.35422793	53.33961383	54.43052292	55.33961383	56.15138938	56.91954387	57.6468166	58.36913438	59.14342117	60.01806363	61.01501291	62.15850795	63.44584933	64.73124279	66.35909133	68.08997241	70.13770294	72.4095237	75.00489668	77.91377952	80.93710813	84.05704845	87.21160195	90.03009172	92.5522454	94.74995006	96.62997575	98.19692369	99.40629855	100.3973618	101.1386122	101.7952701	102.5123881	103.4167071	104.8549819	106.8580371	109.5615879	112.7213405	116.2223816	120.1282945	124.1180552	128.340375	132.7928016	137.4915834	142.3318627	147.3738487	152.6959589	157.8065935	162.9167661
15960OS	52.8210255	53.82153459	54.78175527	55.79613113	56.87350325	57.87022365	58.87420481	60.00464318	61.20505246	62.2596706	63.41481087	64.36171168	65.27284657	66.3718442	67.53077143	68.72677508	69.97031611	71.27235205	72.66366855	74.13608551	75.84506156	77.6522196	79.70261383	81.9925766	84.4544976	87.01550293	89.77094269	92.67923737	95.7212025	98.89491688	102.1594197	105.5765624	109.251195	113.1512916	117.2735922	121.5186983	125.9691308	130.4907844	135.0827352	139.6101261	144.0875175	148.5121467	152.9327143	157.283174	161.59777	165.6530637	169.5533655	172.987381	175.7901459
15962OS	51.67079891	52.25218201	53.18604105	54.22836789	55.3945642	56.6932921	58.0731163	59.24189307	60.30424985	61.44265574	62.62355943	63.80093973	65.08633596	66.13289573	67.18174986	68.41259627	69.73831454	71.33178017	73.23021282	75.39300606	77.70578697	80.12168468	82.40784593	84.68714974	87.02988919	89.69927008	92.483456	95.2782572	98.21284832	100.9865639	103.4766457	105.6276224	107.4233738	109.0353442	110.6453379	112.0388073	113.2239005	114.3159936	115.6079733	117.0018186	118.8836614	121.2735589	124.0893444	127.6503941	131.4891954	135.4229036	139.5048766	143.1169857	146.1269171
15964OD	57.95464394	58.9881727	60.38716403	62.01788087	63.87899121	65.94380569	68.05090263	70.28676467	72.56343217	74.86493856	76.99117591	78.97683924	80.68134655	82.09339558	83.15062783	83.94360352	84.72427229	85.47259175	86.29423246	86.85326316	87.48602364	88.30142628	89.26087258	90.43946284	91.83354256	93.5004862	95.42151434	97.640711	100.0732769	102.6022908	105.5847307	108.6817495	111.7434151	114.8577527	117.7412609	120.4864065	123.4331873	126.5127251	129.6225676	133.0496348	136.8398451	141.1038756	145.9074416	151.1681463	156.7103979	162.7380524	169.0209004	174.8937711	180.4592008
15964OS	62.61111381	63.60918565	64.48469578	65.6450771	66.81452873	67.86367278	68.81653699	69.62456408	70.18860973	70.60870708	71.02379747	71.61221452	72.21260903	73.00260856	73.81856398	74.93848419	76.12546678	77.77831199	79.86116721	82.23202792	84.69393921	87.15435583	89.29565083	91.45870278	93.4237442	95.2382431	96.84559562	98.38602031	99.67334262	100.749321	102.0453678	103.5953869	105.3780254	107.5411592	109.9856602	112.7359418	115.8520348	119.1617425	122.8116628	126.521277	130.2184247	133.6964756	136.8625128	139.8019638	142.4597945	144.8383567	147.0898659	149.2130266	151.2773063
15965OD	30.21445118	30.62847155	31.1529352	31.8036747	32.7067689	33.79767799	34.88858708	35.88388564	36.75130411	37.56819898	38.41903687	39.25986619	39.89379224	40.35666206	40.70369616	41.00616767	41.18798585	41.52187486	42.09107624	42.82728473	43.74669231	44.93438201	46.18276735	47.7754527	49.6569311	51.6411438	53.53814524	55.44723615	57.38635185	59.17487751	61.07498897	62.97376321	64.75640141	66.74384516	68.8408217	70.96478549	73.39238045	76.17104132	79.22177055	82.61223117	86.46656244	90.73059151	95.60952898	101.2220147	107.3328864	114.0814181	121.6826574	129.8711985	138.5407209
15965OS	30.85300636	31.29678535	31.85544638	32.55611662	33.53799751	34.63351267	36.08805812	37.51637459	39.0147471	40.60639451	42.18450512	43.69207001	45.29874975	46.90669667	48.73507413	50.36023365	51.71423409	52.65752203	53.53098679	54.2020659	54.76515371	55.21957051	55.66806308	55.98124071	56.06777885	56.00493518	55.95950213	56.14262598	56.57288187	57.24520735	58.26520538	59.48328088	61.0057484	62.83277026	64.84845838	67.11396131	69.47010526	72.18181957	75.12174814	78.31713174	81.95960652	85.68799591	89.7954698	94.30306521	99.16821012	104.3966529	110.0820444	115.9704416	121.965554
15966OD	57.85322675	59.11294694	60.28436106	61.4218535	62.40276822	63.04931294	63.2988961	63.35935003	63.29032378	63.46625068	63.93638125	64.71211416	65.62930714	66.6839454	67.85693221	69.22697518	70.76104181	72.63540511	74.74104274	77.16512437	79.50400196	81.80307215	84.10674078	86.49082045	88.86279644	91.24630113	93.55142489	95.84964336	98.16698456	100.7079738	103.2925977	106.0284091	108.8300074	111.5440036	114.1532225	116.609436	119.0465192	121.5100972	124.1430532	126.9231123	129.8089121	132.6461841	135.7381196	138.8667845	142.078451	145.1624381	148.2948386	151.1971671	153.7414717
15966OS	60.56132854	60.34909196	60.79490176	61.87606638	63.18615792	64.63194414	66.32826892	68.09310566	70.0042898	71.83823915	73.58001848	75.01924758	76.01636436	76.5878934	77.05681471	77.53396468	78.16259003	78.74203006	79.39232774	79.91017706	80.64121246	81.20187725	81.76451596	82.50238176	83.45802307	84.59790455	86.21488675	87.93712963	89.80929912	91.45794262	92.95664839	94.1065438	95.35310641	96.63637265	98.01779591	99.63535517	101.6297982	103.9783859	106.7924389	110.0736569	113.9896968	118.6237148	123.9759626	129.6465399	135.6345319	141.4679122	146.7627439	151.3315499	154.8785393
15990OD	38.67625046	39.1598053	39.83594998	40.4711002	41.23565258	42.1699621	43.15373542	44.10996871	45.0026911	45.80072299	46.52799572	47.11641277	47.58235827	47.78974533	47.92595291	47.91557277	47.79517607	47.60565775	47.44638929	47.4627578	47.64457599	48.01421252	48.468501	49.09040763	49.87800147	50.96857487	52.3698994	54.25560899	56.76554593	60.07344229	63.92122477	68.52543051	73.52314862	78.97784216	84.99767026	91.62543037	98.5644507	105.7860475	112.7344804	119.3730864	125.4481333	131.0505253	136.0404122	140.5021966	144.5775993	147.8497065	150.312106	152.0688893	153.1639252
[truncated: 3,304 more rows]
[truncated: 207 more columns]
