# Supplementary material for: Focused analysis of RNFL decay in glaucomatous eyes using circular statistics on high-resolution OCT data
Source: PLoS One. 2023 Oct 18;18(10):e0292915. doi: 10.1371/journal.pone.0292915 (PMC10584101; doi:10.1371/journal.pone.0292915)
Supplement: S2 Table — Each row represents an anonymized glaucomatous eye. Each column represents an angular point on the circle. (CSV) [file pone.0292915.s005.csv]

Glaucoma_Id	RNFL_1	RNFL_2	RNFL_3	RNFL_4	RNFL_5	RNFL_6	RNFL_7	RNFL_8	RNFL_9	RNFL_10	RNFL_11	RNFL_12	RNFL_13	RNFL_14	RNFL_15	RNFL_16	RNFL_17	RNFL_18	RNFL_19	RNFL_20	RNFL_21	RNFL_22	RNFL_23	RNFL_24	RNFL_25	RNFL_26	RNFL_27	RNFL_28	RNFL_29	RNFL_30	RNFL_31	RNFL_32	RNFL_33	RNFL_34	RNFL_35	RNFL_36	RNFL_37	RNFL_38	RNFL_39	RNFL_40	RNFL_41	RNFL_42	RNFL_43	RNFL_44	RNFL_45	RNFL_46	RNFL_47	RNFL_48	RNFL_49
N257068OD	51.4222582	48.78011877	45.91780784	43.26980695	40.99854972	39.45079387	38.60352117	38.17886318	37.96824195	37.86369012	38.00712932	38.39673268	39.21833871	40.59005391	42.23227796	43.77580261	45.1956964	46.26151726	46.9430809	47.25945941	47.4716086	47.4339069	47.23947906	46.72815045	46.00917365	45.19950728	44.6198075	44.13801852	43.87444826	43.87048097	44.22518158	44.42849801	44.74248955	44.9680096	45.2115156	45.39333378	45.57515196	45.61773335	45.58641642	45.53211351	45.44297686	45.24526111	45.13881371	45.04434204	45.00064018	45.00064018	45.00064018	45.00064018	45.00064018
N257068OS	47.38659044	46.94281145	46.24809126	45.72261949	45.50390937	45.37367283	45.03908886	44.77509551	44.90866193	45.4774378	46.60319796	48.11976173	49.95076509	51.73639436	53.01492587	54.03443215	54.59616991	54.93075388	54.98669988	54.84076691	54.49117903	54.22958443	54.39098497	54.94392811	56.00519284	57.62167879	59.17184032	60.66739134	61.69335833	62.25142254	62.21114349	61.70561218	60.58344928	58.96750329	57.00004196	54.49316753	51.75998549	49.12362185	46.70039368	44.76533578	43.3976052	42.59113832	42.33178642	42.41613874	42.64247582	43.13732633	43.8556633	44.99371477	46.37892844
N261514OD	52.35532318	53.34007539	54.47301913	55.56251032	56.58653261	57.57066852	58.55409077	59.76253225	61.21676547	62.54724049	63.93755485	64.98051753	65.98526981	66.74723119	67.49419193	68.43365357	69.50349779	70.58640118	71.58127195	72.49929876	73.48501622	74.49088761	75.67926244	76.8098885	77.93688115	78.85772186	79.57318281	79.93681917	79.84921437	79.27368351	78.19388059	76.79832143	75.12915146	73.2949072	71.58170878	70.24799462	69.62645781	69.79189962	70.8749771	72.9786511	76.08255984	80.02565793	84.33255176	89.00007089	93.9718366	99.08204594	103.9845287	108.5307852	112.220626
N261514OS	50.04133054	50.38968117	51.12073881	51.93185966	52.76832038	53.79837454	54.82928364	55.87509396	57.16387735	58.61531355	60.25877395	61.93067534	63.6811127	65.40518317	67.20898913	68.99065488	70.71562451	72.295276	73.93593595	75.36724351	76.46582967	77.24618118	77.8056173	78.40884085	79.03880964	79.80177375	80.65647164	81.46416326	82.41403482	83.25886305	84.09360536	84.90054713	85.60500539	86.23555137	86.63964924	86.94467584	86.99346769	86.97282875	87.05040653	87.11989984	87.49972533	88.18114145	89.43582113	91.26905511	93.55888418	96.30945433	99.25154928	102.5307024	105.6678088
P016981OD	47.43138631	46.69138085	46.27543475	46.2794603	46.57673883	46.98776945	47.473224	48.00954366	48.50594399	49.2021605	49.97474728	50.82465368	51.58818343	52.27158411	53.08753948	53.76039856	54.77614535	55.89857333	57.02128349	58.34230281	59.52788337	60.68984072	61.88506277	63.23168811	64.73181969	66.38335514	68.3046608	70.12794758	72.04810082	73.99768357	75.98012253	78.03910882	80.07381636	82.0906876	84.16087209	86.3898165	88.78051311	91.40522724	94.50548905	98.06835122	102.2910765	107.1145196	112.4517911	118.4169559	124.71712	131.1958713	137.7664487	143.941074	149.2083156
P021018OD	34.85246138	34.76159009	34.88265957	34.97547913	35.26726948	35.91792367	36.82701458	38.02588376	39.44947156	40.90401701	42.2479411	43.42666036	44.45051921	45.00186365	45.14784102	44.61185733	43.69852482	42.37096162	40.94308662	39.67035935	38.43524257	37.51931468	36.92945359	36.72086005	36.95564704	37.60743696	38.845919	40.42465401	42.43718633	44.6891528	46.91186593	49.16143972	51.187732	52.96521794	54.42312969	55.64146181	56.78756436	57.78152847	58.64881203	59.31714179	59.6726421	59.78937218	59.70268943	59.51017102	59.22821496	58.87014424	58.57080078	58.2321323	58.02721925
P159654OD	50.86290388	52.41527724	53.66818775	54.74881739	55.52391901	55.97352843	56.21716479	56.23408814	55.9638278	55.57875462	55.25057757	54.89075437	54.84338526	54.98857914	55.14264002	55.29667971	55.39068009	55.42487703	55.4322726	55.37607884	55.19426066	54.86649284	54.69836565	54.49778111	54.32223473	54.32922693	54.38352966	54.53240865	54.72233365	54.81321875	54.87353981	54.96691989	55.06139157	55.09510139	55.2076165	55.5037072	55.75527159	56.44454663	57.5819515	59.17880929	61.47217856	64.37892261	67.85948967	72.00344847	76.48944385	81.17642941	86.02018281	90.8550502	95.46915498
P251540OD	43.63148339	43.71485575	43.99597643	44.14905807	44.29982101	44.09153917	43.78038922	43.01297269	42.22543631	41.36382499	40.64723574	40.23619856	39.99034219	39.83459862	39.85731812	40.07019154	40.60518079	41.2199671	41.74646955	41.92828774	42.09577476	41.94982512	41.7310553	41.58266429	41.69047975	42.13992373	43.14539289	44.56649503	46.3909784	48.64639196	51.16125847	53.57974102	55.98031495	58.10573854	59.92159157	61.22749862	62.08849752	62.25053324	61.96010886	61.09548028	59.97921121	58.81645451	57.57695047	56.39817061	55.62982674	55.16661407	55.22281842	55.78293703	57.0551593
P263714OS	44.01897462	44.38516398	44.98173895	45.54717613	46.17778717	46.83162064	47.76976393	48.93516545	49.98324493	51.20163652	52.51287386	53.78560113	55.08264739	56.25048317	57.41231872	58.41562009	59.35488234	60.07020116	60.59620588	61.19717708	61.89819317	62.79357186	63.88721806	65.40943504	67.30295779	69.66625844	72.450063	75.95257781	79.99453622	84.78733552	90.36823687	96.58372474	103.3852715	110.872287	118.6743998	126.7835293	134.7675138	142.5436693	149.7018717	156.2755493	161.7625725	166.1244408	169.1577841	170.5862935	170.2953062	168.5485004	165.0503184	160.2341582	154.3797753
P270701OD	39.85735648	39.43438278	39.09493616	38.6674343	38.3704937	38.16234612	38.09699537	38.0276139	38.3163973	38.86122072	39.68741387	40.65424309	41.8423462	43.16968363	44.44118236	45.48607055	46.30720939	46.98105248	47.55317744	47.72720809	47.78245221	47.82697098	47.86471675	47.94116896	48.07973247	48.52956397	49.2685582	50.28631866	51.51729875	53.03641861	55.1999207	57.80215683	60.74852014	64.15974819	67.74099343	71.22612692	74.41567639	77.15016864	79.22241619	80.66991883	81.37950938	81.26584657	80.42806052	78.97445235	77.06185574	74.81737936	72.66295825	70.73665937	69.36970549
P270701OS	71.04429368	69.25015785	66.96540556	64.34067901	61.95402234	59.98522804	58.72183254	58.09843301	58.03651765	58.38901509	59.04806947	59.87607619	60.8561095	61.66119479	62.20078882	62.14315497	61.66636296	60.50890506	58.86284061	56.94688017	55.03879505	53.08344252	51.44704871	50.11647995	49.12499869	48.33399291	48.01108912	47.97028899	48.45472532	49.46259596	50.74219276	52.13022022	53.42593421	54.31203841	54.76136233	54.95211641	55.09824321	55.06584685	54.85271162	54.60450146	54.28983757	53.92620121	53.50087721	53.05897166	52.47583532	51.94362611	51.39317569	50.69105357	49.96378084
P281675OD	65.21870281	65.25718406	65.2212204	65.30216235	65.53830975	65.92733277	66.81820859	67.93748313	69.40483633	71.10210885	72.81884231	74.26513647	75.57412077	76.81887339	77.7845149	78.44509186	78.8592815	79.17718845	79.61171396	80.31138177	81.36302292	82.62709996	84.08164541	85.39796788	86.58947701	87.58390322	88.46059777	89.24346439	89.66113785	89.76990098	89.53159901	88.94413524	88.16621988	87.45960526	86.86607377	86.56613881	86.49268279	86.82567772	87.35641386	88.24169402	89.29506467	90.27433494	91.21693911	92.12220704	92.89947813	93.58692929	94.0431849	94.39932611	94.54540824
P281675OS	51.93277885	52.88604932	53.95485564	55.09695302	56.25459437	57.49398772	58.61045516	59.876648	61.06240621	62.14580356	63.06246843	63.87794389	64.71929035	65.67882094	66.69487848	67.74204128	68.79230539	69.98276218	71.15183994	72.61138128	74.09861452	75.68499192	77.41327635	79.24554884	81.14824491	83.12181584	85.16931993	87.21056084	89.1862713	90.90416334	92.38976842	93.61047006	94.50050915	95.10801153	95.35232167	95.29406698	95.12708289	94.95699804	94.87075315	95.00894577	95.51809178	96.54044129	97.99315138	99.97074319	102.1996724	105.0029467	108.3043829	111.9633718	115.5976476
P282623OS	56.24507869	57.10481304	57.63745731	57.90737226	57.97328379	57.88707614	57.66497858	57.22724402	56.53979669	55.66765221	54.90451094	54.30340429	53.78623079	53.7364689	54.08717262	54.90062674	56.12744892	57.68343529	59.42278675	61.28482765	63.05238755	64.64910763	65.83780321	66.79539401	67.51627189	67.93254208	68.06698166	68.06218711	68.10211953	68.61110936	69.93125162	72.19327732	75.24088677	78.9443231	83.04481047	87.0843344	91.00926024	94.61955316	97.91304353	100.8883531	103.5258096	105.6929226	107.5579544	109.0677686	110.4493745	111.582817	112.7085556	113.4017609	113.8245197
P287515OS	40.25529536	40.93210662	41.76325963	42.61846564	43.61815341	44.53770962	45.41585292	46.47280762	47.45662163	48.40541538	49.22252093	50.29382916	51.22187413	52.20198834	53.10108162	54.03555447	55.00629725	55.88633577	56.81010623	57.67904401	58.52828205	59.38414566	60.30585549	61.49502428	62.55326897	63.59082736	64.21199392	64.38200909	64.13537663	63.3435055	62.18780805	60.76248405	59.33448789	57.64345448	55.77212374	54.04904334	52.23934216	50.54428341	49.12795877	47.92112373	46.99648163	46.36024103	45.96101632	45.76658841	46.09552707	46.9562968	48.38289087	50.74224367	54.06674614
P334922OD	90.64386264	91.05623765	91.19269354	90.99899777	90.64145591	90.22812236	89.76610218	89.013615	87.90633739	86.44086872	84.46666232	81.86563527	78.97859296	75.77082339	72.3564408	68.84109566	65.11282869	61.56852306	58.3560257	55.56279304	52.97236217	50.50862607	48.29233794	46.35286921	44.78971967	43.67302357	42.71148508	41.99797474	41.4105183	41.00974586	40.7580823	40.72835957	40.96082028	41.33972619	41.67042264	42.00271572	42.05313284	42.04119318	41.80844012	41.22981817	40.4892644	39.58738917	38.5394842	37.39793257	36.28379336	35.40764236	34.83688354	35.02423061	35.7247637
P334922OS	50.51757327	52.1034754	53.54521075	54.69707905	55.86621857	57.00654047	57.93181957	58.67377437	59.07262039	59.52992249	60.13041756	61.28824928	62.85265801	64.77741068	67.1961715	69.86625359	72.57983537	75.53693702	78.51612889	81.24081837	83.48239205	85.02590457	85.93308189	86.2113044	86.10885343	85.68899814	85.08705833	84.33153534	83.44164345	82.49832292	81.9105724	81.69860909	81.97244263	82.67206019	83.89349365	85.40203511	87.05178764	88.65608215	90.296875	91.82272755	93.23754952	94.58107272	95.89366566	97.32137229	98.72938538	99.994511	100.9764744	101.5368756	101.6316015
P354819OD	66.73343611	67.53644781	68.82577027	70.38560067	71.92474636	73.27298139	74.50542928	75.6671294	76.80180391	78.07665647	79.29021617	80.37060174	81.32888257	82.01617669	82.80924086	83.87378115	85.44062389	87.33237533	89.50106362	91.45865443	92.99623472	94.23018591	95.60748308	97.45408586	99.81343999	102.9332743	106.6773661	110.8221376	115.3771606	120.3239679	125.8977106	132.0799951	138.5764701	144.9662266	150.9271851	156.1178506	159.9682662	162.5319119	163.7881549	163.9862145	163.2718058	161.7608143	159.4988038	156.6921898	153.5852147	150.1769165	146.8043442	143.5293506	140.2848001
P354819OS	53.39086022	53.92551047	54.5237155	55.10137765	55.6468322	56.01046856	56.43410492	56.90405172	57.37171715	57.84018768	58.08502961	58.01421477	57.682354	57.29074299	56.93925603	56.73676298	56.81411548	57.11380735	57.47744371	57.80074942	58.04772722	58.27580702	58.51763574	58.81780407	59.16144266	59.56890637	59.86257519	60.23976815	60.34120144	60.36568768	60.15953766	59.86152956	59.47790054	59.11426418	58.7766743	58.59904845	58.1725942	57.93379719	57.56513122	57.29613831	57.00115124	57.10443866	57.55591169	58.66597788	60.43830969	62.82032066	65.53798038	68.73120316	72.1440766
P374894OS	48.44329961	49.12506332	49.91286312	50.83463694	51.88865393	52.82286296	53.75581183	54.78520189	55.86392681	57.30044751	58.9913745	61.03570882	63.28423161	65.84347659	68.39357868	70.98392142	73.33458367	75.16892522	76.45286249	77.65994268	78.33635945	78.86797307	79.40792205	79.88531601	80.30586725	80.82189937	81.35630899	82.35651471	83.87720662	85.89447522	88.14208346	90.79619558	93.53474795	96.33239901	99.26174231	102.3716263	105.5227031	108.8434193	112.2479311	115.8325125	119.2827275	122.7437121	126.1236193	129.5316966	132.7757329	135.8948929	138.9375325	142.0350965	145.1518207
P419355OD	38.53917308	37.8376582	37.32155727	36.79875106	36.36248451	35.97045026	35.66328132	35.30985829	34.94622193	34.65271349	34.22310557	33.85067264	33.49088381	33.13856707	32.86146157	32.52320715	32.31120929	32.13170407	31.95316084	31.77134266	31.61280394	31.69174365	31.75175419	32.01002459	32.47930498	32.98720113	33.73139569	34.64151805	35.76306857	37.14478649	38.6596087	40.29597233	41.85952011	43.29340747	44.64985283	45.79416914	46.95562741	47.97094249	48.91135045	49.81911957	50.86293876	52.17685556	53.7377103	55.7562897	58.3205308	61.44106547	64.87879383	68.51292071	72.35652802
P419355OS	41.46471692	42.29358742	43.02086015	43.52344326	43.72916254	43.54504126	43.05207314	42.43111084	41.52201993	40.56884387	39.48658501	38.38561919	37.332236	36.42314509	35.62685658	35.15280487	35.12275945	35.47114414	36.17914202	37.10439344	38.34982686	39.73736239	41.16698823	42.85429767	44.6322005	46.50335363	48.50827649	50.61587557	52.64222375	54.5705895	56.60501479	58.4032597	60.14836872	61.7690542	63.43706843	65.01593243	66.73621057	68.33597968	69.94299784	71.57569872	73.31148679	75.06641617	76.95541664	78.98686271	81.14016983	83.38874062	86.01898368	88.78826948	92.0912263
P421677OD	44.43781317	44.99088512	45.84643268	46.85768488	47.85671882	48.91079928	49.82524094	50.66495038	51.69559582	52.65930506	53.63155079	54.34703982	54.94358706	55.51839177	56.05036767	56.70252733	57.41308073	58.49980061	59.88718382	61.29136695	63.11854569	65.03363669	67.22554391	69.66240444	72.38332664	75.37930784	78.61853705	82.04970175	85.36703769	88.49014868	91.41901388	93.88531487	96.15859869	98.17859134	100.0361031	101.6957858	103.3650651	104.9744401	106.4796852	107.9558856	109.5514205	111.3842929	113.3007345	115.3415786	117.5060381	119.7066615	121.8395106	123.7284655	125.4634701
P421677OS	44.40282711	44.39457581	44.50428265	44.90036708	45.16703667	45.4478309	45.7421355	45.92395368	45.97127971	46.15309789	46.47221549	46.69091096	46.97182592	47.42314062	47.80553106	48.297064	48.64269664	48.67075051	48.48056431	48.27686447	47.70411607	47.02136212	46.34826442	45.55358735	44.55681811	43.4199299	42.35898592	41.49533978	40.70250436	40.21439031	39.63417007	39.25306779	38.79826539	38.24586992	37.81293049	37.44929413	37.34956867	37.39184835	37.67027128	38.42460964	39.39075718	40.81449487	42.80551283	45.21050208	47.99417274	50.88102139	53.87708137	56.69853814	59.18496758
P443450OD	43.77021924	43.32954937	42.44020061	41.50237316	40.49631547	39.64097653	38.98989186	38.56607204	38.1776408	37.68361361	37.03631897	36.49086442	36.03324768	35.79330837	35.72074055	35.84100554	36.31639883	37.14839499	38.24658806	39.53896827	41.10246773	42.68647944	44.19166752	45.60145321	46.93450155	48.22012239	49.3912094	50.39107904	50.97974406	51.23754084	51.41213442	51.41213442	51.55030779	52.00141801	52.74148585	53.84785565	55.02967383	56.49115008	58.02387378	59.83156082	61.8102662	64.16953172	66.95265494	70.29493419	73.9024715	77.96269293	82.14861833	86.64592196	91.06365204
P443450OS	40.83661379	42.1010121	43.32953384	44.32905241	45.26751148	45.75797022	45.80112487	45.45549031	44.88130086	44.14351513	43.53288432	43.16308286	42.85823427	42.7391436	42.59584705	42.42083666	42.38032594	42.86108018	43.72621729	45.04727887	46.97969785	48.95983702	50.75034181	52.50360795	54.19592179	56.28688269	58.75080868	61.60133901	64.62316212	67.83839334	70.86670414	73.38738504	75.39111987	77.04701561	78.35455843	79.56867594	80.95149076	82.54151071	84.69167578	87.21808464	90.09774497	93.3356807	96.90231762	100.6525998	104.3974381	107.9826695	111.045032	113.2231549	114.391449
P447676OD	58.48377092	58.79466716	59.09536909	59.44775325	59.77199739	60.16223328	60.42559026	60.64574696	60.85496221	60.79348779	60.53955826	60.03593268	59.58362795	59.20468357	58.77205744	58.52079745	58.4172776	58.40272109	58.5677116	58.80960704	59.20374384	59.78174777	60.64120776	61.42939439	62.20432153	63.15171779	64.12972114	65.07340119	66.13895533	67.53038905	69.04864602	70.9082628	73.01427106	75.30442613	77.84226524	80.67658588	83.5707703	86.4268259	89.27771186	91.86321205	93.99126914	95.77903028	97.23656112	98.39809689	99.60912033	100.8235155	102.1166106	103.5492694	105.4459659
P447676OS	60.59650623	60.08454255	59.83509129	59.59774354	59.37649797	59.16217553	59.09682478	59.15158741	59.32827066	59.6693426	60.02204796	60.34598921	60.74831999	61.1405204	61.59506585	62.04490423	62.29382303	62.2413001	61.69442373	60.92723413	59.81663333	58.66986661	57.57870058	56.65337238	55.7357152	54.91719766	54.31793746	54.08973614	54.20760982	54.70636409	55.47772761	56.46756921	57.43042416	58.28656451	59.08920802	59.79648299	60.45245718	61.2553389	62.36083604	63.92022266	66.02844233	68.83207898	72.32480789	76.54127917	81.39572133	86.57202232	92.01868772	97.54486742	102.6624537
P449707OD	54.44603729	54.13286278	53.87389027	53.39540967	52.99010086	52.72544063	52.75449302	53.10932576	53.46889218	53.82201559	54.32104908	54.81910289	55.44470007	56.13942025	57.13611776	58.13611776	59.12334928	59.96731463	60.66289902	61.42488722	61.98899876	62.35358117	62.72053216	63.06863022	63.40167826	63.67179871	64.04534219	64.44918823	65.01506181	65.9097623	66.8188532	67.85935697	69.06460294	70.42862424	71.82944697	73.39655373	74.96719222	76.64848466	78.41380171	80.16035808	81.95985967	84.07059132	86.52434262	89.11950684	92.1370704	95.52836054	99.19200689	103.1761079	107.3246675
P449707OS	47.66018226	47.47132978	47.69531181	48.42411007	49.51501916	50.77497794	51.87521882	52.90083382	53.78948662	54.69857753	55.53555714	56.38546371	57.11721767	57.78723873	58.19426311	58.40146325	58.57746367	58.92038553	59.31474755	59.90477128	60.64204684	61.42252697	62.16046628	62.97972939	63.7949354	64.75490917	65.81441186	66.87320779	68.01631581	69.16957404	70.16549821	71.0807405	72.17264696	73.3303722	74.5587616	75.9054829	77.3451219	79.02448966	81.01139346	83.12891111	85.47232888	88.33488187	91.72135162	95.68025069	100.2973834	105.4209983	110.9370006	116.4429613	121.9111571
P485135OD	60.24303601	60.37735038	60.81899967	61.63644797	62.54050731	63.69227133	65.17776441	66.88303823	69.01962165	71.77236068	75.1908759	78.68292271	82.0958837	84.92971861	86.91444536	88.16251638	88.80950437	89.03039025	88.7453569	87.98039708	86.4556309	84.10802205	81.18450403	77.77428709	74.11775834	70.4843444	66.80931091	63.35533659	60.38762505	58.06351808	56.45811983	55.80912701	55.97526269	57.01808805	58.94565922	61.821319	65.37535513	69.94538001	75.25491426	81.17418526	87.52758166	94.03482551	100.3413531	106.4361519	112.1265324	117.3606527	122.1862063	126.5934028	130.4330726
P486046OD	62.9439999	64.49303935	65.45564769	65.93565283	65.92219084	65.30913892	64.29627458	62.46327515	60.23608859	58.18837105	56.54151377	55.38413795	54.95778319	55.04770496	55.41290819	56.05800941	56.60332969	57.19888331	57.63633238	58.11316484	58.3678472	58.5843533	58.90801378	59.28710531	59.80197182	60.42804771	61.00119632	61.6777694	62.11996512	62.59681264	62.94981443	63.34267225	63.74638004	64.34493318	65.22812715	66.42608416	67.82230045	69.40797603	71.19447539	73.13497233	75.1809714	77.16304193	79.45372354	81.89209668	84.47349018	86.96881426	89.40183199	91.59312622	93.62627053
P486046OS	46.63275543	47.53351737	48.46816937	49.19922718	49.92649991	50.48255402	51.10419662	51.68507824	52.39992264	52.8910415	53.46378233	53.96085667	54.56509898	55.12324866	55.85366584	56.65498858	57.55347992	58.44531962	59.29745583	59.94660287	60.86704775	62.01097778	63.46906482	65.25340757	67.21111757	69.34785469	71.44959876	73.58960969	75.53455617	77.30489185	78.79850622	79.91794013	80.45279892	80.52673984	80.35430655	79.77746461	79.19043316	78.62403811	78.2971794	78.30080109	78.64938808	79.76321824	81.37030545	83.70959063	86.60132279	89.64266514	93.1588754	96.69693438	100.2255801
P490653OD	61.79224906	60.42606636	59.20769828	58.6588943	58.40527178	58.35271332	58.33984898	58.06972217	57.58268416	57.01925223	56.47074693	55.90824452	55.36854028	55.11270357	54.60286209	54.0780824	53.50826598	52.79780209	52.05265828	51.28520509	50.47565985	49.5689423	48.68315806	47.70666281	46.63165112	45.62727289	44.55827017	43.48112338	42.50808798	41.65529985	41.06987708	40.71628528	40.54740813	40.28483544	40.04967693	39.69497647	39.37436179	39.21390687	39.29978636	39.4319186	39.70648479	40.09454705	40.45826656	40.77126029	41.26100528	41.9320281	42.83218311	44.0083095	45.61702701
P490653OS	88.56993924	87.39367434	85.61060744	83.40839729	80.9441267	78.55985771	76.31017479	74.09111032	71.69892143	69.12951492	66.33227471	63.62371306	61.54496586	60.04606799	59.2054045	58.73159044	58.47152476	58.27060673	57.92925665	57.69644844	57.20532958	56.74800528	56.24087421	55.58071209	54.94291218	54.39745763	54.07612504	53.86136767	53.87240076	54.22264781	54.65378553	55.38105826	56.03551513	56.66072646	57.10808091	57.54606588	57.59648313	57.52443181	57.22015244	56.62980931	55.60140821	54.19776334	52.31554333	50.2174999	47.92005639	45.57806791	43.38675091	41.74711232	40.43480083
P498983OD	36.18429946	36.81374427	37.43372548	38.26628316	39.18724655	40.3380339	41.60541042	42.91506666	44.4009492	45.89730261	47.42568636	48.92618644	50.42992182	51.95177256	53.38342681	54.76616057	55.99167628	57.21820627	58.45044171	59.43662135	60.54933773	61.70866475	62.89505722	64.15828726	65.48696474	66.85287121	68.42793855	70.20071567	72.08211766	74.1303168	76.53671319	78.97132173	81.52831287	84.20176468	87.03015433	89.96157548	92.97327414	96.05885936	99.27748452	102.7419326	106.3963761	110.2039595	114.2665905	118.391713	122.7081419	126.7171204	130.4924763	133.9091934	136.5887462
P498983OS	44.46098754	44.40784512	44.65980185	45.08311246	45.56830336	46.29327299	46.85844816	47.39509892	47.94055346	48.37431776	48.7980582	49.1446467	49.4805019	49.82885875	50.21521461	50.81976925	51.51699656	52.52940464	53.65432614	55.01109298	56.37636091	57.89248732	59.457429	61.07990591	62.63365624	64.20681674	65.66049736	66.87466405	67.95086321	68.5616825	68.56859633	68.19085253	67.23848912	65.73955809	63.81767207	61.56075023	59.01985192	56.25943227	53.29178077	50.36337307	47.82676959	45.82235444	44.55851159	44.17048467	44.58183025	45.89368689	48.19579099	51.38137983	55.67941938
P504050OD	81.88956937	82.06690632	82.69066273	83.25146623	83.32969596	83.41156214	83.49708141	84.08408911	85.09671437	85.99985782	86.3153631	85.63335211	84.04864571	81.69030554	78.83823638	75.82990022	72.4608938	68.80411668	64.78122781	60.53380481	56.81348003	53.89523732	51.97603677	50.97362033	50.73422415	51.24235084	52.01544848	52.80827089	53.66039831	54.30575874	55.00319845	55.50861324	55.86942777	56.04825176	56.14205378	55.94019352	55.34457085	54.62665766	53.89260171	53.20514124	52.80497222	52.66630554	52.71113066	52.91733031	53.40100722	54.26115903	55.46643413	57.1678824	59.37156539
P504050OS	129.5952578	126.6916754	123.423534	119.3733458	114.5423494	109.0145645	103.2779603	97.80178972	92.94876099	89.34072807	86.83542148	85.14319264	84.13768422	83.39305462	83.08145835	83.36663541	84.37333887	85.84238018	87.01330081	87.44794325	86.69285445	84.55174117	81.48978771	78.01371106	74.63598355	71.69519563	69.11445687	66.60941766	64.21961559	62.08438631	60.24112979	58.54297083	57.30805414	56.25741161	55.2789428	54.44107125	53.60952447	52.7126881	51.94038218	51.0260908	50.25023304	49.40029422	48.59656941	47.70008815	46.71980043	45.62889134	44.37253258	42.97121603	41.74928284
P515426OD	52.02939834	52.468696	53.24832742	54.3295834	55.88219209	57.58530426	59.39411578	61.07141839	62.40224997	63.59957775	64.53360619	65.17939484	65.62577949	65.5576075	65.20268459	64.4348518	63.4220834	62.37777934	61.55010739	61.06020449	60.76081899	60.68412032	60.56472371	60.29986671	59.63235482	58.50240701	56.94234275	55.16437038	52.92762123	50.57356817	48.08396674	45.59830844	43.26029533	41.08140366	39.2151449	37.97446519	37.50337208	37.51117734	37.96289147	38.83330774	39.71653976	40.6065403	41.19675461	41.60692349	41.83919013	41.93937879	41.93588636	41.66840133	41.39591727
P515926OD	38.57963197	38.39396625	38.21214807	38.02468446	37.96423999	38.00019228	38.42962783	39.13280789	40.24630993	41.7449607	43.57872782	45.59133755	47.77700327	49.85524572	51.86089115	53.74103495	55.38308212	56.74906312	57.782384	58.49328837	58.9062268	58.91541734	59.00027334	59.00027334	59.17461867	59.49631841	59.99787471	60.83767978	61.78302627	62.92378389	64.16587883	65.60488597	67.2853356	69.09096068	71.14425915	73.5135858	76.03673829	78.72261395	81.54649142	84.68381921	87.94853296	91.57429825	95.53791557	99.83577888	104.4959834	109.3231801	114.1394428	119.1451473	124.0242791
P524374OD	43.36490251	43.98224849	44.73749587	45.75869173	46.81942737	47.71275452	48.56184543	49.30089651	49.95153724	50.28659804	50.23926253	49.98309711	49.30886185	48.40994815	47.25813626	46.02859784	45.15404562	44.64188132	44.34641725	44.39439647	45.04971346	46.08226285	47.5159988	49.20100042	50.99102926	52.90238249	54.88195425	56.65957827	57.94627277	58.99416018	59.50804816	59.22167323	58.20223712	56.59786633	54.57621845	52.38475645	50.35436906	48.76434493	47.76079982	47.44724213	47.87793717	49.05096934	51.25982551	54.45424415	58.26974502	62.56412018	67.01831056	71.1329665	74.80894602
P524374OS	41.54187176	42.85756172	44.31909089	45.95545453	47.64536316	49.2921921	50.74673755	52.17505394	53.40610871	54.45293264	55.09741055	55.48884686	55.65198184	55.47147573	55.02130849	54.35292605	53.25637555	51.98455498	50.41788343	48.60828245	46.79010063	45.13852656	43.65276179	42.58161733	41.74483291	40.97158107	40.28273357	40.02456501	39.87451395	40.15517713	40.81354796	41.64618666	42.39962439	43.00956609	43.22226749	43.31490257	43.10752303	42.67994217	42.02419593	41.44606756	40.92049878	40.58424858	40.57469639	41.09550916	42.30373509	44.35736325	47.13502083	50.86934219	55.28944799
P528582OD	60.84456687	62.93539829	65.01590305	67.14366893	69.23970717	71.01408976	72.57573235	74.03101415	75.13638269	76.10743412	76.70342793	77.30070131	77.52262406	77.67646759	77.81541194	77.95348383	78.35053072	79.06465319	80.03144533	81.45838587	83.19136662	85.31901172	87.68376228	90.60938978	94.03339151	97.90872542	102.1539792	106.4043572	110.6665353	114.6634411	118.4348301	121.908008	125.3194203	128.766228	131.9934857	135.2647907	138.5293731	141.6078821	144.8216834	148.0784381	151.3368016	154.4881991	157.4882395	159.9912697	161.7446603	162.8562889	163.1302068	162.3338983	160.8106849
P528582OS	52.85829768	53.31032807	53.50731063	53.5043309	53.21773183	52.72889036	51.87228587	50.90003693	49.79269141	48.97700789	48.27654425	47.65141871	47.05759703	46.21965287	44.99834079	43.67449725	42.07801519	40.60821806	39.34288635	38.3937622	37.67680624	37.03775397	36.76747324	36.81214986	37.3744535	38.48854793	39.83757459	41.45571744	43.18657193	44.82882109	46.46897769	48.13762145	50.06219759	52.22233752	54.7616154	57.92700528	61.58895426	65.66793638	70.04889244	74.18065801	78.0462278	81.01082284	82.79969929	83.31297213	82.46669697	80.33459164	76.81169082	72.37788076	67.38711618
P548190OD	35.56400537	34.74449108	33.88815065	33.21020015	32.68908219	32.15639604	31.6109415	31.01512981	30.56027212	30.3186187	30.29133242	30.54043304	31.07078107	31.58826097	32.21610926	32.70039891	33.24684737	33.76255436	34.29025387	34.66969566	35.13725242	35.60313674	36.00776068	36.37711375	36.7810291	36.96545311	37.1255521	37.07158035	36.58826972	35.90257389	35.15949573	34.14503886	33.27665558	32.692095	32.26166842	32.03921618	31.97349145	32.20721925	32.54377177	33.26295213	34.12967524	35.24477752	36.60418756	38.15098376	39.91999642	41.90584265	44.43402232	47.55179025	51.13239375
P571618OD	58.80703843	59.84167215	60.71098376	61.34734739	61.87696208	62.29457857	62.59635823	62.89139805	63.3011401	63.75068974	64.45821953	65.3950829	66.79391914	68.52098494	70.52098494	72.5618945	74.71136418	76.86412998	78.78595828	80.43974613	82.05631004	83.41725777	84.71540821	85.68961874	86.6852922	87.67938268	88.75481724	89.69625665	90.49850697	91.33757006	91.99468651	92.50574727	92.87250504	92.965979	92.89999311	92.52086207	91.89780352	91.19037094	90.54045071	90.0681186	89.51010622	88.9393338	88.02789234	86.67909582	84.91610306	82.68002348	80.06502024	77.41245725	74.70606669
P571618OS	52.5742143	53.02294585	53.28066966	53.51340819	53.49984862	53.31572735	52.82275922	52.27439324	51.64313967	51.14516472	50.68159043	50.61332859	50.4690363	50.58393166	50.9771615	51.65331797	52.2784281	53.20201489	54.02825093	54.84990352	55.55719912	56.00296564	55.92880657	55.44798097	54.47964938	52.9054875	50.93948312	48.90234006	46.80775414	44.92721053	43.24194277	41.82957246	40.89749483	40.34209331	40.20585048	40.50889933	41.23728112	42.2990719	43.56393823	44.98138025	46.47822175	47.98138629	49.61554835	51.17760832	53.05818818	55.35201523	58.2594998	61.69215412	65.44428666
P581148OD	55.53145216	55.25111049	54.93781866	54.66242397	54.52234049	54.35342497	54.62076296	54.95044493	55.5119556	56.31778177	57.31778177	58.68397113	60.07461967	61.64855477	63.30362949	64.77052103	66.36666311	67.86383258	69.42396668	71.04396196	72.44388908	73.90443463	75.31845668	76.75431893	78.27635656	79.87001667	81.59122423	83.34581586	85.20627735	87.19019654	89.39210991	92.20812887	95.46530534	99.22110129	103.4835118	108.1481862	112.8175068	117.3570323	121.5836488	125.2511821	128.463903	131.0317851	132.8539506	133.818113	134.0472596	133.5619892	132.5343831	131.2100983	129.7308476
P581148OS	49.65393416	49.33774191	48.89238274	48.48740047	48.05622555	47.82198181	47.92036597	48.62210159	49.87661175	51.40380028	52.93048769	54.36806498	55.43434725	56.17042167	56.35239892	56.31634962	55.68893639	54.59687788	53.13094057	51.22522677	49.49886247	48.10091386	46.89723509	46.28348784	45.99900131	45.97321418	45.78176606	45.46416515	44.85387223	44.1265995	43.28230543	42.24786979	41.21685217	40.26393222	39.28875508	38.76746332	38.43049736	38.50407181	39.00349091	40.00761062	41.39297167	43.39890763	45.77950477	48.49471529	51.65039578	55.03632301	58.38732319	61.73747705	64.93153878
P581196OD	40.77290314	41.49824743	42.23989166	43.17017672	44.0550908	45.1199051	46.296334	47.53510688	48.81177418	50.03016577	51.33822127	52.77399191	54.10354441	55.59683112	57.02916749	58.54684354	59.89658333	61.14889683	62.19024679	63.17943723	64.02466089	64.78685637	65.29233503	65.84744111	66.35586848	66.89730422	67.64620586	68.64058556	69.92169712	71.55100091	73.55782614	75.90399658	78.5177578	81.42084861	84.48141296	87.4448547	90.56867945	93.70910056	97.06067212	100.4837705	104.147812	108.0240123	112.0419011	116.1234852	119.8214297	123.0132044	125.768825	127.8340723	129.2111333
P581196OS	41.75745215	42.43426341	43.09060473	43.59903336	44.04090004	44.35414678	44.74683553	45.14589897	45.55330076	46.04441962	46.69731375	47.39325413	48.2539779	49.13327618	50.27096596	51.757415	53.51692333	55.33301735	57.14466172	59.0027626	60.56494221	61.82889054	63.05227402	63.95881079	64.83933766	65.63438594	66.20617216	66.8258068	67.39290208	68.08337437	68.87814845	70.08203894	71.64477323	73.35395272	75.19621156	77.18898695	79.09653669	81.25709953	83.52866499	86.04898701	88.97876358	92.30323755	96.00231529	99.85143502	103.8720546	108.0734385	112.0335195	115.8553152	119.1201149
P582142OD	50.42967782	50.98145524	51.2671537	51.61825108	51.86711376	52.28832529	52.61566328	53.12716344	53.72881174	54.4787328	55.16732025	55.83894087	56.42065244	57.03713029	57.68474613	58.45447458	59.22348444	60.35701754	61.75908031	63.46212522	65.53138642	67.80146356	70.35023293	72.95482097	75.4263885	77.78411535	79.93407054	81.90486378	83.52887768	84.71359543	85.67099492	86.2697898	86.67806869	87.06863865	87.42662905	88.02607936	88.85017069	89.82087215	91.00044969	92.49282823	94.21603171	95.98772002	97.94783988	100.3774565	102.8386325	105.5116983	108.3167964	110.95316	113.5597761
P582142OS	41.877309	42.1822326	42.68930817	43.18087782	43.65370217	44.1359987	44.65050563	45.19950612	45.81974556	46.695044	47.50963911	48.28459342	49.21263838	50.22530503	51.29332291	52.43862502	53.75002855	55.41759463	57.19669282	59.41358141	61.56678589	63.71860692	65.772525	67.61313014	69.11533002	70.48157221	71.86551569	73.55411217	75.22140753	76.94759519	78.46201803	80.30034455	82.3658294	84.76472805	87.47941302	90.42423802	93.62481471	96.80852855	99.70735454	102.6360117	105.6176357	108.6820934	111.7740289	115.1053207	118.3369187	121.7318339	125.4094953	128.9071379	132.4816268
P587657OS	32.5228091	32.97106962	33.67735143	34.60642497	35.73482142	37.37579124	39.37389602	41.51295602	43.69083418	45.62255579	47.14639586	48.2733562	49.21231993	49.88234114	50.32128218	50.6078424	50.42141804	50.03296714	49.56589689	49.21513645	49.23468417	49.74162004	50.66332068	51.98207069	53.44394727	55.07559697	56.78219483	58.51835995	59.89100984	60.9043562	61.65285355	62.12023598	62.25553065	62.19717095	62.12724625	62.00946986	61.80647655	61.44284019	61.15619092	61.08487608	61.319298	61.74368293	62.44986693	63.35597297	64.48552944	65.68067299	66.9091861	68.31405564	69.91013989
P589429OS	39.74773589	38.58108783	37.49475651	36.45188458	35.48315449	34.75818486	34.28206208	34.0531016	34.06540006	34.381577	35.2098034	36.64036207	38.62853855	40.97930135	43.57036659	46.29763932	49.02260896	51.68232126	54.34655236	56.72131109	58.4181905	59.20784258	59.11176968	58.37386334	57.10938755	55.75166069	54.40395583	53.09991151	51.68617594	50.15999624	48.6217663	47.38991664	46.6487787	46.35764661	46.28227583	46.46413832	46.73095608	47.01749941	47.41245282	47.73350795	48.19027985	48.79807945	49.5009272	50.09951489	50.7745259	51.66033735	52.56942826	53.47851917	54.35786252
P594155OD	47.5053379	48.66558542	49.67157288	50.4811682	50.9955675	51.33287447	51.63116008	51.80685199	51.81079201	51.701838	51.66596946	51.6750468	51.77672225	51.93297172	52.50082999	53.26386504	54.31182606	55.28626773	56.22056726	57.2217733	58.17004984	59.20591838	60.33483019	61.37958995	62.60173143	63.61793412	64.7623714	65.83492934	67.05932876	68.30093789	69.62879585	70.95683462	72.23338141	73.44787634	74.64387919	75.70304582	77.01628892	78.23356388	79.75236557	81.41918012	83.53963408	85.96865316	88.85714235	92.24267294	96.1343666	100.5379453	105.3187496	110.0584651	114.9716294
P594155OS	46.0577404	46.68829012	47.05650427	47.3275386	47.52188308	47.5975251	47.68494014	47.8032692	47.92889363	47.74707544	47.42795785	47.05779715	46.6494523	46.28953394	45.94523675	45.59940729	45.23563666	44.78458526	44.30261983	43.63154086	43.0484757	42.45850238	41.88160177	41.36288002	40.82912745	40.30324289	39.80009212	39.32616406	39.00510893	38.76249924	38.86309929	39.2015772	39.93215556	41.03692985	42.4377524	44.21977595	46.35862656	48.77177495	51.55930578	54.61043157	58.15378211	62.03291381	66.10058757	70.47012978	74.96917421	79.58123183	84.25210295	88.91272479	93.68573949
P594365OD	48.21180586	50.6580221	53.11256755	55.43042616	57.44186401	59.21726366	60.79362731	61.98763171	62.59106168	62.67207128	62.31225794	61.65330644	60.66163566	59.66163566	58.95561253	58.56817176	58.31035857	58.21757334	58.30782387	58.32756909	58.59925912	58.80173527	59.08455172	59.51725804	60.15366606	61.10249051	62.46584944	64.17935978	66.04199878	68.11649114	70.37341309	72.57730345	75.01119093	77.50638754	80.0633642	82.76585111	85.38360457	87.91091988	90.4301626	93.26938144	96.23588909	99.60782138	103.1419435	106.687398	110.2765538	113.5961713	116.4828602	118.9688117	120.8197417
P594365OS	48.75836112	49.11751626	49.77966135	50.63067592	51.60646265	52.76790515	54.10059391	55.61101567	57.1839291	58.59688776	59.81213206	60.98597995	62.12364127	63.10836168	63.92928071	64.70144098	65.40024324	66.1615011	66.78545102	67.48218953	68.48090016	69.48414126	70.50110765	71.6854144	72.98643494	74.3358404	75.77934126	77.39232427	79.05081315	81.03042949	83.14169173	85.27756847	87.53840429	89.91885515	92.30983595	94.73715973	97.44221427	100.3695471	103.4025615	106.6219351	109.85387	113.0016729	116.2038498	119.4330687	122.5769979	125.7410473	128.6697915	131.1309627	133.0524611
P607000OD	55.03360989	55.70346439	56.46950028	57.24925847	57.93310941	58.35648977	58.67984675	59.04090277	59.24525212	59.67590048	60.08501258	60.50123456	61.05360793	61.59774179	62.2042683	62.9260802	63.9156149	64.95589427	66.17765866	67.54593583	68.76346572	70.05321669	71.46173317	72.87260029	74.3651092	75.85534604	77.51201679	79.3301986	81.29780224	83.12086875	85.05196686	87.12536817	89.08166648	90.80238256	92.15639879	93.11299329	93.98639282	94.57502092	94.7568391	94.78923546	94.57139018	94.0620635	93.19716221	92.05531991	90.88911764	89.93766515	89.19467951	88.76866017	88.82862366
P613733OS	51.34169804	52.239907	53.15357555	54.06266646	54.85619944	55.41442247	56.08169521	56.68739666	57.33581474	57.84810812	58.39442617	59.01554767	59.54574308	60.1616315	60.80428384	61.70901247	62.78212322	63.63450206	64.34315838	64.79770383	65.17435143	65.37410389	65.51897014	65.77160714	65.9693229	66.29064317	66.53386896	66.85183577	67.19118222	67.68766438	68.29343969	68.83889424	69.33370625	69.72333527	69.73971974	69.39224382	68.5469187	67.31560794	65.76971262	63.93519662	61.69409526	59.13913831	56.55323341	53.91657916	51.05478634	48.44571651	46.15682879	44.44896004	43.25867948
P622740OD	69.47899552	70.24538339	71.02300065	71.9940967	73.25149641	74.72851238	75.94809594	76.42693735	76.24543304	75.36512115	74.13691265	72.92267125	72.03611109	71.33731891	70.7014657	69.95922732	69.11589543	68.71565523	68.81058884	69.17935699	70.17575403	71.48371932	72.85744472	74.32499941	75.66427524	76.99671677	78.33365418	79.72460944	80.9946879	82.11115834	83.24618368	84.35765923	85.72945383	87.54097011	89.58138145	91.90810449	94.32107304	96.60615005	98.5626569	99.97892011	100.827961	101.218999	101.137359	100.5948985	99.6395262	98.47651333	97.12010157	95.72391902	94.44486611
P622740OS	62.22923206	58.93959419	55.79752458	52.92569833	50.5997018	48.71735895	47.33658692	46.31205069	45.71704733	45.47813706	45.27768283	45.27332439	45.31903092	45.51732569	45.85807085	46.50821089	47.39654678	48.3230258	49.12998701	49.66992825	50.03787274	50.37238733	50.57693446	50.89577065	50.90736256	50.87427701	50.30030464	49.40979993	48.38131222	47.46482574	46.86456343	46.77853294	47.34611984	48.4604185	49.94775155	52.03446131	54.0760622	56.10222799	57.9566811	59.52385483	60.73174988	61.40861224	61.36433869	60.34107149	58.48019034	56.03132148	52.89096807	49.70914989	46.69465401
P625810OS	40.50847298	40.86378038	41.11692641	41.2448597	41.3297111	41.45054009	41.66676141	41.93328536	42.18988843	42.53208798	42.82056225	43.31735581	43.78841793	44.45334561	45.34583421	46.40420119	47.67475963	48.88728071	50.1820831	51.41442206	52.68150337	53.8982443	54.98915339	56.05741791	57.03885275	57.87710671	58.66157038	59.30682641	59.95157434	60.55230683	61.45523895	62.50456325	63.84534024	65.50825316	67.18636752	68.9032863	70.79453152	72.64246089	74.63356849	76.73908729	78.97502057	81.14282124	83.34499927	85.6086584	87.68220875	89.97946104	92.3761978	94.91183995	97.78370823
P631514OS	36.78950974	36.55518303	36.23809869	35.96658464	35.60294828	35.23944618	34.95199787	34.87090118	34.98180642	35.39165322	36.18251814	37.22602642	38.24036947	39.18761224	39.80446462	40.34521209	40.71353807	40.94615049	41.02724718	41.0069388	40.61974033	39.97231461	39.24861365	38.60175451	37.89660667	37.50718317	37.30758311	37.16115049	37.07647197	36.81111627	36.62929808	36.49115824	36.53498728	36.63717602	36.87358189	37.69729964	38.5826437	39.7257893	41.05424582	42.46178044	44.00646808	45.64283172	47.31823841	49.08351385	50.80800774	52.53251165	53.89936171	55.4685631	56.82066699
P654892OD	33.52007806	33.84205295	34.45524009	35.13112793	35.77389799	36.28025475	36.72007917	36.9140068	36.87233429	36.53158674	35.91402085	35.13836791	34.49571935	33.94568702	33.69758992	33.84119268	34.43382005	35.28736186	36.36367928	37.4703938	38.74312108	40.01584835	41.34962805	42.62235533	43.81386446	44.63307716	44.9477983	44.68965907	43.98405117	42.9183677	41.69015606	40.37266902	39.04929912	37.76645262	36.49372535	35.31079704	34.36678809	33.65907804	33.29441022	33.24377024	33.47819217	34.0256707	34.7621576	35.7128138	36.69310148	37.78401057	38.86633883	39.89802688	40.87177338
P654892OS	37.57460792	38.48617416	39.6050579	40.60627113	41.50899212	42.17910021	42.46805406	42.53529914	42.34947914	41.7372911	40.82002716	39.67873012	38.41433182	37.20130824	36.16890341	35.37537042	34.74656998	34.43303269	34.38589039	34.40261381	34.77656695	35.2216066	35.84533032	36.46723708	37.02561334	37.7399925	38.46726523	39.24057341	39.77367822	40.22231415	40.76741362	41.12073322	41.53796137	41.87261092	42.30400263	42.90628905	43.47101844	44.25312706	45.01171683	45.86964089	46.68083866	47.16394815	47.52758452	47.92896665	48.3899238	49.00376253	49.95896493	51.47432362	53.57215625
P655458OD	42.08261747	42.9474939	43.57205289	44.28478235	44.80606006	44.9436149	45.1779195	45.17500806	45.04938363	45.04938363	45.12322193	45.17526194	45.49216309	45.99676942	46.62092161	47.43187322	48.47766541	49.40125219	50.39003158	51.59111473	52.69798656	54.04476236	55.89382173	57.99704109	60.27810846	62.54415931	64.50321362	65.97961737	67.25857522	68.16730641	68.85911594	69.58658007	70.23241228	70.75846114	71.25247773	71.95460975	72.99942697	74.70036434	77.28845188	80.36336242	83.95571367	87.72309539	91.45167909	95.05691677	98.39759208	101.5630455	104.5593453	107.4840423	110.1680412
P674912OS	35.26999223	35.77434152	36.05625508	36.41259172	36.58803998	36.61302384	36.6183746	36.50593788	36.18606694	35.92847626	35.7082791	35.51467722	35.1929013	34.98173295	34.55842234	34.49216207	34.40217544	34.27288019	34.11773242	33.89937342	33.76624495	33.58442677	33.63147664	34.01496078	34.94112541	36.33274585	37.7773839	39.30038946	40.52003577	41.54791163	42.32828082	42.77401536	43.08700909	43.10785143	42.93032557	42.33502328	41.43844013	40.40782494	39.42174694	38.78611773	38.45884419	38.6045345	39.05485362	39.70188401	40.69310506	41.78677074	43.18976324	44.81416116	46.69444289
P677071OD	44.22925435	44.77470889	45.2174497	45.79847597	46.40425636	47.07910489	47.9990331	49.00670911	50.11872259	51.40787324	52.57058738	53.64715978	54.55625069	55.41689177	56.24632579	57.04313554	57.77343674	58.46012462	59.06474218	59.61730714	60.28071262	61.0525426	61.92107992	62.96583969	64.20387856	65.43500494	66.60605566	67.92461267	69.13617841	70.34209616	71.59866293	72.57872602	73.52551852	74.27032794	74.77102272	74.92832305	74.90276169	74.54186922	73.68604395	72.54229868	71.12490123	69.37343531	67.58562186	65.67299855	64.26726178	63.25671097	63.02241062	63.56283204	65.2659974
P677071OS	40.48693194	40.8613726	41.16106128	41.22932032	41.39254736	41.53555216	41.71737034	42.0338644	42.27187634	42.63551271	43.14509872	43.73096295	44.32505548	44.9456052	45.80279652	46.69591964	47.75777723	48.84868632	49.80491953	50.66604244	51.23314487	51.61199168	51.93510463	52.1736508	52.26566352	52.4177435	52.43371128	52.31068875	52.45020316	52.63202134	53.02771093	53.73333577	54.61626167	55.4654611	56.3011507	57.07728324	57.70178657	58.31118562	58.9844866	59.40076416	59.95473405	60.61316374	61.36402437	62.21641955	63.39722176	65.10002393	67.30009657	69.983339	73.10845865
P678778OD	49.66999285	50.79938319	51.92284471	53.14858064	54.36007922	55.57488112	56.60579021	57.65160053	58.63116228	59.43883109	60.32834076	61.27650182	62.38008003	63.52934579	64.5980458	65.66758282	66.64858786	67.74582259	68.74817675	69.79961551	71.01040773	72.39119649	73.94353763	75.72539173	77.86697523	80.3234114	83.13657239	86.19731027	89.67848137	93.60321548	97.73310487	102.140611	106.77051	111.4569781	116.308671	121.2468047	126.4106651	131.5517409	136.7587007	141.387495	145.2996175	148.5214829	151.0066179	152.5667375	153.2537104	152.9758947	151.7397778	149.4140597	146.0029149
P684946OS	37.03031931	37.22038879	37.52465525	37.89408097	38.43281686	39.09748449	40.12304283	41.33261208	42.81855642	44.34596605	45.69161705	46.79160348	48.06433075	49.16033337	50.1749659	51.20675427	52.25241219	52.99019978	53.60534641	53.92521735	54.14076831	54.04108027	53.76283825	52.97279646	52.07960295	50.94931941	49.6512102	48.22901325	46.93614427	45.72657062	44.63566153	43.66365201	43.2263863	43.16961622	43.49510985	44.04707886	44.86383989	45.7729308	46.6820217	47.48427203	48.26051723	48.96359676	49.63032876	50.07748866	50.37210872	50.72295189	50.97335812	51.06790623	51.33276874
P688767OD	39.66465163	40.58454684	41.61608602	42.38598972	43.27727372	44.33355694	45.4937978	46.73738457	47.90701858	49.31815217	50.98205728	52.85282471	55.01105499	57.24242814	60.02328087	63.10018787	66.32470696	69.55506706	72.99546834	76.85236021	80.89239376	85.00121731	89.22079045	93.56433638	97.89945301	102.056681	105.9489756	109.8130625	113.6369536	117.2272443	120.5829016	123.4731566	126.0020722	127.9768304	129.3885019	130.1408267	130.687726	130.8056948	130.5279379	130.1232915	129.6238161	128.9347395	128.3276628	127.9412975	127.9207175	128.2930084	129.3424527	130.5779507	132.1955806
P688767OS	34.68156966	35.8968787	37.46033813	39.00676544	40.55190775	41.96952424	43.3640697	44.50990955	45.52818845	46.23281284	46.84332438	47.34318355	47.90374461	48.51599854	49.45995835	50.88269481	52.64120923	54.76540856	57.15672537	59.80924952	62.81392032	66.13622068	69.67893696	73.2465067	76.79105385	80.21440449	83.42803166	86.46527442	89.1592569	91.66058071	93.78534354	95.53716692	97.00637037	98.13480881	98.92268774	99.60241257	100.1722845	100.7839083	101.4649858	102.4022566	103.8289028	105.7701469	108.4462319	111.7755715	115.7204374	120.1644321	125.0042454	130.2758757	135.6420559
P689566OD	48.64654891	49.54986385	50.45895476	51.3424176	52.09968296	52.86346599	53.30864115	53.61209406	53.49263244	53.33959327	52.76654615	52.02222556	51.15323922	50.33182664	49.62604487	49.13415955	48.82829558	48.9658097	49.34412561	50.218387	51.17717341	52.34702222	53.70508135	55.0820098	56.26701443	57.04773247	57.45915039	57.3127471	56.68959516	55.49839629	53.7919207	51.77750567	49.78904227	47.74306285	45.7832583	44.13113354	42.99831182	42.10067677	41.7610872	41.76222472	42.2517146	43.17245509	44.4702179	45.78623588	47.30595821	49.02083198	50.82602254	52.71137106	54.70928327
P694681OD	46.92962679	47.69978452	48.43405034	49.30179535	50.35612355	51.5656928	52.82199865	54.17242934	55.92001045	57.94670197	60.08292512	62.29646788	64.34706796	66.14228516	67.41294506	68.3431776	69.04313143	69.81773467	70.70148158	71.42460643	72.08338971	72.42116514	72.42527525	72.18564766	71.92328602	71.77312487	71.47588048	71.12018041	70.71396281	69.98954839	69.20579187	68.31726741	67.67752542	67.53653025	67.99065128	69.22003998	71.25865493	74.25030971	78.00419388	82.22668414	86.72320987	91.00377145	94.80126761	97.884544	100.2889684	101.837657	102.5064558	102.4356235	101.6290217
P694681OS	53.47357986	55.01934669	56.57995799	58.15118453	59.76942902	61.47050662	63.20861666	65.03048459	66.75762745	68.68498438	70.65621261	72.82118865	75.30484573	77.92269909	80.72263725	83.8880998	87.12724355	90.74908022	94.72894868	99.16119467	104.2834349	110.0049795	116.2209901	122.8626409	129.9554742	137.0685391	144.0477948	151.1048099	157.7928036	163.9512747	169.6497906	174.5002386	178.5961807	181.9690161	184.5431049	186.3726003	187.8779228	189.0012235	189.7316875	190.1043168	190.4601899	190.5438836	190.4792593	190.2154308	189.6221262	188.6943336	187.1293826	184.9191887	181.7418998
P696737OD	52.93184561	52.23087763	51.47221901	50.91801056	50.40192418	49.80377691	49.22737475	49.04910251	49.45988164	50.49036239	52.13585603	54.03225751	55.80796376	57.2557891	58.19324612	58.59270135	58.68670172	58.75488407	58.65156177	58.60071897	58.50090597	58.32407785	58.14913708	58.11844291	58.52715829	59.28628958	60.65306183	62.41747762	64.37875561	66.56884542	68.77196066	70.83535926	72.79457328	74.83509669	76.67384496	78.49450781	80.39511809	82.42657114	84.78651976	87.68185564	90.99370585	94.73440607	98.86488797	103.284041	107.6320615	111.8335561	115.5673169	118.6713133	120.8430419
P696737OS	63.39292613	63.72559129	63.89779801	63.72722066	62.87114269	61.62441633	60.57127262	59.56354729	58.60508993	57.9171944	57.29981564	56.85467073	56.13816436	55.44825737	55.07115373	54.98749534	55.34053214	55.69731221	56.25005074	56.91718969	57.38978006	57.78928496	58.01162655	58.29989213	58.64353072	58.92304904	59.3192205	59.75366123	60.19200851	60.41834279	60.47866385	60.51035629	60.37536122	59.97720155	59.30365172	58.43207531	57.68096314	56.68450125	55.72319217	54.91650146	54.45262565	54.28872886	54.25703641	54.56477233	54.95773683	55.49378304	56.06548628	56.34215019	56.5425059
P710377OD	48.63748677	48.62923548	48.83661475	48.87492573	49.06861639	49.37139782	50.0480023	50.86770613	51.87755851	53.0469595	54.1733279	55.30464667	56.44510416	57.46609508	58.80023557	60.07936927	61.33623686	62.50355917	63.65870694	64.65512199	65.71914865	66.75501719	67.75501719	68.67377635	69.72440646	70.73919074	72.1508775	74.03331555	76.30008972	79.01867721	82.08904743	85.27944617	88.6907311	92.37430214	96.27747488	100.0450266	103.7919099	107.2281525	110.2869481	112.9399561	115.1656453	117.1814583	119.2267882	121.1047328	122.9758068	125.0131348	127.276812	129.6721051	132.0951073
P710377OS	48.5430806	49.03366992	49.82409746	50.77149935	51.87428092	52.95186361	54.11896075	55.30737649	56.26930779	57.23113135	58.08769215	59.09122454	60.17365225	61.45904617	62.79763956	64.08148033	65.59544602	67.00076801	68.32279091	69.83778191	71.30785547	72.82676072	74.32459688	75.97744215	77.67209478	79.57823599	81.90421398	84.62552199	87.68974395	91.25026009	95.04634611	99.53042114	104.4731865	109.7993966	115.3679461	121.1826963	127.2066323	133.1217099	138.7052719	144.0349127	148.7953146	152.9053738	156.1081212	158.5136856	160.049203	160.6306167	160.4636953	159.505929	157.9636763
P711084OD	51.82635429	53.00676242	53.97318164	54.96459475	55.79505886	56.78594832	57.70218554	58.58832169	59.59226192	60.53792607	61.50114302	62.68732002	63.98014034	65.46884884	67.04331207	68.47791602	69.82289852	71.18242611	72.65605302	74.11594946	75.75770708	77.54656011	79.44959745	81.37030792	83.41449876	85.52057925	88.07095614	90.78177435	93.90083244	97.15156902	100.8291834	104.7850536	109.1331399	113.7834965	118.7485428	123.9847572	129.6037036	135.2943816	140.7702061	145.9180291	150.7818541	155.070755	158.7515522	161.7536774	164.1229026	165.6785251	166.344395	166.0048565	164.6427238
P711084OS	54.10115398	55.44577269	56.58361816	57.64889769	58.60013303	59.44168299	60.51787082	61.68797441	62.73174008	63.85922241	64.81175579	65.75174505	66.48978424	67.11216042	67.6376322	68.17188263	68.72521071	69.19447743	69.62733113	70.31977428	71.07408905	71.99938687	73.19712968	74.69643471	76.51466023	78.69614272	81.23765703	84.11550626	87.04588803	89.9252569	92.79477969	95.71562611	98.7226937	101.4356925	103.9623919	106.2367873	108.2233013	109.9295959	111.5981022	113.5749026	116.0081537	118.922321	122.2652824	125.9747301	130.1331891	134.7562769	139.5688074	144.3438568	148.7801243
P713157OD	70.03392545	69.52647014	68.65170712	67.43567609	65.90187421	64.29925503	62.3370204	59.98595756	57.45584577	54.87999066	52.35015203	50.23172376	48.72289037	47.57643864	46.59238137	45.74773211	44.85976099	44.07079609	43.37216009	42.61784537	42.067468	41.49524524	40.71182432	39.85872201	39.09536572	38.60041494	38.46222231	38.76742845	39.22820448	39.99935598	40.80687591	41.63708548	42.69206682	43.99490597	45.33268725	46.83992979	48.54493057	50.50805857	52.62504939	55.00828	57.24973777	59.58359036	61.64950432	63.46383298	64.96302591	66.31369958	67.36110466	68.32849461	69.15144492
P713157OS	52.41529616	50.6760946	49.15992476	47.88142331	46.93065989	46.25713913	45.88063844	45.61663791	45.46621861	45.59409176	46.09502753	46.64484051	47.34224041	48.11097924	48.64014726	48.97006547	49.06393158	48.91956117	48.87501969	48.85428431	49.10476932	49.43916777	50.05553957	50.79024605	51.69393241	52.95495354	54.5665226	56.70346715	59.07342916	61.42912962	63.7794269	65.65198862	67.04555264	67.86596436	68.02864187	67.48903252	66.17015539	64.2961553	61.84057839	59.336347	56.59356673	53.93484549	51.47921861	49.29772118	47.67570029	46.63309731	46.36237897	47.0005282	48.45998835
P716341OD	42.79388331	42.98650579	43.29979762	43.79745547	44.5247282	45.2626005	46.03700889	46.83978937	47.56706209	48.15621115	48.87429334	49.91960706	51.18627573	52.69080603	54.34883271	56.23361962	58.18564194	60.14483192	62.1310105	64.23050042	66.33904301	68.19296466	69.64203473	70.54164594	70.58715319	69.999079	68.58585734	66.67233729	64.19525723	61.39793269	58.50994967	55.59204784	52.5652416	49.59600227	46.74006029	44.4810941	42.44904443	40.91631764	39.97671109	39.84291087	40.51537224	42.21948967	44.95465328	49.17907856	54.71458639	61.32881122	68.69771078	76.48933378	84.10678716
P716341OS	70.40088883	71.07762421	71.49364676	71.68938457	71.45867753	70.99122942	70.15685954	69.09225656	68.12517382	67.04542902	65.94838014	64.68264399	63.39096267	62.30455226	61.44980247	60.98975285	60.71637165	60.96937023	61.70025684	62.71374647	64.15996941	65.72339343	67.44353181	69.22267057	70.81954263	72.09997721	73.19695146	74.04951671	74.54146618	74.594807	73.90618152	72.56387898	70.90367895	69.09843817	67.23657801	65.80301825	64.79161316	64.07659509	63.71945079	63.63266141	63.9079309	64.685614	65.85742367	67.35717	69.19556596	71.48130453	73.71931647	75.86207426	77.66530987
P720661OD	54.00440077	54.57001582	54.85650715	54.94758365	54.81287835	54.34293155	53.61565883	52.52474974	51.4210329	50.19180266	49.20846422	48.62896616	48.53688855	48.84240378	49.40123629	50.08169104	50.71302507	51.29267656	51.88854836	52.65994158	53.66922114	54.75829718	55.76352176	56.77087238	57.83119344	58.88677058	60.24674419	61.74652869	63.63160753	65.77071576	67.92154653	70.11512025	72.33820261	74.62129571	76.81922617	78.93385376	80.78015077	82.44918823	84.14980811	85.59416869	87.1448095	88.62561644	90.25064748	92.05165072	94.1285202	96.64981827	99.5527886	103.1022522	106.931174
P726648OS	42.33785347	42.7962844	43.45144578	44.27358009	45.01865972	45.57457957	46.05070235	46.5490146	46.95641639	47.21109874	47.2829038	46.96313585	46.44818802	45.7050179	44.64698501	43.72008719	43.04593935	42.56981657	42.27706935	42.24910936	42.42763864	42.88468617	43.66555621	44.78010816	46.23059755	48.02260471	49.98993088	51.816049	53.52739023	55.00716131	56.22380416	57.09501224	57.7708662	58.33631339	58.88783566	59.35872227	59.96534531	60.65592843	61.82085792	63.36436703	65.14209172	67.17799986	69.66489105	72.25061206	74.80484555	77.21910383	79.6261779	81.86420567	84.03133448
P731539OS	36.50059941	37.00116284	37.5082384	38.13754108	38.8648138	39.59208653	40.24813227	40.87240024	41.43644592	41.88256586	42.23510952	42.28714954	42.47344915	42.65526733	42.90701408	43.27535752	43.86581606	44.66735357	45.70945309	47.0052104	48.77024179	50.90301952	53.58012298	56.58120441	59.80334589	62.89495014	65.64416552	68.09391642	70.19676532	72.00556645	73.54798872	74.64904175	75.46478604	76.07788181	76.40282612	76.72749542	77.53523548	78.96682087	81.04966331	83.72724581	87.2428386	91.44673581	96.3234054	101.7400915	107.4389434	113.3077471	119.2818383	124.9816955	130.4541286
P741623OD	97.54287009	98.57259109	99.99000633	101.5254696	102.7451849	103.2470684	102.9265867	101.973729	100.7794825	99.54580675	98.36249129	97.05500043	95.32639509	93.12457903	90.43085831	87.35172063	84.45539812	81.92982671	79.88268441	78.26597371	76.96066944	75.6062819	74.27499935	73.064485	72.19158079	71.53311852	71.27627353	70.82013026	70.08203092	69.00969855	67.57766152	65.7389551	63.89422399	61.84007566	59.87254183	57.97581148	56.17738459	54.37748153	52.78882651	51.65684038	51.01264181	50.87911009	51.62011783	53.24221933	55.9288323	59.44540848	63.65021445	68.63395242	74.02968097
P741623OS	72.58100575	70.8714182	68.7249411	66.5241844	64.32958987	62.3574752	60.53390412	58.93950198	57.28645776	55.52352976	54.08061296	53.05348131	52.29166101	51.75421184	51.31033351	50.787598	50.0278425	49.03717627	47.89017362	46.81563289	46.00207327	45.26615031	44.68976703	44.55588786	44.80109784	45.32851369	45.99905243	46.54553844	47.14379648	47.64582836	48.15095961	48.70206012	49.2913437	50.0693864	50.58376433	50.84585703	51.27663166	52.00593679	53.04263113	54.56867384	56.64560809	59.39293585	62.57147102	66.27709605	70.40796375	75.49255266	81.55664367	88.34696044	95.54406196
P742752OD	56.03396849	54.85325519	53.47105096	52.01582614	50.65178022	49.48536335	48.57627244	47.71646014	47.00777851	46.4058831	45.90698069	45.40448865	45.08195461	45.20193343	45.44225589	45.67580414	45.84385993	45.87360729	45.7614812	45.39062014	44.79054746	44.1636897	43.43641697	42.73513759	42.05648422	41.56985439	41.36736124	41.20819785	41.1784505	41.33988467	41.6295277	42.06961614	42.42730921	43.05252041	43.81558401	44.51111429	45.21708575	45.79673732	46.31953708	46.73756651	47.12768381	47.20060591	47.25733428	47.16840744	46.91548295	46.43960363	45.92539354	45.48618941	45.20084242
P743089OD	49.23371608	49.55329151	49.99603232	50.49449552	51.10699457	51.95292745	52.80201836	53.6125873	54.50524177	55.53504923	56.73245271	58.0577656	59.53791308	61.02662201	62.53920035	64.09059455	65.5586966	67.07440359	68.35518509	69.48080951	70.41588973	71.1583531	71.9239493	72.63362025	73.46573275	74.42340861	75.45992468	76.59686923	77.86694769	79.57379525	81.51347419	83.74983086	86.10447307	88.50581103	90.71851244	92.63786585	94.09974161	95.203302	95.89719477	96.01407316	95.54254068	94.7236269	93.61761076	92.39527835	91.35570521	90.70038822	90.61145775	91.00278588	91.96793848
P744199OS	36.82809547	37.53768302	38.49952441	39.5816796	40.94578796	42.16582251	43.22767921	44.12664674	45.00687289	45.67451385	46.09825429	46.59277562	47.04141836	47.58423154	48.400772	49.63411524	51.24645698	53.06581989	54.86278026	56.53545066	57.87952132	58.97280377	59.6636632	60.03534915	59.88847444	59.36919455	58.19623945	56.76414298	55.04881006	53.49898716	51.8428724	50.42593756	49.21297443	48.10735045	47.12853472	46.34098524	45.70516193	45.32048999	45.16212791	45.39168659	46.16972706	47.51608852	49.5532558	52.29968563	55.93025442	60.30097347	65.22447133	70.4078063	75.72084462
P746219OD	64.05387793	63.4745651	62.87844316	62.17687047	61.25510078	59.91427945	58.49064309	56.83566327	55.06106451	53.43850317	51.9016134	50.4856722	49.03112674	47.57200351	46.19399128	44.7684569	43.44026033	41.98571487	40.43512967	38.9965975	37.701862	36.77572759	36.101588	35.73903307	35.61843526	35.71491814	35.96465843	36.48359048	37.3177038	38.34736016	39.56012144	40.94369471	42.13599975	43.36820362	44.60788481	45.46297995	46.29486282	47.19160399	48.02275171	48.94772012	50.04783971	51.32683878	52.62456118	53.99475419	55.26748146	56.26315535	57.22121541	58.1022277	58.59215118
P747352OD	41.72623847	41.3517978	41.30406585	41.67910006	42.08447113	42.38306504	42.64642203	42.86366728	43.04548547	43.23720569	43.35305231	43.46786882	43.40054763	43.06670389	42.5758858	42.04557525	41.56700791	41.36152461	41.41922585	41.79044188	42.46472786	43.14748182	43.71300121	44.17456978	44.47491748	44.48485123	44.41172879	44.36569334	44.05609406	43.48689267	42.57022209	41.39451348	40.30360439	39.30004181	38.56380595	38.39115715	38.34295801	38.51374309	38.81371391	39.03082144	39.21924429	39.59117644	40.15707399	41.04447783	42.15322769	43.63542733	45.24719685	47.1376746	48.9916678
P752811OD	36.87001702	37.31379611	37.80230368	38.50813958	39.32613957	40.23425381	41.34135095	42.56726702	43.85845556	45.27480606	46.69348298	47.96267785	49.15526239	50.37444631	51.4653554	52.62456893	53.68398917	54.63476571	55.68265757	56.64555382	57.82408311	59.3316495	61.23714764	63.5857113	66.36394189	69.39963327	72.61018506	76.09525115	79.82220902	83.6321009	87.51766781	91.18904842	94.63656069	97.64442484	99.98219315	101.6804927	102.8365449	103.4155672	103.3763138	102.9157935	102.314706	101.7653746	101.3294085	101.1003815	101.4104632	102.3912685	103.9926573	106.0166863	108.3617534
P752811OS	46.27826088	47.29764681	48.59173868	49.9636627	51.41771409	52.75423998	53.79200536	54.65112615	55.07317906	55.24722738	54.87985971	54.17468864	53.06690602	51.89127666	50.71780212	49.78801572	49.37891048	49.55741506	50.15791201	51.12323268	52.08759478	52.83200734	53.26602123	53.36630399	53.00591943	52.55988932	51.81111319	50.89898523	49.80481092	48.69497971	47.81133077	47.20533487	47.25429767	47.85944281	48.97578255	50.45126939	51.93248526	53.56074208	54.97814448	56.3246443	57.84657779	59.60123669	61.79531017	64.6810616	68.08292007	71.79227665	75.65760213	79.38335505	82.66963983
P753244OD	42.76671358	44.48321984	46.30140166	48.11228353	49.83924415	51.43867909	52.82389277	53.95795441	54.88156648	55.58026366	55.97732613	56.08832966	55.90678232	55.67091474	55.51810525	55.72059839	55.96600689	56.41607354	57.02128913	57.60660518	58.12822446	58.87939627	59.80441145	60.98226825	62.25845926	63.58238532	64.81822863	66.34030255	67.94391355	69.8292701	71.88440115	74.15241415	76.53089281	79.04656774	81.53721827	84.20800712	87.09479592	89.99090646	92.92427895	96.12817799	99.47942352	103.1134845	107.0112416	111.1749136	115.6928031	120.4633997	125.355914	130.4421449	135.6963071
P753244OS	42.987347	43.84157285	44.91848235	46.04770244	47.24157507	48.37148181	49.67326147	50.95518702	52.10845254	53.19434808	54.1368651	55.16423139	56.08842884	56.94906998	57.84048254	58.71305743	59.68652656	60.53869351	61.23568171	62.0100982	62.70079769	63.45196915	64.15187558	64.99217224	66.00806947	66.95615387	68.14181415	69.24648562	70.31693823	71.7091217	73.04212605	74.57204229	76.22324857	78.15888908	80.23082664	82.58652843	85.53225014	88.77739646	92.68235848	97.18332325	102.1432259	107.4295481	112.9636688	118.455427	123.8011641	128.953607	133.5507611	137.4916271	140.9479335
P766664OD	38.12478167	39.89490147	41.54401592	42.96982483	44.03577287	44.79945556	45.17927997	45.01978458	44.65824113	44.05131217	43.26057832	42.21263191	41.24197012	40.32830143	39.6237482	39.24824459	39.14594773	39.55571912	40.41047163	41.64836938	43.0636469	44.81481878	46.81481878	48.78304319	50.70182505	52.5093316	54.09157969	55.16777037	55.80511638	56.18691853	56.35980081	56.66727921	57.10313612	58.12883752	59.89473521	62.57106007	66.08275812	70.14677138	74.81458108	79.66354015	84.28757213	88.62537618	92.16949612	94.76628516	95.88840495	95.5565473	93.55262194	89.98883021	85.37183896
P785548OD	41.04895411	42.23465777	43.58191171	44.71690596	45.77685737	46.7615903	47.81620102	48.89830633	50.08030688	51.45971096	52.80541305	54.16904941	55.49915431	56.81062283	58.00533458	59.33525279	60.33511853	61.28683345	62.16423631	63.11132713	64.0357864	65.33244804	66.97180574	68.8776686	70.9019061	73.2526489	75.510489	77.94565185	80.39387166	82.90252577	85.31921428	87.78836616	90.14300837	92.56670882	95.1988234	98.00080041	101.1929377	104.8239775	108.7522453	112.8094362	116.7240928	120.5487137	123.9956659	126.7749859	128.9841148	130.3050521	130.8011765	130.3844628	129.2055544
P785548OS	40.05093265	40.99465728	42.17048799	43.25720584	44.31794148	45.45826353	46.56536068	47.68148351	49.04874766	50.44895744	51.94412818	53.46670835	55.07095067	56.63367813	58.29344338	60.06390496	61.68134241	63.18480585	64.49813797	65.67601613	66.73035181	67.65081995	68.49018148	69.21175518	69.96732146	70.76498372	71.62592627	72.68492763	74.13794997	75.95535845	78.05591419	80.60028731	83.42662736	86.52683056	89.82974442	93.50505344	97.12659481	101.004523	104.9964563	109.0162664	113.0833187	117.1824647	121.321631	125.2910874	129.2555244	133.2066006	136.7840211	140.2761348	143.2175776
P787946OD	50.23932584	50.48240979	50.51117731	50.58504484	50.65783479	50.62090583	50.43908765	50.17106181	49.81979199	49.45615563	49.08386903	48.80516302	48.58899058	48.61368967	48.69238732	48.7149013	48.8145431	48.91177783	49.09359601	49.2754142	49.45723238	49.72745758	50.01639654	50.17457186	50.15660617	49.84888267	49.48053923	49.01726108	48.55638997	48.14378114	47.9016419	47.82518969	47.92425702	48.17815207	48.70722212	49.54710038	50.72749777	52.16362676	53.90948568	56.0893947	58.80712262	62.05447883	65.72356138	69.61395929	73.9858854	78.6079665	83.36763217	88.27698659	92.71714419
P787946OS	46.02010418	45.69558296	45.54553371	45.74422605	46.23529281	47.08366305	48.30037134	49.74996183	51.62402517	53.79283205	56.20285873	58.6251936	60.75172582	62.79418508	64.42906643	65.77916747	66.8626096	67.59222696	68.10214463	68.42539267	68.70548529	68.87346254	69.22536673	70.04207584	71.08766196	72.54225922	74.25852331	76.25306272	78.455205	80.8177323	83.08434509	85.2101216	87.18412885	88.96394362	90.47344932	91.81597779	92.9636336	94.00413211	94.75545163	95.6613656	96.54048867	97.7463969	99.40071487	101.5981577	104.5174752	108.1256545	112.3929496	117.2926786	122.5340842
N410576OD	42.07160618	43.11570505	44.07134797	44.84582952	45.71277693	46.81645442	47.97669527	49.14876419	50.30829537	51.46407331	52.70093204	53.79184113	54.91182716	56.18512448	57.45910632	58.77428933	60.00692931	61.18245352	62.43983956	63.93283253	65.56146802	67.25085259	69.20676661	71.34889851	73.47956084	75.76119098	78.12454988	80.60641423	83.19594904	85.69098633	87.91692076	89.95028232	91.75786838	93.14493263	94.16406032	95.03453924	95.82561854	96.68105772	97.76060946	98.94969146	100.5209331	102.5726798	104.9989472	107.876262	111.3050752	115.2044617	119.3210566	123.3732165	127.1652557
N410576OS	40.85365943	42.04854067	43.41815513	44.95654871	46.66504847	48.46990389	50.37879996	52.31365768	54.12808184	55.97694687	57.68343101	59.21710186	60.55938326	61.91472383	63.25546899	64.59370279	66.17125867	67.84110739	69.64405801	71.59715523	73.67541334	75.86215713	78.19179655	80.66986442	83.54701644	86.84560117	90.59810387	94.83471955	99.43834788	104.3184109	109.4296734	114.5081445	119.7726989	125.2011529	130.8368784	136.3192756	141.7959984	147.2464992	152.7227629	158.385029	164.5786777	171.5919562	179.9729757	189.7610615	201.2919943	214.6883294	229.8949846	246.5616312	264.1572727
N416942OD	43.45352508	42.09059286	41.59351005	41.90583288	42.75544437	43.96297906	45.21749124	46.31753522	47.31944576	48.03957975	48.5583563	48.85575743	49.46019306	50.39385962	51.34031867	52.28172202	53.02720356	53.5917799	53.96021102	54.15152803	54.50183902	54.64597541	54.76529254	54.20424473	52.93466612	51.18497496	49.03123248	46.84213244	44.85113314	43.31983575	42.37729108	41.78383842	41.89202725	42.45906408	43.656038	45.66225205	48.34061029	51.95872131	56.28201786	61.05186705	65.7765776	69.97060095	73.21402282	75.3662741	76.54252847	76.98122865	76.75480238	76.16518733	75.18401337
NP208393OD	39.40306979	39.94404291	40.6037727	41.39498447	42.3344768	43.37499626	44.41341894	45.73251346	47.08002562	48.58918941	50.25223104	51.88415655	53.55023102	55.11252859	56.70228363	58.13504822	59.48591619	60.69563734	61.81834751	62.95977737	64.08697722	65.2481175	66.5241596	67.86256656	69.42252012	70.91936162	72.68419475	74.64398531	76.5794244	78.56503425	80.60950557	82.76024713	85.0710603	87.49933185	90.13853806	92.83929916	95.83767376	98.90100185	102.3457231	106.0272787	109.919525	113.806491	117.5797536	121.2302959	124.6335178	127.9529872	131.232991	134.5221701	138.1926114
NP208393OS	37.54210795	38.57430427	39.71875672	40.89496812	42.07582025	43.11403662	43.96312753	44.61489251	44.97445898	45.28165454	45.46255816	45.46637133	45.61850557	45.92030279	46.37385035	47.02419545	47.96782505	49.12177194	50.45903173	52.13904661	53.79005312	55.63394735	57.60055829	59.49088285	61.40831386	63.22719083	64.97138539	66.69386356	68.40067973	70.25885493	72.26987249	74.3985836	76.66587928	79.25431319	82.21101475	85.28778539	88.48836208	91.72511123	94.75701896	97.55800149	99.9057946	101.7558108	103.2851112	104.4628285	105.2145727	105.7170149	106.2091116	106.84143	107.554902
P070413OD	50.54215261	50.62869588	50.72558306	50.93004958	51.2217778	51.63903187	52.10294761	52.79188183	53.65351683	54.58616985	55.65374329	56.79723799	58.12734288	59.58625919	60.86336469	62.03480249	63.19239306	64.31329291	65.24690091	66.20313549	66.98646328	67.46313941	67.82127021	68.09076944	68.31884687	68.86549698	69.75363556	70.8985164	72.23446386	73.84304803	75.49940943	77.26611411	79.28995049	81.45123792	83.61182998	85.65382026	87.56473295	89.34990199	91.11411206	92.70789447	94.48667509	96.38406403	98.45173778	100.7942346	103.3935272	106.388028	110.0331472	114.0159393	118.256248
P070413OS	46.75774498	47.40735031	47.95738263	48.34512152	48.63534347	48.53732952	48.22082882	47.74766718	47.03091389	46.16930257	45.26825362	44.40212539	43.68060297	43.13057065	42.86270599	42.79050606	42.85956209	43.17606278	43.81176776	44.67451881	45.73976562	47.00565591	48.37584892	49.59315774	50.62284646	51.27466584	51.54355087	51.64801654	51.43352453	50.90734483	50.1665888	49.30643962	48.33298892	47.06485731	45.90297604	44.86641778	44.13880934	43.89102709	44.19589716	45.22666184	46.88236583	49.06277343	52.12352861	55.92391588	60.55644621	65.98864448	72.09886004	78.66302831	85.81954497
P1003354OD	33.51480166	33.77676258	34.06828759	34.61374213	35.20027756	35.90362431	36.81081999	38.06593969	39.56425057	41.1552599	43.00890103	44.99837751	46.91823477	48.85588972	50.75646529	52.73492146	54.80494126	56.87103582	58.7977343	60.65619025	62.31497353	63.83793692	65.25250649	66.61614285	67.92062714	69.23756113	70.46245333	71.46165692	72.19794317	72.61055201	72.6777426	72.41328776	71.61784606	70.36301017	68.61876038	66.48540203	64.18437895	61.84578268	59.66958479	57.53637194	55.57385567	53.58025051	51.74318154	50.09150428	48.56348658	47.36235471	46.435392	45.63723458	44.87180086
P1003354OS	38.1420635	39.31311532	40.58584259	41.87125278	43.12617315	44.30318956	45.53961847	46.82154376	47.92303408	48.96712177	49.97421853	51.00511708	51.93316204	52.84225295	53.76036962	54.69197451	55.75369784	56.730606	57.74528555	58.71777317	59.96844113	61.2676979	62.60699235	63.99166248	65.49683804	66.96689104	68.36812409	69.75923905	71.10126392	72.35757466	73.60556059	74.43657938	74.93538307	75.04713271	74.57368257	73.5477938	72.02020057	70.13629308	67.85467341	65.57203873	63.44103194	61.60258187	60.28377997	59.49383259	59.33832654	60.12814666	61.23807984	62.68009906	64.2273982
P1010986OD	39.51319053	40.46516645	41.44558521	42.40247281	43.18928714	43.87963091	44.44480608	44.88993337	45.27216087	45.50330128	45.48264377	45.43426356	45.34349574	45.16167756	44.94307633	44.75859524	44.33136868	43.82619351	43.37380138	42.81289647	42.20818343	41.64205098	41.19435274	41.11271278	41.47639345	42.1756245	43.3326481	44.92231024	46.83180657	48.92472361	51.21285694	53.80203168	56.66186197	59.66813746	62.9235065	66.4386621	70.41809031	74.86279667	79.87434766	85.35088254	91.23888257	97.20206705	102.9044278	108.0038063	112.3601941	115.6727603	117.9102516	119.0466693	119.0676906
P1010986OS	40.92736454	41.67846669	42.47785076	43.24343447	43.96895792	44.4774835	44.7717881	44.92845568	44.95191272	44.77009454	44.59692659	44.09443473	43.55730915	43.01185461	42.44764598	41.8105286	41.35095354	40.97206549	40.97054569	41.14471227	41.72213147	42.44075396	43.48783401	44.62350286	45.89623014	47.22821762	48.77280733	50.29197444	51.89002149	53.51145463	55.4046958	57.35719283	59.40458445	61.65678096	64.05624988	66.68503384	69.88652785	73.42782331	77.55727829	82.28091467	87.44366469	92.93203545	98.71383458	104.6977016	110.7868679	116.9167745	122.9478112	128.6225178	134.0445644
P1017409OD	43.69863214	44.68346202	46.08562129	47.7488504	49.70258285	51.62444215	53.65535124	55.79262758	57.98029633	59.96225142	61.76244787	63.4789163	64.95906378	66.13069597	67.09781345	68.16751635	69.32300955	70.53179232	71.9509766	73.61592908	75.69758924	77.94687957	80.13881697	82.45485637	84.78146555	87.11168064	89.32371334	91.5085979	93.72691792	95.71343503	97.66664218	99.46488709	101.460121	103.6583692	106.1948128	108.8783027	111.8633962	114.9408746	118.1467396	121.4703823	124.8749137	128.1255161	131.3218148	134.2846844	137.0299266	139.4082082	141.7184866	143.8136682	145.8146984
P1017409OS	49.65169385	49.53728567	49.69353515	50.01170571	50.81167082	51.97202851	53.34137365	54.99776303	57.03234849	59.29484541	61.91146611	64.53985922	67.13233715	69.41473573	71.5416277	73.49958076	75.29037655	77.04284959	78.538745	79.80066272	80.82370815	81.65459833	82.34845182	83.25854101	84.42566856	85.86330167	87.53206166	89.35817978	91.41214423	93.90893802	96.67272471	99.87483713	103.3653241	107.4325241	111.7744036	116.6004665	121.8685411	127.5031627	133.4910979	139.5805264	145.6475787	151.6802793	157.5232136	163.0009942	167.8166161	172.1148997	175.4704678	177.9019567	179.5185033
P1053126OD	49.04497507	50.12763286	51.08327578	52.03067767	52.92740204	53.71455303	54.4580138	55.26999229	56.01585616	56.66525126	57.25686259	57.84726549	58.48362913	59.11999276	59.65107145	60.08875782	60.47358972	60.79301028	61.01248064	61.18707422	61.13245589	61.12767691	60.99196269	60.87322148	60.87307976	61.03215193	61.24073659	61.34895242	61.16594382	60.64301795	59.57875968	58.38356605	56.76491135	54.99888729	53.00507152	50.73284104	48.1622451	45.51597406	43.01232677	40.79972676	38.95531848	37.72551004	36.92070367	36.84895169	37.33666493	38.52958019	40.64115962	43.66399396	47.60540222
P1053126OS	54.16951204	54.94415121	55.79969876	56.68880704	57.42716802	58.15450788	58.73805645	59.33121383	59.97157928	60.66256124	61.61804247	62.44883402	63.50314036	64.54838792	65.65705319	66.88466183	67.87083239	68.71486468	69.35438408	70.06528845	70.58244336	70.9905985	71.57708	72.11683551	72.67058585	73.17633023	73.75550293	74.50543036	75.35057677	76.41370639	77.68638936	79.15829446	80.84230665	82.70126657	84.76310375	86.93769732	89.14393291	91.28801368	93.4763546	95.7552512	98.1799867	100.6893199	103.4605404	106.4386056	109.4332283	112.5888078	116.0649848	119.6137265	123.256395
P1070208OD	57.85385055	58.5922778	59.06878159	59.61285549	60.51280211	61.66216461	63.03265726	64.51744178	65.90453519	66.83003184	67.46639547	67.71539624	67.7870498	67.75587289	67.59714402	67.35538133	67.23025686	67.13881714	67.30744741	67.82944491	68.65789489	69.61068749	70.67426062	71.50916672	71.99759632	72.14037578	71.76864705	70.95025224	69.94419328	68.70124787	67.27733475	65.80725099	64.55682253	63.48890015	62.97467177	62.86684712	63.28459764	64.3539739	66.08628352	68.20510579	70.72706737	73.21769638	75.61555426	77.51123027	78.86634511	79.58848078	79.65583917	79.32312061	78.46795889
P1070208OS	48.17196961	49.21241724	50.377853	51.481445	52.70531012	54.1282264	55.46810009	56.88711529	58.1601548	59.29788783	60.28666405	61.10484587	61.84288495	62.55484967	63.21313264	63.9030655	64.50178085	65.32030344	66.148925	67.24877	68.53181404	70.01539105	71.84038646	73.82840057	75.82546919	78.13650182	80.52782747	82.96402178	85.30275219	87.6292524	89.80209037	91.94359659	93.88935602	95.63636445	97.47937744	99.45554803	101.3690073	103.555409	106.0292067	109.0419073	112.4243386	116.1568726	120.3822012	125.0267344	130.0533541	135.0720486	140.1011115	144.7980437	148.9787906
P1077014OD	59.14094044	60.92327469	62.76841791	64.53102189	66.0027508	67.15810532	68.21059174	69.08208047	69.82572156	70.69786605	71.53484561	72.2765335	73.28087366	74.31910901	75.41904385	76.64331777	77.90557973	79.18460098	80.51034632	81.76670524	82.77971654	83.83292403	84.90160772	85.75636161	86.60220008	87.47158081	88.3161349	89.26543525	90.14063078	90.93615081	91.7237446	92.34565136	92.75710854	92.91527456	93.01472236	93.3150054	93.81441104	94.84388627	96.44094156	99.1497452	102.6956498	107.3481724	112.9875222	119.4141539	126.5880807	134.2101797	142.0186549	149.5086153	156.5033975
P1077014OS	63.52257936	65.15072964	66.92696033	68.73388994	70.40704066	72.10056555	73.69220815	75.0475048	76.12191567	76.95523408	77.67049954	78.19635323	78.53030566	78.68552471	78.96918841	79.40973178	80.10682483	81.1548361	82.78248383	84.92982756	87.3148402	90.00163248	92.98028464	96.50805426	100.4614247	104.6730048	109.1431503	113.7328878	118.5766976	123.1537072	127.5080526	131.4793244	134.8998399	137.55405	139.1406627	139.6911273	139.4200962	138.2968859	136.7071484	134.491794	132.2849316	130.2563676	128.5234613	127.406539	127.0958927	127.8894446	129.5670684	132.1187104	135.5887327
P1081165OD	45.90636935	46.81097883	47.66769117	48.41761224	49.01661177	49.38024814	49.79637091	49.91503107	49.82997255	49.63260775	49.18312581	48.61681024	47.71220076	46.65108429	45.64885785	44.68064621	43.92102498	43.20824813	42.86835861	42.70790466	42.79521078	43.27546865	44.11281684	45.34186578	47.05746787	48.99327146	51.05852114	53.26219762	55.8141602	58.40436671	61.23356608	64.14876657	67.09924901	70.11924166	73.26951694	76.30252702	79.69501797	83.33034108	87.33670277	91.76259904	96.54443275	101.7599008	107.5716547	113.8181655	120.3357395	127.1224481	134.1166826	140.8245689	147.2258216
P1081165OS	49.06106127	48.69742491	48.1601434	47.15595044	46.11349471	44.91627519	43.64354792	42.41505151	41.29712477	40.56144416	40.26890163	40.65595202	41.60010153	42.96810874	44.92862787	46.96176404	49.23449131	51.57025638	53.8874091	55.97076587	57.78803925	59.33153203	60.40983139	61.13373796	61.56379523	61.72317503	62.13815726	62.89674704	63.9998734	65.65332501	68.06080837	71.09169159	74.82438543	79.27762922	84.43312604	90.0662219	96.30029584	102.8074138	109.4059269	116.2950445	123.1935598	129.9512386	136.5935884	142.7376295	148.3752948	153.1750942	157.163764	160.1194905	162.1488342
P1081394OD	49.34897368	49.57752441	49.77130053	50.15991612	50.80911829	51.85703927	53.11305499	54.49563864	55.96224883	57.29871735	58.50690724	59.82396883	61.30986662	62.8521189	64.36684902	65.7943491	67.11180752	68.47151648	69.7822478	71.06977007	72.36401922	73.58076016	74.3028389	74.44224787	74.16308145	73.35006763	72.25568296	70.95826213	69.48070401	68.05290703	66.73082598	65.67617387	64.96656518	64.90202116	65.63420136	67.00544002	69.26738981	72.10060925	75.48501637	79.44055682	83.68534893	88.32955062	93.2956566	98.5535834	103.8613038	108.9392817	113.7765535	118.2134958	122.1195786
P1081394OS	41.97173515	42.95271749	44.07859433	45.35153908	46.93310613	48.76370481	50.43816247	52.08529998	53.65328569	55.25996468	56.76863612	58.62859925	60.64264861	63.06960188	65.73946585	68.54452114	71.07111663	73.42453027	75.42515619	76.86131242	77.85338645	78.51867274	78.56412138	77.90893643	76.54250355	74.57680603	72.01071291	69.55930085	67.25870228	65.27505355	63.91617544	62.86287696	62.25342847	61.88266694	61.79647222	61.85380817	61.9424754	62.10870619	62.2288304	62.55874861	63.20362759	63.99026968	65.36111854	67.17385861	69.80024078	73.23401406	77.51356295	82.49618001	88.03326376
P1086816OD	47.48117169	47.51773349	47.53048429	47.43828826	47.3347005	46.99387949	46.57775671	46.33278066	46.26015056	46.3147687	46.73564044	47.41198002	48.09446231	48.79296424	49.52652602	50.30348483	51.10246866	52.0394627	53.11109682	54.20218346	55.3157366	56.16978697	57.22371431	58.43724233	59.82507186	61.32820996	63.00551917	64.98293443	67.15898236	69.71667619	72.61581005	76.11183444	80.25387643	84.97730741	90.36453247	96.24817172	102.8634311	109.8034543	117.0386734	124.2687905	131.3902962	138.3028578	144.8353937	150.7606943	155.8605617	159.9633387	163.1325156	165.2038436	166.3801755
P1086816OS	41.92312587	42.09669287	42.16298745	42.25639482	42.33524947	42.52955177	42.69850575	42.72074509	42.84229972	43.17214342	43.63378559	44.53408016	45.54226789	46.86044936	48.21970749	49.6996349	51.12169751	52.62634208	54.15323847	55.51379499	56.96651355	58.32651554	59.66580963	61.29506683	63.14094994	65.32681066	68.07647393	71.43224994	75.36783877	79.80342067	84.62459356	89.6627114	94.72402052	99.50983568	103.7814817	107.6587857	110.9610492	113.6838545	115.9194384	117.6710781	119.22947	120.6186815	122.0208185	123.5836924	125.3146515	127.4684393	129.6730139	131.8957748	133.9394947
P1090992OD	110.9023515	111.9791508	113.290257	114.4895595	115.8481653	117.5752296	120.2702843	123.9951946	128.4968056	133.2396206	137.944223	142.4244822	146.4590709	149.9798863	152.9099017	154.9773171	156.0862613	155.9087874	154.5798573	152.1108284	148.967007	145.3786799	141.582176	137.8838376	134.3620786	131.3288787	128.5091716	126.0170227	123.6089792	120.8775372	117.7688576	114.0066033	109.7347138	105.3673875	101.2558016	97.54492283	94.60437777	92.64047709	91.61951989	91.33186776	92.16933888	93.86155603	96.74904694	100.8057334	105.6252726	111.1974729	117.1698983	123.1312622	128.8342063
P1095027OS	47.48635698	47.89991279	48.07211951	48.13179375	48.02820589	47.79382925	47.50638094	47.20122128	46.91790815	46.72054335	46.64629583	46.82839479	47.24633749	47.89587367	48.47694128	49.22488887	49.94156203	50.62684365	51.0941265	51.42293334	51.83626521	52.05395193	52.11500436	52.06454556	51.92691833	51.84491211	51.78165601	51.92326475	52.22030781	52.90951881	54.26413066	56.33568318	59.4140475	63.47683706	68.57442604	74.69463447	81.65507668	89.19529468	97.04103045	105.1070504	113.2723582	121.1446779	128.2655641	134.5473037	139.5097232	143.1111502	144.9237917	144.8096501	142.8326256
P1095715OD	58.44827747	58.98988447	59.36849076	59.72087492	59.97579529	60.36529829	60.81984374	61.34377067	61.94917663	62.47448113	63.12152824	63.88150495	64.62081291	65.25729426	65.89830543	66.60966691	67.14465615	67.72430764	68.26976219	68.81521673	69.36067128	69.90429276	70.45331908	70.96136447	71.61043906	72.38000783	73.28023566	74.4024618	75.64099213	76.92700049	78.26000452	79.62286715	80.94341525	82.25471045	83.78145907	85.75802965	87.94416207	90.20554139	92.93734295	95.74718855	98.91787742	102.1157226	105.42282	108.6109278	111.5762239	114.0975079	115.7976438	116.9383147	117.3623469
P1099830OS	42.46093808	42.82457444	43.39559008	44.12438835	45.12407611	46.03330129	46.98952786	47.86061135	48.60647522	49.28966279	49.71584569	50.24141861	50.47369559	50.66820891	50.63549178	50.4536736	50.27172115	50.0427673	49.83579851	49.83615358	50.03393449	50.64556209	51.46925866	52.68522627	54.05720273	55.90409188	57.85548656	59.98660509	62.3019136	64.84179434	67.41658254	69.86884841	72.11032183	74.01182301	75.56357841	76.85342304	78.20212892	79.7970955	81.77134376	84.42222252	87.75026186	91.97189206	97.01896409	102.8744585	109.2033971	116.1432616	123.3511218	130.3058352	136.9197148
P1099839OS	37.79747827	37.26538102	36.62297046	35.82865021	34.75633225	33.71470185	32.74561095	31.86064812	31.11693896	30.61556957	30.28726144	30.25066493	30.53157989	30.99421421	31.6739621	32.60372787	33.59017129	34.68108038	35.68501399	36.54649197	37.26811874	37.89570343	38.35738324	38.62192281	38.84170446	38.95725029	39.15078996	39.60999961	40.17822058	41.1637462	42.50906647	44.07462385	45.77534728	47.60124617	49.62854002	51.6598831	53.85978283	56.1216594	58.39062357	60.79231359	63.19386778	65.47195946	67.80245574	70.07518301	72.31622858	74.1983083	75.63101434	76.31880385	76.29001222
P1105294OD	38.2797396	39.32018722	40.71078499	42.22355051	43.76947705	45.39021119	46.92094469	48.48321013	49.64884233	50.56721787	51.30314083	51.82899451	52.21158493	52.40307442	52.58762946	52.78725455	53.02206336	53.25467578	53.63039088	54.32301163	55.22214978	56.23835044	57.34518409	58.74786351	60.26893647	61.78096974	63.35882064	65.03139557	66.67426724	68.20499591	69.61979559	70.91380481	72.25615286	73.59951541	74.89995829	76.38720306	78.27146205	80.39670224	83.00201916	86.10047735	89.92387493	94.54526937	99.83652113	105.7242549	112.0108032	118.6525788	125.3272974	131.5331259	137.0517427
P1105827OD	56.48526806	57.30844026	57.9050246	58.45047915	58.97684849	59.39506333	59.72226753	59.8789351	59.9187605	59.82850706	59.75639572	59.91735287	59.92310317	60.10034358	60.28216176	60.38981471	60.41631002	60.54668907	61.05013198	62.01959755	63.39518227	65.06409529	66.85379492	69.10387761	71.57846514	74.33518401	77.54896852	80.95233628	84.56824336	88.12141357	91.53603571	95.04698017	98.51280528	102.140559	105.7810628	109.4721329	113.1941001	116.7818343	120.2557624	123.5430993	126.5094104	129.0981639	131.1440051	132.745617	133.5492696	133.8425818	133.5114743	132.465342	130.8137267
P1105827OS	47.68308919	48.20941047	48.81801983	49.35617465	49.98613187	50.54435481	51.08980935	51.81417064	52.57634107	53.41029061	54.35216268	55.36379301	56.65303695	58.25561958	60.36264349	62.95292969	65.98516529	69.20027372	72.49740649	75.49482269	78.12463193	80.44433483	82.34791098	83.96163005	85.41936848	86.66527915	87.5782486	88.45122791	89.19769904	90.21023079	91.48160183	93.11765789	95.0921063	97.46757707	99.98987787	102.5672767	105.5449746	108.7151433	112.1107627	115.6974357	119.2087457	122.8082495	126.2602629	129.3878758	132.1264296	134.5279592	136.2792942	137.2240976	137.3792426
P1106064OD	38.69671515	39.35824068	40.38977986	41.51754574	42.92322904	44.52279798	46.23534967	47.91218821	49.62333674	51.39680227	53.09326998	54.55217387	55.93105802	57.02706064	57.90617128	58.65329509	59.11643898	59.55595792	59.81627198	59.95047724	59.93614608	59.79875646	59.55750544	59.04374334	58.57450725	58.24842928	57.77428958	57.49282961	57.20152203	57.13182993	57.32549255	57.8165672	58.63934468	59.68616778	60.81464563	61.76326047	62.47234343	62.99436402	63.15759601	63.14039671	62.9651832	62.75533815	62.4650091	62.18169007	62.04493096	62.27945325	62.81203187	63.76086505	65.01821656
P1106064OS	37.54715464	38.03134343	38.66792744	39.47485705	40.48169896	41.69168688	43.24461648	44.96568589	46.90548403	48.76525524	50.51132571	52.13716582	53.62606553	54.87081816	56.23910206	57.41643186	58.5693074	59.47770224	60.19104195	60.64209498	61.13352557	61.40625284	61.57847607	61.7683988	62.04112607	62.18761231	62.35114545	62.54913789	62.84092507	62.99300266	63.10466457	63.10223544	63.24353021	63.33660777	63.43312096	63.60806961	63.86043697	64.08605795	64.35375562	64.44420775	64.71216927	65.11283281	65.40679742	65.62913902	65.9491639	66.4703332	67.1881071	67.99966805	69.19676957
P1108880OD	43.13313711	43.45015955	43.70409845	44.00228638	44.47511073	44.96814109	45.61719872	46.41598931	47.07605414	47.62150869	48.24080153	48.74965956	49.34430403	50.03771226	50.55044967	51.06218607	51.4150886	51.71235661	51.94131709	52.2089343	52.42271713	52.59670216	52.78209211	53.10592836	53.47790482	54.08218428	54.69375334	55.48366016	56.29551633	57.07783891	57.87585908	58.69376869	59.5088291	60.40854156	61.33680936	62.33640999	63.58530618	64.7986725	66.09967477	67.42959298	68.83346681	70.29227651	71.74690511	73.36100398	74.95966602	76.65474006	78.42951152	80.4145699	82.87427354
P1108880OS	45.04945126	45.91557949	46.69018773	47.43889727	48.03224893	48.61651686	49.32406897	50.08238465	50.80965738	51.48231178	51.89046691	52.0687527	52.1701573	52.24010396	52.31589303	52.37028605	52.44434155	52.43380972	52.4528734	52.4528734	52.53945638	53.04039215	53.58937909	54.38507951	55.24422153	56.04149626	56.90114786	57.64897335	58.44731503	59.16554279	60.00372238	60.86531032	61.54849706	62.26461748	62.72550286	63.33464412	63.80146984	64.46262733	65.33348037	66.40977498	67.73883564	69.3634973	71.28484351	73.63644784	76.3643511	79.61916222	83.26897324	87.36838849	91.78920537
P1109982OD	43.37490361	44.50429395	45.83055696	47.18342083	48.61937515	50.11074924	51.64148274	53.20588457	54.60829919	55.93388192	57.02275777	57.59856527	57.89936187	57.87648075	57.7255851	57.36194873	56.88324712	56.54065744	56.22884655	56.05748669	55.92553676	56.12456541	56.77653284	57.92030624	59.48170249	61.11215662	62.70019239	64.17718683	65.45349587	66.50875485	67.44753448	68.4909406	69.38868796	70.3685415	71.22282808	72.12429501	73.29567143	74.92010809	77.04802987	79.67257695	82.86007501	86.49616008	90.57573658	95.21832682	100.1624109	105.4758037	110.9562758	116.4409313	121.9011208
P1109982OS	41.04843423	41.77441242	42.39818615	43.07686845	43.37927612	43.64513313	43.76160056	43.72145676	43.66920302	43.41161234	43.08079377	42.77363555	42.56388932	42.73339483	43.06255662	43.74969157	44.82418329	46.25038745	47.96960595	49.65822332	51.31131202	52.91253397	54.3207205	55.51877597	56.32541583	56.8930462	57.38798626	57.66880953	57.96561038	58.13249807	58.60699699	59.50538632	60.87679664	62.8288669	65.34193237	68.55300497	72.23533785	76.28484989	80.59573396	85.08147266	90.16398071	95.6565469	101.3061641	107.1971397	113.2664002	119.3403502	125.0086797	130.4098844	135.2527178
P1119313OD	44.68150045	45.09635079	45.66977999	46.22791745	46.90005567	47.41928115	47.93378808	48.37891537	49.04242563	49.55471883	50.02806203	50.43210808	50.79574444	51.14730355	51.43128303	51.74175895	52.01951583	52.45133455	53.16401561	54.03810414	55.1358714	56.58526465	58.36617407	60.321722	62.19397413	63.88701754	65.35043085	66.66723036	67.61229939	68.01236652	67.76454925	66.89191436	65.17934454	62.79462088	59.94029881	56.79558252	53.8372074	51.13552144	48.72781285	46.58989291	44.99938077	44.00213672	43.62996455	43.9314646	44.90810575	46.4950624	48.81908982	51.60144749	54.96765366
P1119825OD	74.11667194	75.65321755	77.24419571	78.80104639	80.17567444	81.17903489	81.80067748	82.22065416	82.39213692	82.36779178	82.25425069	82.00063827	81.49913583	80.88857642	80.4386785	80.21405963	80.52658571	80.99585221	81.5785361	82.27411667	82.8226906	83.37651861	84.12681087	84.94243855	85.87152723	86.42504851	86.66532542	86.56495758	86.40295421	86.08718126	85.6626796	85.3975259	85.17200602	84.88659466	84.76646412	84.73066092	85.06908837	85.70854982	86.67300457	87.74409885	89.39449982	91.38366407	93.89661416	96.91879551	100.262571	103.5718717	106.6314426	109.2016526	111.1208856
P1122242OD	41.09025065	41.99101259	42.92567221	43.80913505	44.60735088	45.15293969	45.52343234	45.59470993	45.41498466	45.06777167	44.7041353	44.47566387	44.33395025	44.41195728	44.61940353	44.93553213	45.4670901	46.00568836	46.56734226	47.07761221	47.52754891	48.07300346	48.6346395	49.46827648	50.31411495	51.07741478	51.79259826	52.5336333	53.12139161	53.62522127	54.22241604	54.70591075	55.0290237	55.23401283	55.42189873	55.7379872	55.96086594	56.3632415	56.88357639	57.6801293	58.74014575	60.10580611	61.79575283	63.56354896	65.58233551	67.68757576	69.7693411	72.2071291	74.8346568
P1122242OS	43.31196568	44.49622125	45.58130379	46.53819139	47.26546412	47.71520781	48.00597985	47.9304721	47.68839027	47.30331709	46.81796662	46.57696393	46.30179926	46.08742866	46.12643468	46.30825287	46.66128966	47.12986099	47.67531553	48.22935091	48.77480546	49.28493177	49.69950134	50.09483015	50.45846651	50.68258075	50.92946912	51.29310548	51.53734504	51.7908817	52.04472133	52.27129928	52.46323668	52.64505486	52.76224079	52.94577026	53.09929263	53.16120474	53.14261854	53.10160851	53.22460178	53.56998091	54.18517267	55.15790506	56.57525073	58.54330404	61.08902591	64.43882982	68.72937855
P1125816OD	31.9996995	32.26998938	32.63362575	33.11940604	33.66486059	34.21261822	34.77779339	35.37760218	35.93542326	36.55163686	37.05165806	37.56675965	38.22424388	38.94322082	39.63703227	40.60522327	41.85706125	43.20335815	44.87227241	46.52408641	48.18209793	49.72742377	51.17317902	52.18371727	52.97956254	53.63143372	53.96836635	54.16877073	54.13548049	53.89422408	53.75723229	53.7355844	53.89441587	54.4112	55.31271733	56.59991644	58.42895772	60.83936223	63.78170273	67.41978635	71.66861182	76.42214604	81.42705073	86.71097184	91.9238793	97.02496295	101.792415	106.1494828	110.0477325
P1125940OD	64.15990637	63.9510358	63.23369463	61.95153734	60.44182087	59.07933606	58.01747935	57.6383646	57.67198003	57.91218145	57.97644316	58.13304188	57.9512237	57.84042882	57.46341449	56.85126418	55.92725942	54.74613641	53.42385001	52.03750832	50.99720317	50.34205299	49.8218179	49.71645193	49.6128762	49.655244	49.83706218	50.1831438	50.7087582	51.40622508	52.46787274	53.43594994	54.52260855	55.70442673	56.97564815	58.49636136	60.17018961	62.22780846	64.70954245	67.64053495	70.85765698	74.14633893	77.55869643	80.76542319	83.63864556	86.06508623	87.78632498	89.16424574	89.70669216
P1125940OS	48.71002705	48.61219914	48.63076713	48.53711927	48.42131019	48.18804449	47.66067322	47.17330115	46.91936206	46.74873018	46.90577252	47.0875907	47.18541861	46.93767065	46.39221611	45.57006033	44.66313825	43.8835853	43.37234865	43.03063944	42.88150905	42.69969087	42.56851532	42.38669713	42.32435208	42.31107099	42.4722143	42.78674883	43.17467473	43.62813512	44.20135627	44.97919065	45.9321106	46.97237706	48.03599231	49.12861269	50.10879752	50.84872154	51.19676274	51.08865913	50.58143526	49.65144728	48.53162443	47.09326048	45.63871503	44.31538381	43.20639507	42.48605938	42.48065407
P1127790OD	46.0106129	47.65337707	49.4261763	51.17609737	52.87547593	54.42146169	55.95754595	57.24346113	58.40909332	59.40158157	60.05470971	60.26613328	60.36138253	60.36838613	60.28062149	60.32153105	60.57043948	61.03551676	61.8286314	62.80067141	63.84936113	65.18987581	66.6509779	68.23547551	69.92246925	71.82807999	73.84500181	75.90379745	77.97612624	80.03731371	81.9602879	83.85948646	85.62586701	87.26756529	88.57267898	89.71244789	90.67968735	91.4286008	92.18778127	92.88481141	93.77038126	94.93778585	96.35594862	98.1010158	100.5151204	103.6067706	107.2887858	111.5596463	116.2154995
P1127790OS	45.73691706	46.57448481	47.73592888	49.16028361	50.54100585	51.70129641	52.91402369	53.95463156	54.89505956	55.83321214	56.62363969	57.32388629	57.67064913	57.85384282	57.95914857	58.13625961	58.57463081	59.02917627	59.57704462	60.35701981	61.07476096	61.75482629	62.53958887	63.33900433	64.18142365	65.21397058	66.42540156	67.75451253	69.20905799	70.73068146	72.03027603	73.33029716	74.38049862	74.97260402	75.15469441	74.99721819	74.58601117	73.81643467	72.86713432	71.79690009	70.6021802	69.60766764	68.83175693	68.32717673	68.22757892	68.66317101	69.5315073	70.57191269	72.13894455
P1128398OD	52.67927878	51.85968681	51.08586207	50.44115241	49.94534425	49.77422596	49.81450534	49.73710147	49.57158986	49.54053364	49.56781992	49.86788585	50.70616103	51.84851089	53.41008026	55.15598368	56.72002442	58.01009117	58.94668612	59.45794601	59.26957343	58.67496952	57.60678012	55.90697351	53.85553274	51.47132501	48.8275792	46.35444755	44.40394675	42.91309346	41.87243678	41.50165127	41.36432758	41.6665982	42.10695899	42.82700711	43.65966332	44.74246558	45.75119828	46.54483493	47.36110608	48.25849501	49.16188689	50.15890201	51.14154325	52.38230587	53.64588939	54.84892457	55.90563671
P1128398OS	61.78814502	62.4737942	62.84978964	63.10095986	63.14918393	63.0416785	62.63961946	62.12191598	61.59474034	61.0517841	60.52207655	60.06309297	59.68035014	59.45483295	59.27301477	59.39327976	59.84200742	60.54770282	61.36588464	62.19300236	63.16570851	64.25383876	65.31135879	66.32048981	67.4705622	68.79226195	70.2094265	71.69145055	73.37039542	75.23788543	77.22894952	79.14979597	81.02633749	82.83440008	84.57612969	86.18522664	87.59819519	88.93425056	90.41225212	91.9676093	93.71040606	95.76838026	98.32609011	101.3518038	105.0308147	109.4878207	114.5410934	120.3498269	126.8453063
P1139293OD	47.60709709	48.72183559	49.99834777	51.42855023	52.92483039	54.43349024	55.87331465	57.29542772	58.75397663	59.9534297	61.02079222	62.07283223	63.1825658	64.17936354	64.98385162	65.69445935	66.38924931	67.13756873	67.90619142	68.62358381	69.55971655	70.7910176	72.15213327	73.58172634	75.1811071	77.00628112	78.88368853	80.70434604	82.65959995	84.70151257	86.80454935	89.19439813	91.65490492	94.26755951	96.9716785	99.6619936	102.1922249	104.8503243	107.5749157	110.2985545	113.1885025	116.3204081	119.4173033	122.7700242	126.0824334	129.4290621	132.5782795	135.6623269	138.4032178
P1139293OS	46.65360906	47.54239079	48.1383739	48.83674097	49.66726726	50.62969148	51.53524983	52.49148304	53.20238741	53.81796988	54.11360145	54.20629676	53.62528548	52.98241553	52.21226897	51.10905713	50.08390706	49.45527533	49.25006168	49.64983922	50.65147079	52.11388789	53.91378089	56.11105423	58.3996789	60.49319383	62.60468749	64.49039765	65.90562878	67.07698121	67.85444884	68.39155608	68.89430664	69.51351787	70.39671184	71.48897716	73.24882981	75.38632466	77.99603545	81.2438666	84.70653987	88.58773986	92.83623351	97.47500423	102.1533267	106.8357035	111.7578452	116.2580131	120.5654369
P1155211OD	46.01106359	47.19787216	48.29335903	49.35864006	50.22496301	50.76824872	51.14996837	51.04633544	50.71365675	50.12411705	49.32473298	48.60001325	47.91075342	47.2030961	46.67666495	46.2935863	46.13252314	46.08024292	46.19544449	46.18650859	46.06959487	46.13395467	46.22130118	46.56002556	47.20282834	47.76816865	48.39145271	48.91832106	49.39113196	49.84827253	50.34144261	51.00381087	51.6199007	52.48874359	53.90713679	56.18307847	59.62026454	64.12549883	69.36698441	75.05108854	80.73829167	86.34933743	91.44352953	96.14652414	100.0438448	103.1428401	105.0533614	105.8636588	105.6004992
P1155218OD	40.86298914	40.31065371	40.16642164	40.47915284	40.9701574	41.69959896	42.64498823	43.34704722	44.15754604	44.65615902	44.59924692	44.21572892	43.30563999	41.7813833	39.83228846	37.79890206	35.67850525	33.81491646	32.64738268	32.35067769	33.23197788	35.29489007	37.83930273	40.5404989	43.32272828	46.050001	48.5716448	50.99087506	53.00989107	54.4596288	54.95459179	54.39641286	52.85151486	50.90533578	48.95009554	47.33824977	45.92964956	44.98646961	44.58169704	45.23153146	47.20987882	50.86732549	56.03993565	62.45362767	69.5100256	76.75169666	83.59473399	90.16101039	95.7816343
P1164656OD	79.24138749	79.21355699	79.11425449	78.9863212	78.77354534	78.31636694	77.74186001	76.92697008	76.3235936	76.13929475	76.53303414	77.40199614	78.49062025	79.37055773	80.03419079	80.33509793	80.39444671	80.33891565	80.42027585	80.25011523	80.21359043	80.13881776	80.23326844	80.82609184	82.09567044	83.86493159	86.29101972	89.23456106	92.61798815	96.26688354	100.2645177	104.282341	108.3975461	112.6000977	116.9222988	121.335375	126.1446201	131.1179329	136.1431499	140.8649811	145.2617467	149.0178394	151.9679323	153.9312403	154.8109617	154.5096891	153.1391045	150.3077901	146.6326506
P1164656OS	33.08072534	33.26509652	33.71744879	34.44784517	35.42363184	36.76804367	38.47373907	40.17948417	42.14445661	44.23849512	46.37640281	48.5474167	50.57919229	52.41836504	54.14442479	55.71409267	56.98451685	58.08212949	59.19425558	60.13806182	60.92731822	61.48892898	61.94347444	62.44269651	63.07906015	63.7683951	64.4470625	65.4559549	66.56173777	67.73595576	69.06895979	70.60452199	72.24419126	74.07941657	76.01896628	78.02719204	80.16697722	82.53161538	84.89488633	87.39828653	90.13995602	93.19607357	96.36837997	99.93624262	103.8728088	108.1009384	112.5308898	116.9627738	121.4103121
P1167086OD	56.47136796	55.14939974	53.92482382	53.15615643	52.80557326	52.88325121	53.08125744	53.4602181	53.82200735	53.98238871	54.17237992	54.40015272	54.76763662	55.23027094	55.87128211	56.58188984	57.51413168	58.89881473	60.5449922	62.42319361	64.52441948	66.89994713	69.49705601	72.10450589	74.8994308	77.64034405	80.56635678	83.43351008	86.14843307	88.82255408	91.32799073	93.87928265	96.42678465	99.0478953	101.9150355	104.8223338	108.0366355	111.5795492	115.7494975	120.6266317	126.2122701	132.6363986	139.7550464	147.1732061	154.7298834	162.1360711	169.4485783	176.2404286	182.458672
P1167086OS	92.8471553	91.79663313	91.49170723	91.97466788	93.30673722	95.66555742	98.94510247	102.7486011	106.8595844	110.4648372	113.222881	114.7402241	115.0470828	113.7968018	111.1713221	107.0951215	102.382265	97.3669953	92.8075826	89.14679366	86.50841236	84.72715355	83.41242787	82.46355746	82.0492861	82.26642696	83.47566174	85.21582501	87.19518606	89.01773623	90.29008614	91.01217257	91.40634048	91.89851221	92.54161695	93.6444599	95.09654245	96.75898196	98.58285943	100.6146684	102.75455	104.8162219	106.865907	108.7807164	110.6487679	112.5217996	114.273332	116.1318241	118.1620607
P1170380OD	54.66061412	55.20606866	55.75152321	56.27699512	56.74294106	57.10657742	57.47021378	57.73211334	58.02311951	58.32178438	58.70421848	59.15177281	59.67363945	60.41357882	61.16521241	62.06760992	63.21707959	64.43309472	65.66533016	67.02209699	68.27920345	69.6753892	70.99551729	72.47720306	73.92881713	75.68740301	77.68241847	79.71476697	81.96950626	84.41557108	86.78603267	89.38668794	92.07841722	95.11011872	98.3689768	102.1468136	106.0231367	110.1449776	114.6403985	119.2099759	124.2806731	129.764673	135.6958725	141.8664226	148.4894658	155.256825	161.9382053	168.8203282	175.6362893
P1172977OD	46.17355159	46.294104	46.57980246	46.88955393	47.27178143	47.76684635	48.43411908	49.09823378	49.80907007	50.70764797	51.82536614	52.95668492	53.96745127	54.74041402	55.45108444	55.96752791	56.39051306	56.51749535	56.43203967	56.19538396	55.50245635	54.35400464	53.04075396	51.70633906	50.53718752	49.39328716	48.51320732	47.71381742	47.05128799	46.60457021	46.29985438	46.20237605	46.22008499	46.2606084	46.31665007	46.31665007	46.12581092	45.88915685	45.82556665	45.94308441	46.2176506	46.78936663	47.83045255	49.32130351	51.49314021	54.39732628	58.15735294	62.79456367	68.11827477
P1174037OS	65.37738959	65.19172387	64.76656275	64.26343495	63.84922262	63.72332524	63.69237763	63.88339383	64.05284547	64.10032506	64.01638166	64.19848061	64.56596452	65.18192662	66.04896264	66.966957	67.8495172	68.54773754	69.01502039	69.55396048	70.25557093	71.11048875	71.98616042	73.07815094	74.23140508	75.28260401	76.22436874	77.11590491	77.73633705	78.42960907	78.84008318	79.20790152	79.66283126	80.06711838	80.41935654	80.79121866	81.2950963	81.87182152	82.498421	83.48063435	84.71767024	86.21013485	87.90665845	89.80645445	91.87728096	94.03284251	96.40266006	98.74028467	101.1962364
P1175127OS	45.02243769	44.40491309	44.47185281	45.01585317	46.04128622	47.44327322	48.89428612	50.28567355	51.70741421	52.9022437	54.14775267	55.3604694	56.48901575	57.45724944	58.33975305	59.0503854	59.57091767	60.12410411	60.76046775	61.72786695	63.02519354	64.53950669	66.23613781	67.92208276	69.52998549	70.83943502	71.83357945	72.41418355	72.78683344	72.83580591	72.42466595	71.65978261	70.6340468	69.34991028	67.98708387	66.35701225	64.90349162	63.4646002	62.35286426	61.3105605	60.53869352	60.00495393	59.74811445	59.46504119	59.38528441	59.4717955	59.89792965	60.66534426	62.33053119
P1181102OS	55.58329898	55.93750146	56.39423249	56.75634331	56.76870985	56.43130255	55.92900266	55.38354811	54.68507208	54.49775434	54.58789345	54.63882666	54.42423486	53.74672402	52.62563656	51.34820221	50.28964162	49.21952238	48.31782704	47.56175762	46.5523979	45.54552243	44.62602172	43.90552946	43.47742092	43.46821041	43.80388003	44.4674872	45.45214803	46.43884294	47.40825491	48.42243958	49.42140649	50.40743237	51.3818495	52.49687707	53.68242316	54.96085967	56.1602326	57.32996153	58.69759675	60.23677949	61.77835581	63.43549878	65.08064136	66.70836841	68.12799068	69.45683901	70.71275745
P1185485OD	38.66391082	39.44798387	40.13687761	40.68604368	40.86149194	40.87384167	40.63202349	40.19180092	39.66493751	39.00842384	38.25447311	37.26217881	36.45374725	35.72647452	35.05141716	34.61681346	34.08994511	33.69656119	33.47031756	33.31152942	33.60053349	34.5629606	36.06044581	37.85256874	39.81224545	41.7699494	43.31436439	44.90082479	46.20329961	47.34951065	48.59916358	49.91266784	51.14727645	52.53129154	54.4914811	56.95438391	59.76523542	62.97976482	65.95162019	68.51965875	70.27049755	71.00655629	70.59964466	69.00550588	66.61286877	63.29151384	59.41438887	55.42999058	51.49742913
P1187246OD	45.18329485	44.84603424	44.97672263	45.19988672	45.4234396	45.39697595	45.10267135	44.67374057	44.30616418	44.0176692	43.88240303	43.8697933	43.60783238	43.35234953	43.0209459	42.89269695	43.04546363	43.22098784	43.58050359	43.95494951	44.52296038	45.14981822	45.88970068	46.8752438	47.86257715	48.99585404	50.00761183	51.15731656	52.30274669	53.46028777	54.65523418	55.89050306	57.36167947	59.0245924	60.84126836	62.92459778	65.4882421	68.4115224	71.50812714	75.02502279	78.84479305	82.85857629	87.22145872	91.77807692	96.38601971	101.118987	105.7863874	110.2866714	114.6412308
P1190051OD	86.94803882	86.45615497	85.43298609	84.194305	83.35181229	82.92557083	82.77966132	82.5015689	81.80779425	80.54856186	78.91736033	77.16471511	75.43242191	73.94864642	72.74973807	71.51280903	70.27382892	68.94364733	67.81179589	66.93384182	66.87140521	67.37879116	68.46860464	70.16968653	72.28931836	74.69088069	77.20720026	79.64481512	82.04071538	84.46752263	86.8568592	88.80213222	90.41350082	91.6916901	92.5107181	92.92356935	92.80152512	92.12827665	90.83869136	88.91245515	86.02451882	82.51496678	78.64550639	74.62472042	70.51004087	66.67754588	63.45405508	61.10619384	59.79850827
P1190051OS	34.13441961	34.22088521	34.4059022	34.7852012	35.34252823	36.22322125	37.05573442	38.13924927	39.36058062	40.51846368	41.68260279	42.76526059	43.649149	44.6096478	45.32692289	46.18522929	46.97826103	48.1790381	49.46525233	50.88444034	52.41624796	54.07914108	55.85323691	57.89476863	59.82507704	62.00218128	63.9948354	65.95207205	67.87045396	69.63970457	71.50400424	73.48657453	75.71321947	78.28560759	80.9638715	83.94660087	86.973607	90.17048222	93.53537532	96.86876911	100.6321167	104.706221	109.0572007	113.5268024	118.1382532	122.6992923	127.2235299	131.6985472	136.1803763
P275355OS	45.37035575	44.74091093	44.07758589	43.37174998	42.67543493	42.20331932	41.59251402	40.99991718	40.44597432	39.8930055	39.50141147	39.28299677	39.38567025	39.77778716	40.39903078	40.99887835	41.46914922	41.93233328	42.16129376	42.35195532	42.65213584	43.21452385	43.80737921	44.4722904	45.14551387	45.48266935	45.7919127	46.05997578	46.29248202	46.65611838	47.03939744	47.27455595	47.38355828	47.38355828	47.12285875	46.77467276	46.53615081	46.23555223	45.74479548	45.14817408	44.42090135	43.72768012	43.10189514	42.67853881	42.5412394	42.76771947	43.15573087	43.71738477	44.42189909
P452693OD	65.70932445	65.09800409	64.59694953	64.31716301	64.13534483	63.96629504	63.98082123	63.76967613	63.0696715	61.89122759	60.12624539	58.296747	56.32418244	54.33685481	52.37246787	50.21603163	48.17091474	46.01696921	43.99345457	42.22325197	41.10632027	40.86203253	41.30128323	42.27769533	43.70583521	45.42872971	47.22180705	48.64606691	49.55506275	49.9529457	49.86015877	49.37808912	48.68951571	47.89488913	47.27985931	47.03916358	47.17124622	48.08374933	50.0561697	53.38672728	57.89287801	63.67956443	70.15835108	77.0824588	84.13575651	91.07833287	97.51214179	103.5750652	109.2145955
P452693OS	43.31206313	45.31635493	46.82661557	47.50675206	47.81437212	47.7080617	47.34442533	46.51541579	45.19400998	43.27740732	41.15874396	38.79711533	36.80580844	35.34959705	34.71322995	34.73712503	35.32758357	36.17272998	37.28738591	38.84738332	40.5437286	42.30355072	44.09439657	45.89389518	47.47616525	48.6523897	49.53505434	49.88500375	49.79952643	49.27929751	48.24148488	46.90142401	45.46140921	44.05050857	42.78342726	41.85857522	41.38619243	41.34997593	42.01951381	43.50528091	46.22233653	50.04532718	55.23180818	61.56435475	68.87248681	76.94691647	85.23882743	93.62621064	101.6479684
P486046OD	50.72781129	51.67346399	52.4263056	53.10658715	53.78509521	54.33054976	54.84505671	55.17366028	55.4956242	55.75470872	56.20301195	56.75300529	57.36889752	58.1573625	58.95556155	59.59522663	60.19050217	60.7555216	61.21887068	61.50053371	61.9051316	62.36938164	63.05814882	63.77974528	64.49026905	65.17003146	65.81487621	66.36265321	66.88586252	67.29847128	67.59195154	67.80079165	67.92286197	68.06313463	68.38154533	68.93209145	69.671248	70.559399	71.6753117	72.97885756	74.57914248	76.60742812	79.03518607	81.99408514	85.22755501	88.84291423	92.73507344	96.9339017	101.2080349
P515426OD	52.32040049	52.97744459	53.95634745	55.18689999	56.87728061	58.56462901	60.26095412	61.86566042	63.32211642	64.607855	65.52484326	66.18961341	66.43343192	66.26650566	65.76951474	64.91001911	63.97266489	62.94538385	62.14002588	61.43770234	60.9673226	60.72719683	60.46459395	59.99838841	59.25291728	58.15605502	56.67640509	54.80366083	52.65246767	50.23949912	47.77637283	45.43001633	43.35740149	41.67351664	40.42476603	39.68405431	39.45148315	39.71760731	40.20945552	40.75152478	41.3366895	41.85795085	42.16668005	42.26414578	42.12602929	41.92067964	41.72840697	41.66929895	41.69720193
P540077OD	45.23668877	45.5983967	46.12286032	46.92401576	48.08162061	49.42603244	51.06239608	52.76609765	54.69155692	56.64812742	58.32793356	59.90554649	61.30543988	62.50824899	63.59380797	64.49810114	65.21804117	65.76982136	66.18369928	66.35808501	66.54153477	66.97809094	67.47971644	68.23798264	69.18739684	70.33541437	71.59457148	73.11373859	74.83496313	76.84431983	79.158697	81.54289981	84.07923285	86.52439986	88.96947472	91.46738137	93.80280616	96.06327877	98.27620828	100.5149399	102.7837161	105.1972636	107.7505251	110.3575592	113.1159152	116.0395382	119.1015569	122.407944	125.9332892
P540077OS	40.80197916	40.79372787	40.66087526	40.75161694	40.92172241	41.17305632	41.62221251	42.24215948	43.05122313	44.04661971	45.28538061	46.7490034	48.38536704	50.25815901	52.0563582	53.8859405	55.67666916	57.44024024	58.8849733	60.08696395	60.95920463	61.51384971	61.64307309	61.38649996	60.93928563	60.3581397	59.58226165	59.1744177	58.88563098	59.05483951	59.76929477	61.24048266	63.27775506	65.97229417	69.21855053	72.74365223	76.68843452	80.85582024	84.79143364	88.77558951	92.44183459	95.88025647	99.1282757	102.3385111	105.4487592	108.9215991	112.78588	116.9606905	121.6191937
P579866OD	40.80665378	41.16580871	41.579782	41.98027515	42.61711079	43.51043793	44.26676305	45.19117825	46.06253667	47.04266928	48.18013038	49.40800984	50.80299854	52.27023913	54.03786655	55.78294618	57.38152562	59.07974596	60.61613321	62.14219737	63.44629259	64.59040917	65.78209882	67.07271495	68.44469142	70.01191565	71.82954254	74.27119745	77.28768388	80.99149586	85.46135875	90.94377839	97.15756699	103.8597077	110.6864282	117.5896064	124.3048795	130.8014092	136.8363833	142.4844404	147.652499	152.2235717	155.9417785	159.0293414	161.4642894	163.4290358	164.9417034	166.1299474	167.0885181
P579866OS	41.55463568	42.14682278	42.72842501	43.29075371	43.84808074	44.56175853	45.3234344	46.25773905	47.07560863	47.8522036	48.50431423	49.09273146	49.69312624	50.36823113	51.16543242	51.89631365	52.85636062	53.91180342	54.97362527	56.3376167	57.89338802	59.58533251	61.49741748	63.58262753	65.75805087	67.94022849	70.23221855	72.47267268	74.76171817	77.21668357	79.94355693	82.779562	85.80503909	89.0576199	92.39347357	96.03532883	99.83600903	103.9896178	108.4860702	113.445422	118.5831996	123.8472295	129.4926204	135.1782739	140.8404402	146.2056279	151.1200687	155.5216484	159.0131071
P582142OD	50.42967782	50.98145524	51.2671537	51.61825108	51.86711376	52.28832529	52.61566328	53.12716344	53.72881174	54.4787328	55.16732025	55.83894087	56.42065244	57.03713029	57.68474613	58.45447458	59.22348444	60.35701754	61.75908031	63.46212522	65.53138642	67.80146356	70.35023293	72.95482097	75.4263885	77.78411535	79.93407054	81.90486378	83.52887768	84.71359543	85.67099492	86.2697898	86.67806869	87.06863865	87.42662905	88.02607936	88.85017069	89.82087215	91.00044969	92.49282823	94.21603171	95.98772002	97.94783988	100.3774565	102.8386325	105.5116983	108.3167964	110.95316	113.5597761
P582142OS	41.877309	42.1822326	42.68930817	43.18087782	43.65370217	44.1359987	44.65050563	45.19950612	45.81974556	46.695044	47.50963911	48.28459342	49.21263838	50.22530503	51.29332291	52.43862502	53.75002855	55.41759463	57.19669282	59.41358141	61.56678589	63.71860692	65.772525	67.61313014	69.11533002	70.48157221	71.86551569	73.55411217	75.22140753	76.94759519	78.46201803	80.30034455	82.3658294	84.76472805	87.47941302	90.42423802	93.62481471	96.80852855	99.70735454	102.6360117	105.6176357	108.6820934	111.7740289	115.1053207	118.3369187	121.7318339	125.4094953	128.9071379	132.4816268
P585883OD	47.5781831	48.33898463	49.45786837	50.79466344	52.182432	53.87507885	55.63140397	57.6042874	59.6513012	61.90196053	64.0889733	66.13248158	67.99193648	69.50941637	70.84646543	72.00383919	72.79239902	73.65089189	74.50228299	75.41839065	76.72471416	78.42617658	80.47657145	82.98506265	85.92431409	88.94386413	92.21028985	95.76368069	99.55535776	103.4099437	107.5980212	111.8582688	116.2548406	120.7591211	125.0668717	129.2267552	133.1999884	136.9605272	140.2340509	142.8529378	144.9488834	146.2999129	146.5698983	145.8062543	144.0987804	141.5189494	138.2634148	134.3396192	130.0092424
P656721OD	46.26954144	46.67229295	47.11183494	47.58886133	48.22569696	49.00238264	49.80584342	50.56854322	51.26141285	51.96603724	52.62310078	53.4443812	54.45641643	55.59453561	56.71939462	57.94440165	59.09373707	60.41447562	61.96721415	63.64758409	65.50208731	67.5079587	69.52139275	71.48320987	73.3396136	75.29305262	77.12815627	78.87728729	80.41610133	81.9466254	83.37093849	84.71193661	86.09697184	87.59137526	89.36433103	91.44530252	93.62267269	96.21763926	99.29632385	102.9660266	107.1328391	111.8154064	117.0449635	122.5476938	128.2828197	134.0392383	139.6542639	145.1672246	150.0312457
P656721OS	45.9459716	46.48694471	47.18282218	48.24135455	49.65408416	51.53901451	53.66830776	55.82270597	58.12283031	60.25344224	62.28028194	64.20100318	66.24775571	68.02209398	69.6542775	71.06443678	72.18758147	73.36101789	74.82623831	76.63318357	78.82441008	81.07314798	83.24970835	85.01008075	86.51113269	87.52658842	87.96049531	88.16883598	88.35183833	88.45982815	88.50390009	88.73797717	89.41530538	90.38963501	91.80046027	93.42753233	95.1139775	96.89958057	98.4956594	99.63234784	100.4674657	101.1726579	101.5715422	101.7497926	102.0424992	102.5382583	103.4181974	104.7446044	106.3891989
P682504OD	56.2693995	57.02631555	57.91902404	58.93323249	59.93826406	61.05475539	62.25276162	63.22794211	64.21150568	65.17732257	66.07548247	66.95737741	67.88542237	68.9736901	70.20354353	71.85259807	73.68560421	76.09537561	78.92757832	82.14446691	85.35856147	88.44201307	91.58687962	94.71436078	97.68902749	100.341278	102.4446794	103.9379911	104.4454526	104.0364927	102.7022786	100.6569804	98.0796173	94.92379187	91.63795542	88.26744952	85.17209242	82.61192794	80.60138166	79.37174948	78.63521445	78.30851665	78.43156755	78.83146461	79.6610755	80.67872698	81.7765056	82.67386916	82.94777752
P688717OD	38.81191219	39.04879189	39.24335151	39.44781803	39.53903936	39.97205719	40.54656412	41.40992228	42.42813939	43.31668709	44.18977838	44.91705111	45.67225189	46.23869736	46.69515349	47.24531511	47.77218346	48.37761846	49.11816697	49.87367347	50.92368304	52.16108208	53.55344655	55.06820693	56.79547965	58.5757237	60.34059312	62.08645204	63.73459934	65.25317159	66.66127928	67.99295098	69.17476916	70.21629205	71.24686121	71.98306984	72.66091399	73.47286524	74.40906933	75.74492134	77.33419508	79.25688083	81.5854586	84.3291206	87.30111147	90.23288747	93.36200432	96.44746	99.38582846
P707499OD	44.84292499	45.38645137	45.95288918	46.58908567	47.35809326	48.33670009	49.51312915	50.98111031	52.66448801	54.61768445	56.87066858	59.25695211	61.35234243	63.04805582	64.48699708	65.71767738	66.71754317	67.66925777	68.41198453	69.12324385	69.69070643	70.04050168	70.37979611	71.00170274	72.02824263	73.42319142	74.92031791	76.41507305	77.81468756	79.03699771	79.80423875	80.33330883	80.57348702	80.77529838	80.88066448	80.99493755	81.29174042	81.97288929	83.1927518	85.0115731	87.50081149	90.98324238	95.29503146	100.438754	105.9159053	111.4971667	116.9349178	121.7798573	126.0895511
P707499OS	44.81433591	45.53591017	46.1604694	46.62786484	47.01583793	47.35314525	47.72076277	48.35972699	49.10953071	49.98756513	51.06928357	52.20088335	53.49883999	54.76603941	56.14909328	57.58369723	59.17731857	60.98873589	62.93932863	65.23150149	67.91488439	70.81261652	73.95089652	77.21393273	80.55054439	83.61167006	86.24748715	88.27803178	89.55714833	90.19747786	89.99137532	89.17446622	87.79766915	86.03025749	84.24983562	82.7722598	81.63496607	81.32478818	81.84039376	83.28942455	85.56324352	88.60944991	92.32439215	96.82575156	101.768022	106.9095535	111.9162154	116.7446615	121.0143807
P710377OD	51.17692398	50.62314046	50.27845338	50.21872076	50.23731189	50.57471919	51.08922612	51.92957006	52.99161439	54.10142476	55.27123566	56.6196296	57.86023555	59.1671263	60.36580346	61.72943982	62.9748482	64.40666691	65.82472956	67.160761	68.72027938	70.38567457	72.29477467	74.42721548	76.75476828	79.44567818	82.31218786	85.46545697	88.73213606	91.98993285	95.45890583	98.60041205	101.5866949	104.2969994	106.7448175	109.0705969	111.174122	113.1852893	115.1874205	117.3051541	119.5436931	121.8723706	124.5118586	127.3612295	130.2304321	133.0853161	135.7413327	138.2004557	140.3755939
P710377OS	49.12539285	49.48070025	49.84596667	50.48482861	51.29660401	52.14078673	52.98452689	53.8936178	54.66821656	55.39548929	56.14139807	56.96393832	57.75867351	58.9327568	60.19067983	61.52420655	63.05906153	64.64011927	66.50326493	68.41043668	70.53895639	72.88286063	75.55668865	78.49863658	81.54835929	84.72680031	87.89652924	91.37045729	94.94593686	98.50164527	102.3559194	106.1946258	110.0740644	113.991332	118.0924908	122.4316646	126.9211364	131.7276687	136.6582525	141.7310072	146.5848804	151.2120852	155.5680451	159.3038569	162.3718434	164.7607221	166.339645	167.2801418	167.5836818
P720071OD	46.39801053	47.29181571	48.24764829	49.59113461	51.16123798	52.79760162	54.45410494	56.07412536	57.44259254	58.52900251	59.2534585	59.66560248	60.16690047	60.41918106	60.59753902	60.75941545	61.07714672	61.42251965	61.86831783	62.43302971	63.03459284	63.85195758	64.85653186	65.69335648	66.63930722	67.41310313	68.21064637	68.93312454	69.94143316	71.0672603	72.44741284	74.25616592	76.31705512	78.36603459	80.50729754	82.86542059	85.17956815	87.44758797	89.66131388	91.79089283	93.98910981	96.10415326	98.27331477	100.5980499	103.2284838	106.0393183	108.6811952	111.3809394	113.8198254
P770768OD	46.66105104	47.69324736	49.08626045	50.51928562	52.25233663	54.21070623	56.10105656	57.72318814	59.13993121	60.12966305	60.82130125	60.90911174	60.86074461	60.37522916	59.63143998	58.64425283	57.52602484	56.6147855	56.17700196	55.93308732	56.26605107	56.77031812	57.68239391	58.72707052	59.90682041	61.22814077	62.77331785	64.47720983	66.42095753	68.6366087	71.39379446	74.29798494	77.70158416	81.54313698	85.57457093	89.79353592	94.10229029	98.1088934	101.6777287	104.8373631	107.3571219	109.3447323	111.0846084	112.5944226	113.8824308	115.2188219	116.6504845	117.9363997	119.3045477
P770768OS	41.89078316	41.67041273	41.37307053	41.09706738	41.12753099	41.41237984	41.87276302	42.60806448	43.28123636	43.82167746	44.26468363	44.79863526	45.36908785	46.15771258	46.87498767	47.50942152	48.0256903	48.35956214	48.35806747	48.18145302	47.86650638	47.69324821	47.48154318	47.30535856	47.10466729	46.91256138	46.63223881	46.35871514	46.13479967	46.11441577	46.48523243	47.53594629	49.05959087	51.10539383	53.58966226	56.46603217	59.38103259	62.3699995	65.3620632	68.2771782	71.04605183	73.42239913	75.19551306	76.40676111	77.15287101	77.68344864	78.06617502	78.87454444	80.09742946
P796898OD	41.16221172	41.97898339	42.70042957	43.41894839	43.94022611	44.36360647	44.68696345	44.85997785	44.90374327	44.9642518	44.91678521	44.72671573	44.38807741	43.99188862	43.54859537	43.14121272	42.93034304	42.85184203	42.9036675	43.23969895	43.85545191	44.88116432	46.40263879	48.38013232	50.63286183	52.77307912	54.703846	56.18587005	57.22337129	57.77477662	58.14225024	58.12628751	57.71612764	56.8635662	55.62140809	54.10488721	52.87376083	52.03010267	51.79438809	52.35550005	53.89511571	56.37497095	59.63622753	63.83169725	68.74833892	74.07529109	79.76994129	85.15657796	90.15178751
P796898OS	46.77177988	48.04257872	49.34328064	50.83765453	52.46480248	54.12947011	56.05474908	58.08256328	60.06643908	61.94173753	63.83882117	65.55611564	67.13782721	68.65530711	70.06779767	71.32041732	72.54789343	73.50777857	74.3412986	75.02853808	75.89332743	77.07836686	78.61417555	80.72270266	83.56111259	86.75219308	90.48571046	94.25422409	97.90672571	101.0896702	104.0123336	106.2985134	107.8623608	108.6664531	108.4715627	107.2788074	105.3652105	102.8191004	99.97826391	97.31036397	95.04940393	93.23964094	91.91809435	91.29401041	91.56645529	92.80532165	95.24350466	98.67589547	102.9537323
P805468OD	40.69362197	41.73791713	43.03861905	44.70061075	46.38583654	48.154321	49.49925531	50.44668474	50.93187563	51.18066779	51.24382261	50.92059593	50.4729693	49.78006697	48.66352982	47.36261525	45.90707589	44.68912387	43.74169444	43.39421858	43.44214597	43.89318573	44.84909974	45.97170128	47.14118866	48.36640552	49.52180221	50.63536601	51.78111099	52.73917437	53.61177925	54.15298474	54.38869431	54.3418712	54.12836057	53.98743724	53.99192596	54.30014741	54.86905806	55.79309889	57.31321632	59.22559526	61.60140378	64.43842194	67.66475889	71.18665133	75.03560846	78.75876058	82.22733191
P805468OS	43.6511727	45.31410838	47.40720304	49.52374019	51.63245619	53.52370841	54.93399347	55.48620624	55.46983788	54.98358745	54.17046916	53.0813655	51.92157265	50.61206904	49.39172922	48.21748608	47.27848402	46.50734555	46.16775365	45.82048564	45.70788005	45.68038497	45.84959342	45.78218908	45.48089777	44.96161789	44.25154445	43.49398613	42.85483954	42.45551179	42.45551179	42.48747645	42.66942198	42.73378178	42.8462969	42.8535215	42.85951525	43.17612099	43.62097764	44.47096846	45.60417361	47.01748838	48.7111005	50.51458563	52.43051351	54.29959989	56.28505702	58.32273687	60.13064704
P818196OD	55.89164578	56.34182541	57.0179701	57.53097657	58.10631591	58.67965579	59.37248685	60.16152817	61.14916163	62.26024092	63.54006496	64.90398209	66.48322635	68.03005642	69.74072684	71.45946638	73.34110413	75.40554818	77.57128003	79.95072183	82.42758957	84.99006781	87.63327867	90.31184133	92.97244246	96.01593407	99.22882683	102.7106912	106.1178155	109.4373211	112.3602953	114.8421282	116.9500975	118.8508059	120.7484821	122.7274741	124.7800416	127.0753425	129.4324454	132.0945529	134.8763201	137.6615824	140.5194198	143.2259066	145.6681492	147.4484908	148.6478944	148.8684055	148.0720787
P818196OS	57.27199793	57.8413975	58.54908899	59.39096497	60.16637883	60.94532859	61.52169223	61.91307966	62.21227002	62.45192074	62.53155	62.55528724	62.5256033	62.51730751	62.80054283	63.35664412	64.13122393	65.49207734	67.10916613	69.00320333	70.80008507	72.55390709	74.33484669	76.21071437	78.15783409	80.16670888	82.23479755	84.26132005	86.07626074	87.8172345	89.68256484	91.8277122	94.5224475	97.65221861	101.2290653	104.9927727	108.9486007	112.9132277	116.8876063	120.8889233	124.9939216	128.8897581	132.5714134	135.7337531	138.4558736	140.5021848	142.0376653	142.9160768	143.1953724
P835287OD	110.8066321	108.6771261	106.8088735	105.623345	105.3052644	105.5811104	106.1501327	106.4555237	106.4565152	106.1187272	105.6201708	105.0751757	104.5218278	104.1212196	103.7124027	102.9510594	101.7589092	100.0244096	97.76158965	95.24488962	92.1005929	88.45970119	84.57065876	80.44964765	76.39883723	72.57383604	69.12003151	66.03938735	63.52017308	61.56565326	59.88692165	58.92059994	58.52888048	58.58542123	59.35945843	60.57527461	62.32333222	64.53109721	67.2666912	70.49129895	74.16564813	78.12821356	82.38839014	86.63948153	91.0564156	95.34499482	99.63991543	103.5281283	107.2993776
P835287OS	65.2090676	66.30467284	67.4599109	68.48452387	69.25299924	69.53070262	69.19200583	68.42274186	67.18288281	65.23807762	62.74484689	59.75642502	56.4094466	53.40135785	50.87872002	48.89191039	47.52329792	46.65230524	46.31709443	46.51563604	47.18959231	48.13373468	49.28818671	50.65429406	51.88376666	53.02398395	54.20964438	55.30944587	56.49169269	57.59286572	58.47101353	59.16636346	59.9041397	60.63730361	61.50631291	62.62058543	64.16267703	65.98656809	68.00499459	70.21705336	72.61752229	75.18089823	77.99097549	80.85328613	84.00307543	87.2743231	90.5870203	93.99461189	97.38909658
P861558OS	51.83660715	52.32334893	52.89677812	53.65857675	54.38584947	55.1195064	55.93768822	56.86830675	57.87224677	59.09376779	60.34942427	61.66393286	62.9156509	64.2925433	65.54460582	66.7855241	68.29224594	69.72615244	71.18809347	72.46546155	73.54981624	74.51617278	75.32859209	76.13240018	76.93908434	77.90343662	78.94515302	79.7449837	80.42835856	81.01539	81.7340819	82.34992094	82.69216021	82.98831537	83.11972783	83.00766654	82.85396354	82.72618246	82.7904387	83.05746857	83.56684421	84.36475778	85.66874935	87.52172225	89.74645792	92.31028707	95.40702229	98.74951707	102.2019747
P867105OD	53.41774007	53.08241455	52.84364939	52.70006864	52.43374779	52.25192961	52.25192961	52.19087257	52.0174809	51.64120625	51.12039646	50.44080532	49.80010152	49.20110362	48.67836857	48.24279864	47.86057608	47.71204814	47.72991921	47.93148285	48.3849911	48.87464587	49.20511075	49.31789068	49.37816743	49.11429123	48.83211351	48.41553685	47.65497388	46.835707	45.89081289	44.88119275	44.13852303	43.74723076	43.78248934	44.44155057	46.14250472	48.83855868	52.80239206	58.13682817	64.41488953	71.51705468	78.92610099	86.08055302	92.70276069	98.31100156	102.6763499	105.6266643	106.940856
P874091OD	36.34715241	37.08074801	37.82559105	38.802941	40.08154413	41.65488401	43.29522866	45.22293575	47.24074857	49.34730858	51.42296155	53.06654488	54.32689119	55.2964271	55.63363523	55.42523844	54.78371093	53.90483595	52.74742328	51.57843772	50.33016844	49.23493423	48.67797427	48.74067786	49.49325935	51.00557889	53.30885386	56.22297438	59.52001743	62.98675892	66.24889592	69.28773752	71.93721444	73.82324413	74.93192727	75.27809182	74.98622082	74.05491842	72.61207801	71.02407853	69.5228307	68.23212965	67.36108352	66.97172414	67.30013016	68.34043531	69.88728303	71.94890541	74.53751461
P908173OD	40.6623992	41.80452228	42.86482898	44.13178207	45.5982	47.35335806	49.06590975	50.82814548	52.67697274	54.18935074	55.73175453	57.05911999	58.21661918	59.36173704	60.26274098	61.02180208	61.56209275	62.09252079	62.42858971	62.61040789	62.79821985	62.98841149	63.33699105	63.76970617	64.46084781	65.23080411	66.15681685	67.34366463	68.68872069	70.31802449	72.19648306	74.30919225	76.72060453	79.49944406	82.7170948	86.27583092	90.45209203	95.2253341	100.4803763	106.0722495	112.0955491	118.3119246	124.7956709	131.1152305	137.1400556	142.7556798	147.604799	151.5997222	154.747878
P936742OD	32.3623408	32.81692419	33.50581794	34.09390345	34.80336927	35.71259445	36.74748455	37.86354425	39.33445806	40.96744742	43.02154278	45.4740749	48.39721517	51.67431329	55.10664967	58.51347488	61.70368578	64.55208353	67.01554435	68.91684774	70.48832489	71.64846899	72.37775506	72.52629505	72.24919692	71.79687792	71.25843779	70.78487515	70.71828184	71.04818795	71.78687762	72.6948871	73.74986844	75.119396	76.74814421	78.55910142	80.72456833	83.26828077	86.25365131	89.37975468	92.85537332	96.48132701	100.1928188	103.7617863	107.1079291	110.0368683	112.5861692	114.6594752	116.2504636
P936742OS	38.64905677	38.41917657	38.29468665	38.31733499	38.31733499	38.39731603	38.45378346	38.86378708	39.22735537	39.8662173	40.50967771	41.09809494	41.75070439	42.60304968	43.33032241	44.03221319	44.58565437	45.01464148	45.26875257	45.56840765	45.56276169	45.4356688	45.21033315	44.76632595	44.12352316	43.40953153	42.71754815	42.16239981	41.64961909	41.18916411	40.77600777	40.49446958	40.36624318	40.52721903	40.92524918	41.2375447	41.32509811	41.23060726	41.00754818	40.48851989	39.76524602	39.00896578	38.10383624	37.18509029	36.158541	35.12598197	34.38583332	34.21381205	34.50528504
P944399OS	67.59888323	69.41710299	71.16634166	72.98452348	74.69901986	76.35819853	77.87456218	79.19044186	80.52552569	81.588773	82.4610808	83.16875267	83.75184448	84.59909624	85.58397623	86.58322248	87.81313594	89.18309795	90.6376434	91.86660525	93.01185002	94.11113257	95.1747057	96.28597464	97.24368463	98.24062324	99.55478945	101.1012755	103.138086	105.8108124	109.0931421	113.032844	117.236961	121.5858824	125.9311157	130.0815465	133.9683269	137.5109305	140.6212459	143.2268121	145.187907	146.3111664	146.6371586	146.3274494	145.0914718	143.1282969	140.634602	137.2106207	133.2818254
14044OD	55.44164484	56.39962387	57.19760756	57.96069301	58.76041378	59.74478392	60.86125148	62.13657934	63.56257248	64.98816924	66.09279216	67.03773325	67.90235069	68.67909518	69.38976565	70.0325359	70.56739114	70.99637812	71.23001723	71.17938232	70.96067671	70.64065136	70.18995944	69.55500308	68.83395767	68.03128329	67.16449599	66.46854054	65.99834095	66.07028684	66.56134588	67.74131567	69.6586921	72.01620067	74.84964822	78.04629343	81.10464686	83.8229058	86.16898693	88.12745042	89.75833338	91.21135296	92.54846053	93.88423295	95.40171675	97.21500813	99.21782338	101.5437795	104.074646
14326OD	52.38657587	53.37580941	54.50299558	55.92053223	57.32709607	58.89549984	60.45714222	61.90548463	63.14965959	64.48223946	65.72721239	67.02911134	68.18124563	69.23048193	70.41403892	71.57120861	72.53329052	73.64524633	74.94004891	76.52613206	78.14461032	79.90443212	81.73983695	83.76691159	86.01324671	88.16824826	90.4135222	92.84468703	95.25448678	97.73452759	100.2558649	102.834723	105.4420998	108.0478141	110.5690335	112.9760312	115.4082746	117.8633083	120.2912008	122.7504487	125.2061816	127.6501285	130.2347086	132.817697	135.4523177	138.2302128	141.0790759	143.8837752	146.5977339
14326OS	42.18498265	43.14080637	44.29727624	45.55753777	46.90305502	48.18855078	49.61214863	50.9947326	52.43284156	53.79713371	55.25254267	56.60792784	57.84468599	58.89632936	59.94627554	60.80293863	61.60835197	62.43077122	63.14563023	63.92342377	64.7592392	65.62790437	66.58381826	67.5625808	68.61943782	69.48728735	70.49298512	71.69563016	72.82822696	74.19067036	75.56814575	76.99834165	78.42390026	80.02883772	81.68927834	83.48023848	85.55475478	87.59865293	89.67726274	91.77576655	93.86500341	96.1176737	98.6007524	101.5993368	104.8993142	108.7941402	113.3324287	118.2379469	123.7813575
14634OS	46.193238	46.23997081	46.46754802	47.03717631	48.13571063	49.56517861	51.30178313	53.34555019	55.29840677	57.29210628	59.3335436	61.3544641	63.18531487	65.04173175	66.81207657	68.33832238	69.99974615	71.54613911	73.07896909	74.86267645	76.86807043	78.88928084	81.17184934	83.69465915	86.35856074	89.17272325	92.07809726	94.85957753	97.70830536	100.2299888	102.7355201	105.2379261	107.9264769	110.5653832	113.1798824	115.7581697	117.9057423	119.7038775	121.1951245	122.4543152	123.7300228	124.852856	125.879346	126.5181566	127.0910977	127.2914748	127.1986916	127.3005219	127.4972021
14963OS	39.1391338	40.18515188	41.24466567	42.3524489	43.51549426	44.75995775	46.06324283	47.48416519	48.81924889	50.19865279	51.49866624	52.76522862	54.05177862	55.34193837	56.77550299	58.29555477	60.06986583	62.13447467	64.53281507	67.15015411	69.97774436	72.96125308	76.09704208	79.02601277	81.96131758	84.70847667	87.3763719	89.90814001	92.46703339	94.74194475	96.98988758	99.28318162	101.5141088	103.8068293	106.3070998	108.984744	112.0248032	115.3554264	118.8780906	122.2756951	125.6744849	128.9230624	131.7018759	134.0613376	135.8240669	137.1363192	137.9461809	138.2137188	137.9664168
15018OS	64.17678764	63.91600765	63.03623685	61.71115078	60.01308684	58.00828483	55.99356391	54.12602615	52.48935041	51.0908699	50.0540012	49.20594926	48.78458925	48.6570275	48.67388639	48.73032344	49.06477391	49.41525997	49.70072452	50.07329663	50.62038283	51.13915946	51.82613546	52.55332531	53.35681638	54.37600708	55.40886029	56.33653745	57.18754404	58.08199276	58.8710771	59.60445924	60.38211753	61.1420673	61.86929772	62.6202892	63.32837122	64.06135351	64.98400116	65.9790476	67.30052775	68.89992489	70.75723301	73.00882097	75.71869659	78.89488706	82.42265805	86.006451	89.67663505
15241OS	37.66665441	38.20378009	38.8423292	39.50415351	40.30356251	41.29899528	42.47542433	43.71419733	45.17268268	46.77735866	48.47382632	50.23635622	51.93150746	53.59309283	55.35384646	57.02199797	58.61232203	60.29130936	61.9211353	63.65340424	65.44532984	67.34213604	69.29862768	71.29539975	73.34637694	75.35194882	77.550689	79.72771315	81.85487782	84.19499484	86.42815399	88.70671844	90.91613561	93.07347246	95.17843073	97.29895921	99.51369338	101.605604	103.8789971	106.3846685	108.8314986	111.3886088	114.0828649	117.0814098	120.2655855	123.7578791	127.3351766	131.134448	135.1486282
15270OD	31.9982357	32.12134084	32.47457314	33.01857359	33.81254214	34.86652218	35.86466546	37.06543107	38.47320661	40.07640908	41.85007199	43.84653958	45.7850803	47.73291224	49.70632484	51.4784858	52.91926887	54.26108516	55.41861066	56.45368125	57.43939868	58.37065194	59.47164986	60.81768417	62.12429532	63.32599952	64.49704985	65.55102192	66.49518412	67.26849885	67.64147117	67.78344345	67.5396295	66.74744068	65.3873936	63.750275	61.87831983	59.9386829	58.27566632	56.99715146	56.35858397	56.22278768	56.5762343	57.3478834	58.44211162	59.85569555	61.22676468	62.31980931	63.2277669
15499OS	55.03670744	56.13457316	56.79170747	57.15534384	57.33716202	57.70093259	58.07893892	58.33311324	58.11905254	57.62421417	56.86992784	56.09344899	55.40179929	54.74385522	54.20468972	53.62551706	52.71629195	51.73101286	50.67405805	49.91938851	49.44854286	49.48359437	49.91023532	50.65049223	51.67905634	52.83657178	53.97753594	55.21894628	56.20301507	57.16107837	57.80713307	58.49652308	58.91092925	59.12745493	59.33661721	59.60211979	60.32365938	61.51979481	63.37019522	66.04959176	69.11954221	72.80856011	76.5868617	80.3540802	84.07032915	87.6165442	91.06588606	94.19751948	97.08300712
15546OD	46.77909608	48.00756628	49.00275282	49.89345932	50.54810195	51.28542154	51.79992849	52.06323762	52.30741223	52.57301816	53.01049285	53.19259158	53.61053432	54.13983987	54.74115927	55.65260384	56.4637954	57.58681384	58.89283718	60.21270821	61.45754727	62.61087452	63.79979636	64.93115581	66.10334813	67.19495253	68.23490247	69.33510486	70.31652416	71.25817108	72.04572088	72.99821819	74.2449646	75.89849992	78.01074288	80.64744013	83.69335521	87.10017811	90.76868439	94.63048692	98.35076696	101.9153269	104.8750146	106.9907081	108.3028918	108.7363857	108.4467697	107.9172551	107.1663485
15743OD	51.39890601	51.63449097	52.15312819	52.55209559	52.84190889	52.85237434	52.93391314	53.04484836	53.23060643	53.53990694	53.93887156	54.43692537	55.04218015	55.64658945	56.2424247	56.88206517	57.68978154	58.58243977	59.44197152	60.42945099	61.30196866	62.20828039	62.85152158	63.42808498	63.87243479	64.48886074	65.19518107	66.14448166	67.38328934	68.86646583	70.47108668	72.1828211	74.10701127	76.24433483	78.57036036	81.21428195	84.06661363	87.31766163	90.92213648	94.73450262	99.00988423	103.6135469	108.6171279	113.6716121	118.676918	123.622757	128.2287938	132.49256	136.2742046
15868OD	47.85393732	49.2093603	50.689467	52.16234068	53.52501089	54.84484794	55.83012702	56.86085268	57.78853468	58.67618873	59.50121203	60.1779851	60.83330293	61.54778567	62.70090831	64.47671162	66.91154827	70.30685459	74.03401566	78.02611299	81.9352039	85.72761813	89.45132862	93.00058122	96.17585685	98.66470476	100.3647204	101.1540805	101.0561295	100.5940489	99.90436762	99.43428386	99.29317336	99.61186288	100.5519499	102.1057621	104.4935386	107.6651355	111.6072409	115.9927791	120.5018193	125.0843006	129.4548	133.503203	137.0859278	139.9707066	142.0921735	143.3977148	143.837283
15920OD	68.27580018	70.44492375	72.40952336	73.99906297	75.17881983	75.82098111	76.31727253	76.75326538	77.26776192	77.77563893	78.59060808	79.51694766	80.80001762	82.34984242	84.15513056	86.15246721	88.13126789	89.82073905	91.15409088	92.06318179	92.84243358	92.96908292	92.8636211	92.26385498	91.27948206	90.06862086	88.86200853	87.9842349	87.41741666	87.25823628	87.70214705	88.47356415	89.94564611	91.76591492	93.99098691	96.59119277	99.58816528	102.9158623	106.553052	110.5085609	114.8446135	119.5104648	124.4155731	129.5316183	134.8053256	140.1070272	145.454087	150.671058	155.6926838
15963OS	46.37390657	47.33228337	48.36382259	49.42660384	50.43769316	51.35955256	52.41951405	53.55638192	54.88893093	56.52870629	58.13670731	59.73773471	61.53680975	63.37275176	65.16243571	67.14577033	69.26891466	71.42800591	73.67852124	75.99954016	78.16811371	80.71612063	83.34643069	86.08391571	88.85427094	91.78482194	94.80146651	97.85930634	100.9963788	104.0352214	107.1382585	110.3551351	113.4789789	116.9947253	120.7510612	124.7754766	129.2273962	133.831749	138.7560189	143.6904866	148.8222927	153.809838	158.5844643	162.9335507	166.4732541	169.1540652	170.9209706	171.5228729	171.1891105
15998OS	34.14323391	34.69949271	35.2495249	35.79497944	36.24311863	36.71932567	37.1994296	37.69560554	38.34402362	38.96674451	39.76534514	40.35120947	40.82934293	41.30787485	41.68440489	41.96353843	42.1452224	42.29960598	42.3500231	42.34315352	42.26124157	42.07942338	42.17688925	42.60892799	43.35826666	44.56845613	46.06530519	47.92742053	49.79005987	51.73373309	53.54819419	55.18839021	56.65604886	57.91106692	58.8350785	59.61085614	60.21559212	60.72152606	61.23660382	62.01500216	63.12694099	64.56351298	66.54324133	69.09387172	72.06728432	75.51380539	79.20405544	83.32704128	87.82545263
16032OS	44.80038452	45.23968228	45.78513683	46.19285826	46.67804926	47.29914579	47.89173612	48.57186647	49.28671091	49.93884208	50.60356834	51.1606532	51.74494345	52.21215543	52.75760997	53.30306452	53.73015699	54.11060195	54.50950137	55.07649751	55.8904412	56.82087153	58.2690773	60.06475241	62.19362502	64.4303249	66.60611864	68.64232982	70.49738346	72.05438163	73.10558909	73.89984894	74.44624398	74.68957589	74.83270194	74.86575664	75.13694278	75.90721963	77.21675387	79.29584711	81.85783317	85.10402055	88.81500105	92.84265761	97.18656158	101.4190022	105.8480349	110.1617057	114.531517
16263OD	51.24690281	51.90713362	52.73370916	53.5433041	54.25811282	54.86114259	55.31219413	55.88659078	56.39844444	56.92246212	57.48350178	57.9778432	58.37925824	58.79753286	59.36761752	60.22156178	61.36273471	62.67315292	63.97627293	65.38867083	66.93879596	68.68125881	70.54885899	72.53125694	74.76173886	77.0351618	79.39381339	81.83000807	84.52336121	87.42394742	90.45512668	93.52582689	96.43248055	99.27065555	102.0501452	104.6389167	106.8533145	108.8257204	110.5800767	111.7917064	112.5539752	112.8151509	112.6570587	111.9433726	110.5903861	108.5839296	106.0149245	102.9323085	99.42220098
17504OS	83.74144814	83.33100128	83.05849457	83.00485021	82.88929263	82.50531838	81.9195841	80.91124379	79.86410037	79.10513999	78.69393435	78.47198764	78.45897328	78.39090798	78.29851671	78.22391926	78.18110587	78.25558264	78.63717374	79.14779871	79.72594105	80.22222623	80.82873327	81.36105485	81.86538141	82.31474027	82.54747634	82.62003465	82.44632305	81.95472579	81.3600561	80.60967185	79.89393616	79.29466109	78.9234092	78.81558505	79.21940197	80.05262201	81.38960544	83.11109023	85.0518778	87.23388464	89.44360005	91.60869806	93.87846583	96.17213024	98.64492867	101.0933006	103.8351614
18026OD	46.31327959	47.94386742	49.60579231	51.35743228	53.34221996	55.34202402	57.63093914	60.04967672	62.45005382	65.0112759	67.61177098	70.05806524	72.37089712	74.4827971	76.37818805	77.92857153	79.17233138	79.94219693	80.2596498	80.19193615	79.44779275	78.05917081	75.99730128	73.2653115	69.96190747	66.1827025	61.96455591	57.5550896	53.01415981	48.5522187	44.36762879	41.01914579	38.71037553	37.81860438	38.39645195	40.38776103	43.6542596	48.0344566	53.03025298	58.50959275	64.15662367	69.77914498	74.97687461	79.39908496	82.92431779	85.2210083	86.1079164	85.62958041	83.95238876
18838OS	75.18511755	77.30951691	79.63399089	81.86627128	83.45215607	84.46253274	84.63501948	84.4992648	84.12682204	83.47677404	82.70559068	81.8170277	80.47340254	78.74175956	76.64503271	74.29485217	71.63938592	69.08146286	66.4187518	63.64377247	60.99632957	58.37023093	55.87081458	53.75313048	52.06086037	50.99205433	50.62180432	50.94149884	51.65966277	52.55849977	53.51210646	54.0907565	54.24449921	54.17572819	53.8257748	53.34917797	52.74090541	52.29359228	51.93302224	51.89930413	52.15774883	52.92616688	54.14603008	55.92909102	58.00542034	60.50926763	63.42812417	66.62573138	69.9634337
18859OD	36.25166113	36.44180818	36.56425649	36.78431181	36.88750319	36.96231842	37.53682535	38.33966897	39.2925252	40.49919232	41.88352862	43.34841156	45.17694785	47.21497622	49.3783174	51.82609107	54.5005084	57.25898361	60.04461601	63.00807502	66.05408825	69.12947221	72.3057844	75.50169303	78.58529975	81.76161194	84.81843498	87.90606759	90.97958097	94.48268544	98.38446322	102.9043281	107.9882154	113.5555392	119.4691918	125.5427863	131.8974027	138.3142284	144.807896	151.156852	157.0910589	162.68305	167.6626518	171.9921514	175.8409438	179.0220004	181.6070709	183.2747262	184.059519
18859OS	34.1521707	34.13943828	34.3188428	34.33882557	34.62439138	35.00093044	35.60285256	36.26696743	37.10736812	38.05237649	39.29126844	40.61956822	42.17769172	43.78477859	45.58926669	47.3962444	49.16917489	50.78630586	52.60672344	54.35344141	56.44811318	58.52334803	60.74593665	62.85787929	64.72367165	66.50690911	68.12395581	69.64056917	71.16376634	72.57447503	74.06591242	75.36485221	76.730647	78.33417996	80.34794062	82.81695765	85.9394455	89.77357205	94.48558322	99.98596053	106.2851951	113.1876131	120.6212741	128.2828126	135.9987259	143.4465804	150.7190996	157.500403	163.5834163
18866OD	46.57847942	47.84672546	49.20234229	50.84007437	52.50708355	54.38984507	56.19330562	58.06736374	59.9347822	61.57364412	63.17116096	64.47561299	65.61327431	66.57751916	67.29265386	68.07431932	68.79099274	69.65718564	70.6254973	71.71711662	73.1227202	74.61913369	76.40007713	78.63161469	81.24163055	84.29778151	87.61665483	91.20231836	95.088304	99.17843975	103.3691947	107.5227287	111.7527521	116.0055896	120.2293077	124.4540877	129.0477739	133.7897464	138.9409894	144.3290482	149.9416303	155.6399564	161.4580342	167.3547766	173.2190136	178.8486869	184.0891682	188.610482	192.4736661
18878OD	100.8779193	99.40498491	97.56741888	95.42590263	92.97847193	90.73348236	88.35960527	86.12519628	84.20854118	82.61505127	81.27289789	80.29304504	79.52593855	78.87746915	78.29109469	77.86229706	77.31621343	77.00126995	76.81685084	76.64396876	76.61667494	76.7134552	76.57596935	76.31551777	76.06625158	75.74163541	75.54628754	75.77355055	76.41489896	77.52145108	79.14883492	81.13028786	83.32364308	85.74360241	88.39964433	91.32316312	94.53614044	98.20918274	102.2148784	106.3739249	110.5742111	114.5456904	118.2005372	121.5509866	124.6548677	127.3148429	129.4309623	131.3410651	132.7064625
18878OS	56.552046	57.10132668	57.46865221	57.83100163	58.17942255	58.75074387	59.54878582	60.29522774	60.93190349	61.32037111	61.37549973	61.32329004	61.27905412	61.17453662	61.12482452	61.16573403	61.38209048	61.82890424	62.65166369	63.84928721	65.27381377	67.10004321	69.24487894	71.70050569	74.41308732	77.19007215	79.93426652	82.50624431	84.70963218	86.50406716	87.98308633	89.29465485	90.33274148	91.23283941	91.98632466	92.9935275	94.32602137	96.12622764	98.56870825	101.8823443	105.9232518	110.6599239	115.8697142	121.476747	127.0703083	132.7056843	137.9035693	142.6598344	146.8350178
21471OD	43.63080354	44.02211692	44.52801271	45.25528544	46.15765797	47.18596198	48.47487744	49.8081828	51.06047197	52.30003808	53.50065405	54.5323788	55.44595094	56.20301611	56.92368421	57.63770606	58.57016546	59.61185074	61.09349303	62.79710076	64.82042902	66.8263203	68.65847432	70.17285226	71.45320233	72.41229664	73.23420403	73.98479739	74.45495952	74.5636021	74.68893641	74.67753809	74.80638469	75.33559279	76.41996765	77.89545441	79.56005374	81.00710851	81.79211634	82.01583585	81.49311274	80.05680708	77.82021991	74.87248473	71.35133466	67.37118322	63.18598695	58.95452603	55.20690224
22031OS	41.79081102	42.68716951	43.44699478	44.35920958	45.49185354	46.662744	47.82984127	49.22420328	50.5756555	51.8998101	52.97871191	53.87075528	54.60250924	55.29722942	55.75931827	56.17181674	56.58844376	57.15494503	57.75586458	58.33244948	58.86865512	59.59314866	60.24899951	61.2500808	62.33068327	63.59274327	64.80695794	66.02802936	67.22026409	68.5148794	70.11056449	71.80483315	73.77285281	76.03289587	78.53498771	81.51332855	84.82431169	88.52009444	92.54903551	96.93524309	101.5562217	106.3817929	111.4979408	116.8839493	122.5721886	128.544066	134.677407	140.9152534	147.1177424
22121OS	48.79927202	48.84408535	48.69481971	48.67345637	48.95349676	49.44856193	50.07555528	50.69072238	51.49622553	52.23379066	53.31618049	54.62244554	56.07593398	57.88183108	59.73241771	61.0467564	62.20204405	63.12444999	64.06096094	64.87191842	65.49127475	66.02566736	66.59096423	67.26392503	67.61702867	67.89674031	68.48449846	68.97363281	69.67954185	70.49181435	71.40812961	72.53679865	73.6378264	74.72256331	75.77146287	76.94319083	78.28159402	79.7875276	81.81260612	84.20198683	87.13433352	90.5674709	94.67931019	99.20946087	104.3735137	109.866634	115.603155	121.313419	126.8855334
22241OS	39.27201392	39.99095778	40.61669679	41.11935113	41.85849658	42.59825342	43.38199373	44.22792677	45.18988211	46.20501848	47.22076555	48.08147638	49.11667598	50.26163448	51.39561566	52.42740388	53.48583013	54.46027166	55.53190578	56.44495947	57.31747714	58.34724773	59.57999906	60.64403742	61.3469051	61.82833099	61.84580786	61.19109344	59.99306627	58.27882316	56.18974651	53.94871174	51.52353911	49.04833568	46.73799792	44.70835356	43.25582435	42.31298308	42.29988653	43.24865931	45.05138779	47.80663126	51.48024507	56.0735647	61.44956242	67.20641188	73.3261261	79.18993031	84.99900367
22347OD	65.97266735	66.51682698	67.02031673	67.5187801	68.08347979	68.70457667	69.18468059	69.70390597	70.27189151	70.73167142	71.24237615	71.91871574	72.66851945	73.72098611	74.70538191	75.73745658	76.6326509	77.45947127	78.34928755	79.08155615	79.87285545	80.68907512	81.42345151	82.16373374	82.77780498	83.62729922	84.39896809	85.32182104	86.20662204	86.85635099	87.57468761	88.17348272	88.68300975	89.27229378	89.93026317	90.77180897	91.55235776	92.49361281	93.32535137	94.22453516	94.96838448	95.66316847	96.17875117	96.62591137	96.91425462	97.07934778	97.11396928	97.1257241	96.85352742
22347OS	45.09057062	46.07540061	47.12793073	48.13932662	49.27197058	50.37564815	51.58837544	52.85711288	54.15040138	55.31227112	56.29433684	57.20796654	58.08376936	58.88985443	59.62523512	60.33947199	61.0452437	61.62677141	61.97331134	62.05863814	62.02937178	62.01512632	62.01058752	61.95988534	61.89107167	61.82779312	61.798782	61.6703519	61.58595102	61.64428017	61.8899876	62.26403982	62.79485113	63.51097176	64.44139654	65.43139787	66.60800448	67.91047946	69.44845096	71.21463741	73.14913663	75.25478016	77.46274081	79.67877197	82.12644196	84.53609189	87.24305586	90.19535273	93.49620819
22931OD	40.62642774	41.38578103	42.32043318	43.3672572	44.34838659	45.55809021	46.6361351	47.72413323	48.75477878	49.55281067	50.30676131	51.02225044	51.60780924	51.97653927	52.34646468	52.73642869	53.2494004	53.81075703	54.42850425	54.98976413	55.73584227	56.57104804	57.62140343	58.93958144	60.56219795	62.28318162	64.21906072	66.12029058	67.96634362	69.72964304	71.66320766	73.62716675	75.61717502	77.66641374	79.58483124	81.51427529	83.49052845	85.38396523	87.19735302	89.32007113	91.80342241	94.58087921	97.86573861	101.7342821	106.1111471	111.0891418	116.4346813	121.8845451	127.4447202
23264OD	47.94476284	49.13349984	49.9073247	50.19290196	50.31270738	50.27347565	49.97165749	49.55556315	49.14182767	48.81910532	48.36975444	48.13700312	48.05785855	48.21548358	48.78994682	49.76381094	50.96617057	52.55756448	54.4399851	56.34513612	58.10346534	59.7870362	61.29907123	62.74939034	64.01572245	65.29067612	66.29926161	67.37193229	68.41690202	69.3662796	70.37592662	71.75402	73.38726252	75.42191315	77.70183147	80.35262299	83.12584062	86.20419381	89.16551763	92.13179918	95.58784832	99.18163022	103.0647937	107.4065247	111.8932842	116.6271667	121.6159391	126.7891423	132.1155555
23264OS	37.38264015	38.18812734	39.07164938	40.03903372	41.2561805	42.43319702	43.64057367	45.09220817	46.36493544	47.63766271	48.9370679	50.38336216	51.64774912	52.76422709	53.7298688	54.60331899	55.39734442	56.13513184	56.77438979	57.59257161	58.41075342	59.32571585	60.24136318	61.17404209	62.07254271	63.1215151	64.13142222	65.10317196	66.167915	67.09889395	68.12858269	69.15780397	70.1353732	71.00609727	71.84463778	72.67512165	73.74372864	74.88867534	76.43946006	78.21401631	80.55566268	83.10520935	85.98319383	89.30241463	92.94900443	97.1054306	101.6949179	106.4076996	111.5396749
23534OD	43.20568882	43.66267187	43.99250689	44.29336062	44.633229	45.10506023	45.49774898	45.86171653	46.24788388	46.76228194	47.27095344	48.06084962	48.72655106	49.55282177	50.34975364	51.24007138	52.29051139	53.44960299	54.79053012	56.17496733	57.79375978	59.75492616	61.96989233	64.45218693	67.16589425	70.00035061	72.70141775	75.10549892	77.36587594	79.4233766	81.51918931	83.5839712	85.68251731	87.9231713	90.43043518	93.21926117	96.3354624	99.85006922	103.6013884	107.4462696	111.3586564	115.2012433	118.8873111	122.2432841	125.069363	127.4792952	129.0366579	129.8482416	129.9185895
23534OS	37.90046206	38.26025079	38.61348308	39.07052682	39.65890919	40.32315826	41.15938499	41.99618322	42.71938601	43.39140909	43.97028975	44.49614369	44.91408643	45.30379729	45.57429817	46.00890177	46.52187347	46.93115928	47.36708832	47.87215458	48.49550698	49.29388601	50.03733999	50.92766467	51.84302729	52.85853473	53.74015219	54.53998288	55.53810674	56.55628794	57.64108276	58.82181965	60.11581802	61.57638203	63.23435142	65.24190903	67.54730017	70.28747108	73.68894612	77.5979427	82.35868315	88.04725508	94.54495309	101.6486844	109.2589812	117.0679321	124.8888363	132.6742609	140.0074865
23726OD	53.10663639	54.88319466	56.81784647	58.67994621	60.54027245	62.34535633	64.14196084	65.84009344	67.64609146	69.59488505	71.64054767	73.9666866	76.53530537	79.09345523	81.9652169	84.95121488	88.05302915	91.29604062	94.96128152	99.21306471	103.9603771	109.4468113	115.1622384	120.9628192	126.9511608	132.7734084	138.3506719	143.6504003	148.5948528	153.1480311	156.89639	160.0736861	162.4652668	164.1752722	165.2321597	165.6404918	165.3716958	164.6912717	163.572808	162.0096616	159.9370977	157.3496968	154.2438854	150.6768064	146.9320595	142.9707988	138.9864446	135.2443799	131.5754991
24737OD	36.69771576	37.32331293	38.07856057	38.98765148	39.98124521	41.07215431	42.10306341	43.12167983	44.23998573	45.16549995	46.03780781	47.08131617	48.20986245	49.54989485	51.03903268	52.74090264	54.68123523	56.89822006	59.24324001	61.67932476	64.31076605	66.97690027	69.57631198	72.13965537	74.41770241	76.50971014	78.45061007	80.09594172	81.64881065	83.28550998	84.97321458	86.9249441	89.08549222	91.27660439	93.67607325	96.36891382	99.30947599	102.4922007	105.9524418	109.5987091	113.2561465	117.0236393	120.774258	124.5598346	128.3956229	132.3595824	136.3083836	140.4110766	144.3732536
24737OS	36.96782996	37.73868318	38.73191209	39.82282118	40.90136372	41.97867792	43.10399003	44.23032657	45.24854383	46.04868074	46.80323965	47.51970811	47.99985574	48.2612922	48.70700663	49.43427936	50.21250811	51.12443092	52.25153004	53.64375513	55.45268804	57.40364699	59.5920216	62.12234532	64.88652143	67.80410767	70.7068967	73.75504234	76.88220666	79.83246058	82.70444974	85.42902097	88.01911857	90.50316273	92.71307859	94.70616566	96.23073855	97.51609317	98.58114624	99.41864499	100.200033	100.9794194	101.7602754	102.7444236	103.9347056	105.3836233	107.227021	109.4520479	111.9218452
24848OS	44.22531579	44.99939901	45.93405117	46.94842703	48.08226395	49.39163555	50.46968044	51.46206769	52.3897497	53.2104298	54.06991785	55.02849579	56.08280702	57.05638088	58.03348957	59.12513143	60.18276943	61.59650456	63.24539427	64.99740774	67.06102302	69.30442151	71.66553705	74.04746662	76.43819462	78.58659155	80.57111705	82.38450484	84.00851857	85.6273561	87.3192534	88.98352675	90.76231037	92.52109736	94.43868533	96.54440654	99.00332017	101.6639737	104.3831794	107.3142624	110.1380102	112.9465589	115.8599389	118.9190514	122.1785147	125.5221738	128.9147804	132.4200821	135.6438918
24928OD	65.35970653	64.61726345	64.04045937	63.64277684	63.37092972	63.34686938	63.57431759	63.753161	64.13267101	64.53016767	64.58829568	64.62308676	64.1908604	63.40402811	62.18046709	60.84256536	59.24993827	57.45123222	55.6395881	53.59208957	51.51442545	49.71787227	48.09736009	46.94737244	46.07860496	45.71903922	45.34678893	45.36047571	45.69019283	46.29934554	47.30934733	48.84958024	50.63524107	52.61114779	54.83068432	57.23081207	59.48980158	61.92398591	64.25031974	66.66253281	69.21611508	72.0285752	75.11305688	78.68792274	82.73761194	87.24190174	92.13572832	97.30228077	102.4285493
25599OD	38.44321754	38.74943542	39.34522698	39.9333125	40.63640837	41.30065745	42.10411835	43.02745542	43.93870094	44.99644886	46.10599379	47.2849943	48.4737313	49.38791587	50.27702401	51.16304363	52.22146988	53.3334257	54.48355553	55.70834697	57.00440251	58.27444146	59.50661503	60.91501097	62.47636275	64.04837938	65.65305918	67.19209671	68.75787562	70.20506703	71.62072268	72.74777152	73.70763189	74.49088218	75.25834448	75.81273512	76.72193423	77.85612488	79.37654946	81.17087902	83.42633057	86.07531877	89.34057756	93.12997783	97.65060702	102.7684652	108.7490782	114.9273238	121.5295833
26160OD	44.03229245	44.44266129	44.85742742	45.29182295	45.83055912	46.20466094	46.38647912	46.68695762	46.8873669	46.98077427	47.11410835	47.46977407	47.85657501	48.37325876	49.17632051	50.02629055	51.07438556	52.22833252	53.39263153	54.66982685	56.01981631	57.35481921	58.58757054	59.96529735	61.41344764	62.78595838	64.37082325	66.27205311	68.40704242	70.78853364	73.42038553	76.40372987	79.72444222	83.29644637	86.79032204	90.25965049	93.85923836	97.25177418	100.5782679	103.7803927	107.0766608	110.4784927	113.6973398	116.7816578	119.9703834	123.3610854	126.8264923	130.1154327	133.6933941
26187OS	74.25638754	72.79413085	71.31799906	69.73493229	68.43242888	67.39624821	66.66897548	66.22714684	65.97640748	66.10388981	66.17168461	66.17251067	66.09684927	65.74670445	65.43301357	65.2027418	64.94587465	64.68037935	64.32881685	63.97385441	63.31660531	62.46930174	61.37287799	59.90279423	58.09835919	55.86826394	53.38132234	50.93260297	48.71115632	46.80402652	45.32812743	44.16231398	43.33229759	42.75673121	42.44028369	42.49467884	42.6908871	42.90510143	43.02163141	42.87691671	42.47725331	41.93589887	41.39052755	40.9672106	41.06718167	41.67435559	43.00307465	45.30004467	48.77943212
27037OD	48.74032211	47.65774189	46.6822971	45.36815019	44.04050203	42.74154559	41.55035713	40.52615218	39.67719512	39.10068408	38.59055779	38.37312248	38.51252851	38.85009037	39.77255943	41.09225325	42.80596924	44.81650127	47.15039167	49.72697657	52.1852847	54.79231956	57.29073334	59.78044336	62.4709001	65.19853176	68.05769556	71.0205529	73.80422315	76.24947218	78.24821819	79.98832772	81.44699235	82.64070199	83.52141779	83.89394656	83.84042566	83.19963212	82.20422086	81.00045984	79.77557859	78.70146595	77.83042006	77.31670241	77.25896107	77.78961875	78.94557051	80.89859217	83.64859217
27327OD	56.72335538	57.22915233	57.91804608	58.68234288	59.6943127	60.81297302	61.96384326	63.085478	64.14783478	65.23060088	66.19995776	67.19116072	68.21011491	69.19421734	69.91149278	70.51487108	70.92351116	71.50295119	72.13277713	72.83208951	73.66894184	74.72370564	75.97209098	77.4039917	78.9347555	80.56083124	82.09869107	83.57975977	84.86442705	86.0867372	87.22211803	88.28106273	89.3759183	90.40706357	91.56572793	92.77091009	94.25803514	96.03821911	98.38476077	101.2216721	104.5290181	108.5267161	112.9779781	117.6913882	122.7891138	127.8815439	132.8291966	137.4432748	141.6751383
27548OD	48.85699983	49.2938222	50.10981092	51.12418678	52.45469284	54.01305008	56.03860855	58.12660668	60.1228492	62.21715268	64.0808102	65.93169611	67.61234526	69.34401703	71.0546875	72.80395647	74.57688696	76.24885351	77.98125666	79.93435392	82.08486384	84.42782177	87.03379059	89.76192266	92.3537022	95.1811461	98.03683402	100.8962569	103.7870456	106.8486335	110.0813932	113.5739066	117.5317716	121.7694251	126.3832501	131.4227517	136.567362	141.8912194	147.2868389	152.7763908	158.2494042	163.4333344	168.2599473	172.5625055	176.3314514	179.4610082	181.9496571	183.9754278	185.4363292
27646OS	34.08759932	34.35340777	34.89886232	35.37734292	35.92279746	36.64790136	37.30982347	38.01194555	38.72678999	39.43353965	39.93152757	40.48987267	41.33365666	42.23445164	43.48768061	44.81480096	46.01234471	47.14796552	48.10887736	49.02317186	49.75884732	50.53238158	51.07233047	51.52373088	51.93598661	52.18627548	52.64466303	53.30695724	54.32787358	55.94381194	58.10307798	60.85652126	63.82341558	67.14347735	70.52322561	73.67365646	76.57037041	79.07024141	81.19378038	83.1851661	84.83255698	86.28831551	87.72371327	89.3579157	91.04917214	93.15221544	95.93721286	99.45825126	103.685293
27725OD	49.92626606	48.95398088	48.29803606	47.92717119	48.04341576	48.70983367	49.72951577	50.89923824	52.26872531	53.5805241	54.8593913	55.93325251	56.69936093	57.12534228	57.19478677	56.51520018	55.24016987	53.67897762	52.16822711	50.90657217	49.93957415	49.31354557	48.92257309	48.51981042	48.09378468	47.45223479	47.00689038	46.67457095	46.41890092	45.97183505	45.10442352	44.03731918	42.75382406	41.40728309	40.390857	39.49761616	39.21718147	39.09992426	39.06860733	39.07851479	39.28803912	39.67369704	40.20849297	40.84817123	41.927613	43.31266299	45.27654891	47.29627124	49.61330275
27725OS	53.00727289	53.210521	53.62070951	54.25972852	55.08978306	56.14366948	57.29604582	58.79874247	60.38796269	62.0394627	63.64502127	64.98552426	66.03883292	66.84111717	67.36814499	67.80008559	68.12063945	68.31126057	68.40443559	68.72601804	68.9724891	69.42425537	70.21806474	71.2771981	72.44432553	73.94937411	75.46532718	77.16535672	79.00417744	80.91806863	82.43122309	83.77008542	84.60935489	84.81557673	84.10893735	82.80956615	80.49411878	77.4734667	73.74611837	69.65991627	65.15453165	60.82977954	56.90827491	53.47839217	50.72185066	49.07786491	48.37508774	48.75350917	50.21788753
29025OS	55.48521597	56.54306967	57.54306967	58.58138067	59.55042302	60.51362887	61.52981671	62.43270458	63.12748476	63.81132819	64.45634218	65.07071096	65.48897067	65.89075886	66.23779297	66.57241821	66.73551525	66.90418313	66.96480768	67.10851218	67.28631592	67.45948375	67.64836675	67.99431818	68.54194433	69.22950675	70.13493486	71.10282204	72.21585638	73.67975825	75.45590487	77.619176	80.12111317	83.21887276	86.86544453	90.89264471	95.43993794	100.2917009	105.4741849	110.6982665	115.7575267	120.5918385	125.0435867	129.0761469	132.2864428	134.5708063	136.1049312	136.7572507	136.4325971
29136OS	37.61264732	38.14921674	38.8788955	39.78798641	40.78158014	42.09123611	43.49329515	45.05415101	46.50869647	47.78142374	49.09266108	50.30620402	51.39774704	52.30443192	53.03799369	53.67242744	54.01747756	54.37482002	54.73845638	55.28426604	55.95228022	56.59295897	57.32707908	58.25170829	59.29203172	60.51653324	61.92090225	63.34333454	64.68651407	65.91730465	66.9772266	67.97479734	69.00141248	70.00179707	70.9975898	72.22928342	73.74990567	75.53659751	77.75143016	80.52512221	83.76399716	87.39805811	91.5473723	95.98606595	100.7551686	105.66594	110.4684636	114.8462982	118.8306711
29835OD	45.75252741	46.38197223	47.15958196	48.10552944	49.23830379	50.54684934	52.03606068	53.65303317	55.45903119	57.55143391	59.6278253	61.75942508	63.99862081	66.10222487	68.1543971	70.1889912	72.14890393	74.08636648	75.95169067	77.52792012	78.82668374	80.21003238	81.44934013	82.60992085	83.76944663	85.00461578	86.26534341	87.66519096	89.20612058	90.8741143	92.92469996	95.26340693	97.80943021	100.6853069	103.8855563	107.3562407	111.1145526	115.2139546	119.6344875	124.2723278	129.3511047	134.5562092	140.006082	145.4983833	150.8978674	156.1539979	161.1645078	165.678102	169.3529774
30340OS	44.20706732	44.93434004	45.61506063	46.29672276	46.8421773	47.35070315	47.67406013	47.57772272	47.26850093	46.63463558	45.79483934	44.87667118	43.80444544	42.76758575	41.80468091	40.94998308	40.28630066	39.84416337	39.96424762	40.51134179	41.77838412	43.68031276	46.09928131	49.18704536	52.59789241	56.19346341	59.87625018	63.35811442	66.65871291	69.73178447	72.52482605	75.22748115	77.81693684	80.43874706	83.04360962	85.73646753	88.78869906	92.30006478	96.52255249	101.4213978	106.5321849	111.8557746	116.6638093	120.9860632	124.5704727	127.636021	130.2493043	132.2847193	133.839635
30795OD	46.7573315	48.02621113	49.10750892	50.17278983	51.02065208	51.51954027	51.95250841	52.17855766	52.33993773	52.47767084	52.52422298	52.52422298	52.57852936	52.86442913	53.07816453	53.49537	54.11623833	54.8074698	55.58140391	56.36869604	57.34140223	58.4648604	59.74414409	61.1337738	62.52160332	63.92792303	65.33906312	66.8701647	68.49988799	70.19416636	72.30578405	74.70931591	77.41090809	80.43679185	83.66756023	87.20714638	90.96253412	94.58720953	97.94661296	101.0072424	103.6509524	105.7547399	107.2894135	108.373454	109.2390428	109.9944181	110.7385878	111.6309218	112.8915599
31083OD	49.26406618	49.80374492	50.38175201	51.10902474	51.84817019	52.45580604	53.30887812	54.36834231	55.54780787	57.11152822	58.86506965	60.91321737	63.21295652	65.6266535	68.16327667	70.68612636	73.19988632	75.1689408	76.53855064	77.5316391	77.64199898	77.180044	76.32627314	75.26313782	74.28116885	73.41035531	73.08535975	73.38577132	74.59510942	76.75255377	79.79394531	83.8798405	88.84222551	94.34772422	100.4884567	107.0007914	113.6395389	120.240215	126.9221184	133.3995805	139.8520667	146.1511688	152.1322424	157.6133284	162.5817164	166.8856465	170.3726266	173.3166546	175.2916926
33277OD	60.18007729	59.84536986	59.6869486	59.71257678	59.70642333	59.78640331	60.26500182	60.83584733	61.56312006	62.46417618	63.47234934	64.23751207	64.79373308	65.22488161	65.55437435	65.85149453	66.0288405	65.85387837	65.34828186	64.6259776	63.86241393	63.22605029	62.96593267	63.03469467	63.33805396	63.92000788	64.85963995	66.01173886	67.52091425	69.39629919	71.87736338	74.82982462	78.1297056	81.82105914	85.62740187	89.40583801	92.9638006	96.04716214	98.7182742	100.9653827	102.9661296	104.5710061	105.7685873	106.8232651	107.6420378	108.4340709	109.2647448	110.2670108	111.4686945
[truncated: 207 more columns]
