# Supplementary material for: Focused analysis of RNFL decay in glaucomatous eyes using circular statistics on high-resolution OCT data
Source: PLoS One. 2023 Oct 18;18(10):e0292915. doi: 10.1371/journal.pone.0292915 (PMC10584101; doi:10.1371/journal.pone.0292915)
Supplement: S3 Table — (XLSX) [file pone.0292915.s006.xlsx]

## Sheet: AgeGroup1
		Age Group1 Disc:Small												Age Group1 Disc:Average												Age Group1 Disc:Large
Angular_point	Degree	Q0	Q10	Q20	Q30	Q40	Q50	Q60	Q70	Q80	Q90	Q100		Q0	Q10	Q20	Q30	Q40	Q50	Q60	Q70	Q80	Q90	Q100		Q0	Q10	Q20	Q30	Q40	Q50	Q60	Q70	Q80	Q90	Q100
1	1.40625	30.7197	34.9379	38.4825	40.6281	42.5694	44.5691	46.5202	48.707	51.6865	57.0017	113.027		30.1639	36.642	39.1235	41.3719	43.3688	45.0207	47.1069	49.0465	51.7576	55.5297	118.874		31.5078	38.3289	39.3381	41.6178	43.7592	45.3441	48.4806	49.6367	53.6252	62.3479	79.4308
2	2.8125	31.1622	35.7001	38.8311	41.2072	43.2832	45.3262	47.1824	49.3637	52.6865	58.0025	114.138		30.2068	37.0676	39.7006	42.1346	44.1269	45.8814	48.0683	49.9456	52.7805	56.3259	116.043		32.0533	38.5788	39.7134	41.9801	44.4242	46.3656	49.5833	50.3045	54.5349	62.3719	80.7116
3	4.21875	31.2299	36.4953	39.2167	41.8928	44.1344	46.1762	48.0557	50.3982	53.526	58.5881	114.745		30.2918	37.7258	40.5394	42.8664	45.0199	46.8644	48.8142	51.07	53.6661	57.2048	112.982		32.7492	38.6934	40.163	42.0015	45.2157	47.4163	50.1185	51.4061	55.5589	62.0157	81.3497
4	5.625	30.9119	37.3747	39.8749	42.7967	44.9573	47.0325	49.0457	51.2407	54.7106	59.4094	114.551		30.384	38.5252	41.2083	43.7621	45.781	47.795	49.8234	52.0655	54.5796	58.4028	110.274		33.1567	38.9254	40.9306	42.7497	46.283	48.4481	50.5285	53.0725	56.4069	61.7759	81.4405
5	7.03125	30.8213	37.8238	40.7097	43.7062	45.7256	48.0566	50.1159	52.6426	55.8707	59.7274	113.586		30.384	39.3079	42.0559	44.6435	46.7404	48.8167	50.7849	52.9609	55.7015	59.2792	108.27		32.9332	39.4061	41.7829	43.1706	47.573	49.433	52.2745	53.5758	56.9982	62.5434	81.0449
6	8.4375	31.0032	38.6827	41.6438	44.5877	46.1909	48.9747	51.1247	53.4927	56.34	60.7893	111.937		30.5659	40.038	42.8414	45.6962	47.6387	49.7787	51.9474	54.1627	56.6936	59.9306	106.945		33.2646	39.9935	42.4226	43.7228	48.7119	50.2614	53.1152	54.5003	57.9513	63.596	80.2671
7	9.84375	31.3015	39.4603	42.4933	45.4811	46.8814	49.4474	52.1954	54.2795	57.0868	61.1116	109.715		30.9457	40.9478	43.8906	46.5133	48.725	50.8643	53.0544	55.1134	57.8271	61.1829	107.169		33.9266	40.0793	43.2035	45.0077	49.7682	50.8406	53.5708	55.9884	58.7864	64.473	82.7793
8	11.25	31.7506	40.5679	43.7666	46.2609	47.8053	50.437	53.0437	55.3577	58.1563	62.1878	107.305		31.3477	41.7453	44.9038	47.4369	49.7469	51.9959	54.0402	56.2348	58.8121	62.13	106.715		34.8367	40.7416	43.9421	45.7576	50.7143	52.37	54.5525	56.8481	59.8909	65.4777	86.4238
9	12.6562	32.3123	41.5269	44.8052	47.1005	48.5368	51.7962	53.9206	56.3199	58.6452	62.6737	104.815		31.7676	42.5914	45.7469	48.1966	50.8464	52.9865	55.0669	57.3826	59.9267	63.2814	105.788		35.9652	41.8672	44.5801	46.7989	51.381	54.0091	55.4539	57.5055	60.9873	67.0739	90.093
10	14.0625	31.5294	42.3938	45.7249	47.9166	49.4532	52.2582	54.5819	57.1212	59.8662	63.3516	101.835		32.2001	43.664	46.7278	49.1086	51.9016	54.1621	56.1265	58.543	60.9214	64.5379	105.71		37.1263	42.3996	45.2587	47.8588	52.2816	55.0552	56.7563	58.9877	62.4751	69.3013	94.1899
11	15.4688	30.9207	43.1212	46.8447	48.8175	50.5353	52.8902	55.3992	57.9016	60.5779	64.5358	98.0884		32.7394	44.5935	47.5978	50.2268	52.7898	55.2953	57.1054	59.5263	62.0027	65.4637	105.373		38.242	42.9153	46.4279	49.0564	53.341	56.2064	57.9405	59.7175	62.829	70.7657	98.6807
12	16.875	30.6959	43.7781	47.8528	49.5954	51.3278	53.9648	56.4172	58.9437	61.4455	66.1067	93.572		33.2849	45.4746	48.5236	51.2266	53.8457	56.2848	58.2554	60.6552	63.1082	67.1021	104.331		39.2747	44.241	47.3774	50.38	54.4377	57.1591	59.0199	61.3866	63.5981	71.7116	103.465
13	18.2812	30.6123	44.3394	48.5701	50.5223	52.328	55.0201	57.276	59.7525	62.2717	67.1168	88.6474		33.4013	46.3548	49.4834	52.2675	54.8112	57.1275	59.3704	61.7991	64.4945	68.4649	102.117		38.1801	45.6445	48.5211	51.8193	55.7757	57.925	60.3566	63.0642	64.7123	72.2176	108.625
14	19.6875	31.0623	44.7581	49.5568	51.4433	53.3342	55.9471	58.243	60.4378	63.7046	68.3455	91.2551		32.8229	47.3255	50.4859	53.3511	55.7239	58.1186	60.5385	62.9261	65.7371	69.6541	98.8916		37.1707	46.8927	49.7965	53.2956	57.0244	58.6657	61.7486	64.33	66.6975	73.0112	113.976
15	21.0938	31.703	46.2561	50.4154	52.4921	54.4146	56.7805	59.1419	60.9004	64.9558	69.7167	94.8096		32.3598	48.1698	51.4318	54.2439	56.6912	59.0935	61.506	64.0759	67.141	71.0604	96.7042		36.6374	48.1145	50.9227	55.3174	58.2691	59.8631	62.761	65.915	69.0089	75.7941	119.301
16	22.5	32.4661	47.2972	51.5032	53.2317	54.9963	57.9133	60.1536	62.1981	65.5875	70.6488	98.3007		32.4081	48.9597	52.4497	55.4078	57.6908	60.1078	62.601	65.2882	68.55	72.7814	99.1447		36.3293	49.4371	51.9485	57.0463	58.6959	61.2319	63.328	67.4196	70.3735	78.0352	124.685
17	23.9062	33.3428	48.3918	52.5498	53.9826	56.051	58.9464	60.8929	63.2108	66.4126	71.7623	101.424		32.9177	49.879	53.426	56.4767	58.9598	61.3087	63.7264	66.5386	69.9124	74.5114	101.33		36.313	50.692	53.5421	57.7519	59.7395	62.5449	64.0688	68.8866	72.2554	79.2604	129.696
18	25.3125	34.2229	49.5889	53.2225	54.9279	57.2595	59.6133	62.0714	64.2625	67.6496	73.4818	104.355		34.0482	50.7011	54.5722	57.524	60.2039	62.5273	64.6529	67.9064	71.5221	76.2876	103.459		36.5578	52.1432	55.7006	58.9824	60.9448	64.2207	65.569	69.4024	73.5821	81.2789	134.542
19	26.7188	35.3018	49.9287	53.8369	55.9599	58.4036	60.9805	63.1711	64.8863	69.1765	74.6128	107.173		33.1633	51.8087	55.6624	58.7309	61.3316	63.7505	66.1747	69.2813	73.2302	77.9462	108.992		37.074	53.1213	57.5617	60.0883	62.3916	65.2589	67.1968	70.9895	75.1881	82.6409	139.468
20	28.125	36.7159	51.1314	54.7309	56.9717	59.411	61.722	64.3074	67.0937	70.1332	76.4984	110.065		32.4484	52.8116	56.5718	59.8039	62.4771	65.0775	67.7427	70.7348	74.7714	79.7776	115.002		37.6353	54.5267	59.1646	61.2163	63.5318	66.2454	69.2376	73.0151	76.9107	84.6571	144.581
21	29.5312	38.1478	51.9903	55.5685	57.8734	60.4598	62.9254	65.329	68.8358	71.665	78.068	112.843		31.923	53.9139	57.6588	60.8968	63.6675	66.3806	69.2939	72.3526	76.3283	81.7071	121.422		38.4724	56.0775	60.8857	62.8127	64.9313	67.0841	71.0022	74.7809	78.6332	85.9661	149.418
22	30.9375	39.8571	52.3411	56.7181	58.8978	61.4053	64.4142	66.2698	70.4655	73.2278	80.0572	115.619		32.0157	55.0198	58.6326	62.1882	65.0705	68.0296	70.922	74.2959	78.134	83.5034	128.179		39.5882	57.2282	62.381	64.3017	66.2977	68.6043	72.9964	76.4861	80.7432	87.8996	154.159
23	32.3438	41.6783	53.5691	57.4343	60.258	62.4782	65.5864	67.5879	71.7351	75.0762	81.6598	118.374		32.257	55.9092	59.9131	63.3541	66.4028	69.4975	72.5803	76.1392	79.9239	85.6601	135.181		40.8171	58.6514	63.6767	65.9135	67.9709	70.0937	74.814	77.4549	82.9407	89.6036	158.878
24	33.75	42.9162	53.8907	58.6139	61.3179	63.6793	66.9842	69.046	73.4741	76.4712	83.1434	120.922		32.9462	56.9732	60.9335	64.627	67.7362	71.0796	74.3532	78.0225	81.8864	87.7094	141.831		42.2054	60.1904	64.4524	67.8304	69.2448	72.0881	76.4342	79.0315	85.5507	92.1256	163.484
25	35.1562	42.5885	54.7552	59.5591	62.263	65.5237	67.9527	70.3435	75.6217	78.1271	84.7972	123.025		33.9768	58.05	62.2481	66.1608	69.2798	72.639	76.1887	79.6579	83.7234	89.9461	148.112		43.8418	61.7314	65.5227	69.6585	71.7734	74.1468	77.8654	81.7524	87.4204	95.514	168.088
26	36.5625	42.2381	56.1515	60.6211	63.5196	66.8254	69.6714	72.0909	77.2418	79.6182	87.066	124.77		35.1634	59.2531	63.2627	67.5771	70.7993	74.4422	78.042	81.6976	85.7173	91.9983	153.964		45.7528	63.0408	67.4578	70.8394	73.9426	76.6328	79.4873	83.1656	89.2112	98.577	173.008
27	37.9688	42.0999	57.0061	61.8524	64.8235	68.4819	71.2768	73.9663	79.4237	82.1636	89.3369	126.009		36.6177	60.308	64.7082	69.033	72.6287	76.0421	79.9963	83.6553	87.9702	94.4025	159.263		47.8353	64.0668	69.6505	72.1223	75.8529	78.6891	81.607	85.3453	91.4056	101.143	178.236
28	39.375	42.1628	57.8062	63.2234	66.5189	69.5457	72.6987	75.7311	80.6374	84.5171	92.2369	127.084		38.1905	61.4885	65.7747	70.3932	74.4886	77.7174	81.753	85.8242	90.2375	97.0742	164.009		50.3085	65.1182	71.2793	74.2246	77.7632	80.7862	85.0133	87.7955	93.3078	103.883	183.886
29	40.7812	42.4724	58.7065	64.5421	67.9396	71.0226	74.5659	77.6345	82.46	86.8487	94.5044	128.002		39.9161	62.6637	67.1519	71.8623	76.0394	79.679	83.8484	87.8554	92.4675	99.8927	168.291		53.054	66.8645	72.3437	76.6403	79.8595	82.5295	86.8179	90.7883	96.1844	107.287	189.631
30	42.1875	42.836	59.7437	65.8371	69.5887	72.8746	76.0781	80.3122	84.0908	89.5351	98.1215	128.727		41.7406	63.554	68.5391	73.344	77.8321	81.7007	85.7472	90.0202	95.1042	103.012	172.076		56.0113	68.5613	73.4095	78.3052	82.3295	84.8787	88.1494	93.9095	98.9387	110.563	195.196
31	43.5938	43.3412	61.1413	67.2197	70.6585	74.8741	77.9453	82.6959	86.2966	91.7752	102.156	129.145		43.6191	64.8812	69.9832	74.971	79.8873	83.7393	87.8253	92.638	97.7423	106.359	175.282		57.323	69.9976	74.4029	79.8437	83.3731	87.1515	92.4794	96.6032	102.759	113.627	200.372
32	45	44.099	62.1376	68.1699	72.4523	77.136	80.295	84.9127	88.7057	94.7444	106.051	132.145		45.4878	66.2192	71.6169	76.4637	81.6021	85.9052	90.1138	95.1462	100.72	109.952	177.793		58.5758	70.9454	75.6757	81.6689	85.3844	89.8914	94.1083	99.7027	107.649	116.842	205.182
33	46.4062	45.2275	63.4333	70.2092	73.5874	78.8718	82.0014	87.3398	91.4396	97.1551	109.53	137.423		47.2186	67.7318	73.4265	78.5261	83.4294	88.1935	92.4471	97.921	103.762	113.509	179.684		59.9396	72.827	77.4922	83.0497	87.0982	92.206	96.1163	102.19	112.488	119.484	209.33
34	47.8125	46.6163	64.9778	71.744	76.0264	80.2063	84.3752	89.4636	94.7884	100.375	114.363	142.589		47.8385	68.9909	75.1055	80.3995	85.4747	90.6588	95.1165	100.889	107.205	116.812	183.749		61.2941	73.8981	79.5116	84.0466	88.9018	94.5081	99.5063	104.781	116.129	123.603	212.5
35	49.2188	48.3492	66.3479	73.639	78.0895	82.4844	87.2174	91.325	98.0475	104.289	119.908	147.367		46.5342	70.5609	76.7304	82.3447	87.6997	93.079	97.7193	103.886	110.856	121.19	188.386		62.8076	74.9036	81.7176	85.083	91.08	97.9005	102.615	107.499	119.544	128.033	214.822
36	50.625	49.6235	67.9627	74.3199	79.886	84.2061	89.8348	94.9239	101.525	108.403	124.281	151.571		42.7771	72.2856	78.6407	84.7876	90.3149	95.6258	100.841	107.124	114.607	125.831	192.204		64.3372	75.455	83.1852	87.825	92.2707	100.881	107.325	111.681	124.18	134.283	215.774
37	52.0312	50.3162	70.0763	76.3585	81.9105	86.5181	92.1497	97.5174	104.717	112.829	127.22	155.426		40.2856	73.8435	80.8774	87.4181	92.6032	98.7088	103.817	110.234	118.459	130.102	195.185		66.0387	77.1149	84.8628	89.6171	96.4268	103.797	110.64	114.785	126.624	139.92	215.391
38	53.4375	51.0027	71.9594	78.2886	84.5797	89.2375	94.736	101.169	107.65	117.163	131.111	161.887		44.1628	75.7601	82.8371	89.8638	95.4368	101.619	107.062	113.922	122.406	134.608	197.15		68.0018	79.6765	87.0958	91.9589	100.891	106.274	113.357	118.51	130.473	143.688	213.492
39	54.8438	51.5392	72.9655	79.8145	86.8545	92.6128	97.8077	104.46	110.489	122.209	134.708	167.332		49.6678	77.6731	85.2755	92.7527	98.3465	104.321	110.717	117.485	126.511	140.082	198.184		70.1893	81.6122	89.7344	94.5332	104.467	111.335	116.047	122.926	133.162	146.031	210.328
40	56.25	52.0847	73.6825	81.7187	89.5047	95.6153	100.353	107.621	113.932	126.075	138.255	172.306		52.092	79.8663	87.8125	95.3504	101.554	107.55	114.31	121.533	130.659	144.801	198.317		72.4567	84.2115	92.5868	97.3957	106.318	115.037	119.557	126.991	135.92	149.554	206.059
41	57.6562	52.6658	75.5913	83.1777	92.7574	99.1519	103.568	111.101	118.523	130.367	142.076	178.15		52.7343	81.9583	90.4789	98.505	104.797	111.353	118.132	126.095	134.89	149.182	200.718		72.1568	86.7544	95.5597	100.258	108.156	119.459	123.876	131.796	138.765	152.996	200.985
42	59.0625	53.1954	77.9753	85.2796	95.0081	102.836	107.523	115.093	122.122	134.046	145.617	184.549		53.358	83.562	93.4182	101.41	108.072	114.887	121.994	130.154	139.125	153.201	204.048		72.0033	89.4947	97.9502	102.821	113.633	122.869	127.285	136.853	142.597	156.177	195.127
43	60.4688	53.6355	78.9378	88.2251	97.8589	106.879	111.541	118.8	126.555	138.166	148.619	190.613		54.0853	86.3826	96.4629	104.629	111.768	118.282	125.799	134.073	143.588	156.935	206.453		72.5744	91.9319	100.138	107.15	116.839	126.459	130.704	140.263	145.593	159.13	190.75
44	61.875	54.1314	80.1985	90.6483	100.772	111.068	116.028	122.074	130.283	140.656	149.937	195.787		54.7181	89.5617	99.8579	108.127	115.322	122.247	129.98	138.331	146.831	159.739	208.077		74.0721	94.996	103.968	110.593	120.323	128.349	135.411	142.864	149.298	160.081	195.408
45	63.2812	54.6939	82.4479	93.2842	103.474	113.874	120.352	125.801	132.32	142.625	152.538	199.772		55.4812	92.5527	103.21	111.299	119.031	125.986	133.347	141.767	150.592	162.482	208.826		76.553	97.4167	107.631	114.416	124.991	133.322	136.871	145.866	152.568	161.383	199.543
46	64.6875	55.3355	84.1549	96.7663	107.439	117.615	122.825	129.792	136.073	144.672	153.234	202.654		56.1356	95.3612	106.988	115.093	122.777	129.751	137.108	144.457	153.852	165.356	208.932		80.0299	99.6074	110.763	117.958	128.904	134.804	140.529	148.756	157.55	163.761	202.268
47	66.0938	55.8757	85.7152	100.272	109.686	121.627	126.908	133.546	138.254	146.698	154.724	204.197		56.5135	98.8861	110.021	118.953	126.658	133.484	140.304	147.485	156.935	168.519	208.34		82.8501	102.616	113.65	121.01	130.732	136.566	141.862	154.036	160.401	167.521	203.42
48	67.5	56.6523	87.8345	103.782	113.622	122.197	129.443	135.823	142.056	148.506	157.712	204.473		57.5227	102.388	113.658	122.818	130.433	136.563	143.252	150.553	158.521	170.6	212.93		83.4047	106.45	117.248	124.829	132.166	138.475	145.493	153.466	161.47	169.919	202.996
49	68.9062	57.589	90.1778	106.72	116.246	123.247	131.904	138.205	145.47	150.678	161.03	203.643		57.1496	105.654	117.269	126.307	133.241	139.571	146.036	152.966	160.88	171.801	217.203		84.0118	110.917	121.463	128.659	132.781	139.829	148.295	155.904	165.338	171.125	201.039
50	70.3125	58.9481	92.8513	109.069	118.481	123.884	135.152	141.105	147.028	152.971	164.314	203.965		50.4944	108.331	120.724	129.522	135.686	142.245	148.223	154.291	163.236	173.323	220.738		84.4925	112.393	126.934	131.191	133.998	141.594	149.288	157.157	167.892	174.454	197.859
51	71.7188	60.5598	96.9122	111.406	119.088	126.206	137.402	142.534	148.499	155.199	165.035	207.878		43.6444	112.018	123.371	131.553	138.323	144.451	150.386	156.871	164.198	174.23	223.555		85.0636	112.896	127.05	132.383	136.278	144.013	151.4	156.974	168.349	174.494	198.401
52	73.125	62.3011	100.382	111.869	120.121	128.824	137.725	144.177	150.137	157.209	165.476	209.936		36.5406	114.309	125.306	133.962	140.076	145.762	151.868	158.547	165.022	174.817	225.556		85.6696	116.049	126.232	133.964	138.72	146.809	151.517	158.931	167.839	177.055	198.555
53	74.5312	64.3098	100.354	111.569	121.701	131.477	139.171	144.944	151.272	159.019	167.159	210.149		36.7179	115.58	126.521	135.312	141.245	147.057	153.162	159.877	166.336	176.38	226.834		86.2732	118.742	125.653	135.564	142.342	148.967	152.703	160.419	167.542	178.481	197.497
54	75.9375	66.6447	101.587	112.617	122.009	131.971	138.913	146.538	153.117	159.153	168.632	208.894		36.6085	116.312	127.477	136.478	142.323	148.294	154.47	160.248	166.866	177.585	227.625		87.156	117.89	126.532	139.101	144.856	150.294	154.336	160.999	166.866	177.199	195.185
55	77.3438	69.3588	99.8198	114.335	122.745	132.255	137.686	146.685	154.219	159.923	169.115	206.16		36.3659	116.637	128.092	136.764	143.267	148.564	154.446	160.835	166.982	177.196	230.826		88.3785	114.384	126.174	141.528	146.683	150.047	155.24	161.106	166.92	177.896	196.084
56	78.75	72.3691	100.772	116.375	122.617	131.193	139.432	146.247	152.25	160.579	169.521	202.183		36.2876	117.173	128.54	136.857	143.132	148.644	154.777	161.022	167.527	177.735	232.309		89.9248	111.254	128.601	139.836	147.661	151.537	155.236	161.459	166.975	177.279	196.605
57	80.1562	69.6194	98.8923	115.063	123.446	130.518	138.653	145.701	152.371	160.475	169.34	197.144		36.1866	116.958	127.939	136.163	142.377	148.742	155.047	160.918	168.029	177.845	231.902		91.8503	109.768	130.563	135.964	148.276	152.141	156.024	158.661	168.152	177.765	196.647
58	81.5625	66.6468	99.0197	113.377	122.971	130.039	137.268	145.071	151.247	160.794	167.385	199.384		42.8267	114.855	127.825	134.767	141.95	148.512	154.375	159.911	167.098	177.265	229.92		94.1911	107.402	128.08	137.057	147.053	151.306	154.475	160.464	167.663	177.96	196.021
59	82.9688	63.8063	97.4109	111.803	120.943	128.961	136.527	143.948	150.464	158.314	165.526	201.793		50.4584	111.824	125.995	133.499	140.822	147.286	153.157	159.5	166.998	177.261	226.721		91.0633	103.683	121.839	140.984	144.523	149.394	154.407	161.501	167.269	175.925	194.849
60	84.375	61.226	95.774	111.939	119.598	128.597	136.529	142.668	149.887	157.81	166.368	203.508		57.9556	109.955	123.243	131.698	139.372	146.039	151.91	158.575	166.081	177.103	225.199		87.607	101.675	119.114	136.286	143.871	148.32	152.757	161.368	168.431	172.648	193.102
61	85.7812	59.0571	94.373	108.58	117.124	126.139	133.786	141.026	148.051	155.01	166.59	204.541		58.8385	107.116	119.646	129.794	137.584	143.352	149.957	157.534	165.661	175.695	227.425		83.896	103.186	115.61	132.189	140.286	147.919	151.116	158.924	166.885	174.529	193.177
62	87.1875	57.3412	92.9918	104.834	115.055	124.183	131.605	137.435	146.762	153.312	166.328	204.707		59.8211	104.018	116.775	127.157	135.118	141.62	148.302	155.937	163.93	174.568	228.875		80.2087	100.587	111.699	128.05	137.569	146.771	150.477	157.233	163.557	176.506	194.769
63	88.5938	55.9915	90.6735	104.02	112.113	121.729	127.949	135.4	142.794	151.098	165.537	204.035		58.4196	101.569	113.271	123.929	132.049	139.638	146.224	153.45	162.246	173.35	229.351		76.5101	98.3669	108.29	125.306	133.625	145.692	149.153	154.78	162.206	175.784	196.152
64	90	55.0028	89.1738	99.8927	108.959	118.898	126.477	132.848	139.409	151.402	165.95	202.603		55.8773	98.7754	110.31	120.292	128.968	136.808	143.903	151.636	160.604	172.172	228.674		72.6514	96.6644	105.112	121.474	129.239	142.536	147.331	152.008	158.304	174.143	197.062
65	91.4062	54.1065	87.3493	96.4511	107.627	116.257	123.99	129.346	136.374	149.736	163.336	200.423		51.7905	96.148	108.066	116.789	125.799	133.077	141.517	148.942	158.415	170.863	230.677		68.9279	94.2704	100.74	118.266	127.337	137.688	144.6	149.975	155.462	174.933	197.61
66	92.8125	53.7193	86.7143	93.8279	105.96	113.976	121.522	127.592	134.749	147.889	160.965	197.241		48.8268	93.3131	104.724	113.711	122.059	130.148	138.523	146.208	155.734	168.467	233.413		65.4121	92.2364	98.0923	114.543	125.247	132.62	141.393	146.659	153.445	173.606	197.756
67	94.2188	53.4332	85.6562	91.993	102.167	111.118	118.412	124.34	132.557	144.644	158.513	193.307		46.6762	90.2965	102.736	111.365	118.568	126.623	135.126	143.738	153.505	166.69	235.735		62.326	90.048	96.1164	109.592	122.258	129.994	137.592	143.597	151.521	171.407	197.683
68	95.625	53.4595	84.2869	90.8973	100.873	108.634	116.048	122.14	130.142	141.057	156.089	191.979		45.521	88.2028	100.019	108.679	115.688	124.228	131.956	140.512	151.319	165.431	237.434		59.6811	87.5739	94.7143	105.352	119.123	125.138	133.853	139.321	149.45	168.303	197.127
69	97.0312	53.2777	82.6395	89.2976	99.2052	105.671	113.37	119.269	128.154	139.144	154.149	191.643		45.0677	85.6351	97.3387	106.286	113.331	121.267	128.815	137.635	149.068	162.781	238.487		57.6032	86.1348	93.1811	104.084	116.338	123.411	131.407	136.317	147.41	166.636	196.293
70	98.4375	49.8195	81.0324	88.1844	96.9601	103.515	110.91	117.218	125.317	137.33	150.546	192.522		42.4008	84.0148	95.775	103.696	111.351	118.639	125.948	134.998	147.182	159.923	238.732		56.0992	84.8238	91.9775	104.261	111.849	122.079	126.899	134.04	144.274	165.643	195.077
71	99.8438	44.9123	80.7406	87.5947	96.6457	101.757	108.118	114.661	122.546	134.987	147.856	193.985		39.9763	83.5778	94.3675	101.018	109.26	116.385	123.77	132.405	144.31	157.442	238.28		55.2156	83.818	90.5168	104.016	108.677	118.077	124.111	130.607	141.057	163.418	193.28
72	101.25	40.593	79.5521	87.6651	95.1913	100.515	105.155	112.703	120.586	133.972	148.507	194.591		38.1648	82.6798	92.9536	99.9946	107.314	114.115	121.42	129.982	141.978	155.043	236.947		54.8251	82.1287	89.5712	100.526	106.67	115.564	121.812	129.042	139.748	159.905	190.929
73	102.656	37.3362	78.8585	86.7904	94.9209	99.5949	102.905	111.468	119.062	130.614	146.027	194.184		36.9433	82.4777	91.5355	98.715	105.827	112.358	120.049	128.055	139.576	153.571	234.759		54.901	80.3582	89.5549	99.4734	107.333	112.115	119.034	128.729	136.214	156.188	188.309
74	104.062	34.7307	77.8879	87.4913	93.1562	98.4134	102.255	109.405	118.976	127.703	143.331	193.166		36.3666	81.7386	90.446	97.6654	104.794	110.906	118.436	127.08	137.695	151.209	231.744		55.3699	80.3129	90.3413	97.006	106.431	109.733	116.847	126.389	134.75	152.424	185.298
75	105.469	33.0936	77.2836	86.9469	92.4053	97.5813	102.122	107.737	118.18	127.089	142.542	191.496		36.4489	81.5891	89.7394	97.1755	104.035	110.148	117.284	125.744	135.811	149.866	229.8		55.2791	80.7873	91.2847	96.877	103.687	110.548	114.089	124.383	134.089	148.745	181.945
76	106.875	32.2105	77.4669	86.0502	92.6212	97.6216	101.798	107.156	118.01	125.536	142.463	189.135		37.1996	81.206	89.7244	97.0221	103.288	109.758	116.735	125.133	133.76	148.998	229.762		55.1961	81.7827	91.4374	97.4988	102.242	108.907	114.85	122.731	133.131	146.937	178.558
77	108.281	31.86	76.5272	85.4096	91.3267	97.8155	101.968	106.822	116.183	125.866	141.158	186.273		38.4121	81.231	89.6518	96.9075	102.925	109.464	116.597	124.828	133.343	148.723	228.925		55.6407	83.1827	91.1586	96.6894	102.165	107.542	116.332	121.476	131.486	147.029	175.301
78	109.688	32.1083	75.2179	85.3851	91.7804	97.3392	102.932	107.053	116.258	126.174	141.032	184.783		40.0033	81.324	89.6271	97.1302	103.038	109.596	116.809	124.329	133.734	148.591	227.668		56.6989	84.1754	91.6859	96.4174	100.556	108.023	114.759	121.993	130.504	148.406	172.042
79	111.094	32.5941	74.9654	85.4951	92.0269	98.4386	103.499	108.475	116.327	128.35	139.418	187.876		41.8745	81.5923	90.0951	97.5156	103.649	109.839	116.969	124.731	134.095	148.167	225.933		58.584	83.7795	92.401	96.106	99.8238	108.178	115.036	122.995	132.245	148.629	169.11
80	112.5	33.2551	75.9679	85.0043	93.0293	98.6771	104.599	108.882	117.422	129.404	141.152	190.184		43.9626	82.0583	90.5294	98.2023	104.594	110.201	116.978	125.544	134.374	148.293	223.953		60.9723	85.198	93.3001	96.4857	99.8365	108.597	116.331	122.909	132.318	148.264	166.535
81	113.906	34.1537	77.3168	85.1247	93.9596	98.4868	105.605	111.187	118.682	131.483	141.104	191.626		45.6729	82.8253	91.4972	98.8432	104.522	111.077	117.613	125.925	135.05	148.385	221.59		64.0518	84.5541	93.4846	97.0323	103.221	107.419	117.396	122.798	132.53	147.695	164.333
82	115.312	35.0919	77.5678	84.9833	94.4984	99.8204	107.022	111.729	120.498	130.259	141.846	192.229		45.17	83.6716	92.0805	99.8931	105.396	111.59	118.673	127.316	135.92	148.808	219.065		65.4674	87.4615	93.7589	97.1891	103.771	108.809	118.06	125.384	133.205	147.858	164.899
83	116.719	36.174	77.0772	85.5426	95.9031	101.032	107.813	112.687	121.507	130.927	143.164	192.132		44.6187	84.5532	93.2976	100.557	106.496	112.22	119.743	127.404	136.69	148.51	216.482		68.5512	88.8667	93.7978	98.5531	104.456	112.905	118.414	126.656	135.209	149.117	165.699
84	118.125	36.9098	78.7988	85.7988	96.9745	102.397	109.091	113.81	121.949	132.752	143.077	191.23		44.1989	85.1405	94.2721	101.43	107.474	113.796	120.27	128.033	137.279	148.911	214.755		71.8945	88.8975	95.5572	98.8065	106.679	114.177	120.381	126.959	136.282	148.302	166.335
85	119.531	37.5592	79.1426	87.0089	98.0869	102.864	109.585	114.947	123.161	131.456	142.815	190.01		43.6711	86.1216	95.1069	102.051	108.432	114.817	121.247	128.873	137.761	150.113	213.547		74.3085	88.4504	95.9999	101.067	108.374	114.974	121.752	126.943	135.261	148.273	166.579
86	120.938	37.7529	77.3723	89.881	99.1359	103.967	109.859	116.198	124.56	131.855	143.134	188.589		38.8988	86.9888	95.8211	102.812	109.057	115.538	122.238	129.168	137.808	150.346	217.093		75.5894	89.5698	96.5869	101.976	110.338	117.063	122.997	130.311	135.306	147.939	166.18
87	122.344	37.6964	79.7596	90.2557	99.4927	104.902	110.117	118.185	124.999	132.338	143.695	187.313		35.8973	87.1394	96.7105	103.29	109.783	116.182	123.31	129.636	138.207	150.122	219.893		75.6321	90.4012	97.8246	103.564	112.762	117.295	123.919	129.716	135.12	147.376	169.236
88	123.75	37.3895	78.2382	91.0479	100.131	105.503	111.511	119.254	124.66	131.809	142.902	186.341		36.8692	87.7546	97.2066	103.666	109.881	116.272	123.36	130.144	138.021	149.82	221.587		73.1275	90.913	100.198	104.942	112.759	117.777	125.417	132.883	136.097	146.437	172.759
89	125.156	36.9938	78.7241	92.1315	99.5314	106.615	113.399	119.048	125.236	132.002	141.519	185.878		38.5408	88.6627	97.5209	104.137	109.907	116.485	123.477	130.577	138.101	149.757	221.629		70.6583	91.6977	100.684	106.134	112.609	118.551	127.337	131.815	137.437	146.212	175.849
90	126.562	36.5691	79.7957	92.8097	99.3573	107.457	113.295	119.084	124.896	132.936	140.654	185.671		40.4444	88.8206	97.1326	103.543	110.01	116.571	122.802	130.293	137.474	148.975	219.841		68.8703	91.3191	101.07	106.396	114.326	116.587	126.227	131.026	139.102	147.155	178.479
91	127.969	36.3873	79.5413	91.0531	99.4079	108.578	112.825	118.488	124.552	133.105	140.142	185.831		39.9739	88.7858	96.8726	103.534	109.899	116.597	122.128	129.061	136.947	148.359	215.835		67.8734	91.7319	100.376	106.978	111.824	115.854	124.844	132.205	139.695	148.726	180.481
92	129.375	36.2054	76.0283	90.5296	99.4296	107.214	113.241	118.293	124.881	131.425	140.323	186.26		39.4686	87.7693	96.9371	102.701	109.055	116.005	121.512	128.079	136.23	147.354	209.636		67.6679	92.0143	101.146	107.871	110.64	115.339	125.178	134.062	140.3	147.027	181.749
93	130.781	36.0236	77.0736	91.2731	99.6749	105.689	111.243	118.73	123.959	131.445	140.556	186.891		38.9961	86.9897	96.0882	101.882	108.29	115.2	120.616	126.975	134.833	146.686	201.627		65.1637	89.3588	100.258	106.514	109.555	113.014	123.905	134.07	139.961	146.564	182.429
94	132.188	35.9879	77.1596	88.5156	100.031	104.322	110.297	117.241	123.615	130.31	139.755	187.788		38.5416	85.9159	94.8056	101.103	107.074	113.702	119.643	125.696	133.059	145.685	191.745		63.2593	85.8572	97.9374	105.273	108.665	112.27	124.861	135.116	138.33	145.842	182.48
95	133.594	36.1612	75.6112	87.9005	98.4297	102.786	109.172	115.757	122.917	128.679	140.018	189.086		38.2382	84.3514	93.6489	100.088	105.977	112.348	118.432	124.236	132.496	144.271	189.321		62.4363	83.0364	98.3727	103.329	108.9	111.978	123.469	133.135	138.608	145.071	181.733
96	135	36.48	75.4653	86.1442	95.4183	100.456	106.479	113.402	120.399	128.738	140.128	190.395		38.0003	82.7393	92.2247	98.5615	104.247	110.759	116.604	122.403	131.054	142.446	186.335		62.7323	82.5641	96.9303	102.048	107.663	110.788	121.05	130.545	137.074	145.548	180.545
97	136.406	37.1665	75.1943	83.5779	93.8177	98.619	104.559	111.483	117.871	127.454	139.894	191.449		37.9858	81.481	90.5819	97.3435	102.419	108.865	115.108	120.778	128.519	140.426	185.235		62.2385	83.5037	96.8464	101.259	105.198	110.633	117.314	127.602	134.635	144.507	178.726
98	137.812	38.0757	74.6655	81.1205	91.6006	96.2278	102.491	109.552	115.971	126.38	138.486	192.074		38.2138	80.5559	88.2782	95.6044	100.972	106.512	113.054	119.137	126.597	139.028	182.952		61.0826	82.4685	94.9627	100.429	103.441	109.146	115.635	126.068	131.978	142.705	176.41
99	139.219	39.2411	73.5154	81.4999	89.5172	94.3661	100.033	107.295	114.927	125.11	138.657	191.886		38.9548	79.2567	87.2465	93.8894	98.8655	104.428	110.663	117.22	125.049	136.423	179.467		60.6862	80.6986	92.5042	98.6737	102.319	107.717	115.577	121.345	129.837	143.955	173.565
100	140.625	40.5469	72.1642	80.3678	87.5021	92.2522	98.7699	104.754	113.645	123.143	136.605	190.964		40.294	77.9433	85.4946	92.0332	97.1562	102.367	108.425	115.067	123.302	133.851	174.552		60.7644	79.5995	90.3313	95.6534	102.204	107.174	113.954	120.579	125.69	141.802	170.328
101	142.031	41.9238	70.5612	79.3554	84.9241	90.6493	96.1645	103.233	111.196	120.766	132.538	189.408		42.1188	76.2608	83.4579	90.3829	95.5813	100.313	106.437	112.752	120.962	131.317	172.27		60.4022	80.8684	89.434	92.6892	100.024	105.228	113.253	117.024	122.881	136.934	168.844
102	143.438	42.9301	69.3744	76.9844	82.5633	88.5867	94.833	101.166	108.772	118.199	129.598	187.174		43.0326	74.8665	81.6879	88.2951	93.7293	98.4008	104.162	111.023	118.747	129.008	169.615		59.0068	79.7463	87.5635	92.7323	98.4809	103.459	111.448	114.165	122.027	132.206	171.406
103	144.844	43.8068	69.1941	76.1687	81.4784	87.438	93.8779	98.3704	107.274	114.621	128.061	184.29		41.6423	73.2373	80.6875	86.4165	91.9771	96.6409	102.165	108.674	116.505	126.607	170.321		57.9744	77.3625	86.05	91.673	97.2249	101.576	108.733	112.572	118.586	128.264	172.837
104	146.25	44.5595	68.462	74.2451	80.1623	86.1845	91.1696	97.2431	103.573	112.371	123.346	180.917		40.9156	71.5291	79.1133	84.6698	90.1231	95.0365	100.818	106.31	114.282	125.455	171.285		57.1557	73.9394	85.9231	88.6807	95.7643	99.3692	107.23	111.904	115.68	127.158	172.801
105	147.656	45.0516	67.4247	73.7091	79.5525	85.5165	90.327	95.4131	101.011	110.998	122.383	176.773		41.0127	70.2231	77.5711	83.2936	88.5581	93.3974	99.1423	104.775	112.147	122.968	171.859		56.4681	71.6406	83.007	87.814	94.5526	98.1804	105.046	109.709	113.962	125.257	171.393
106	149.062	45.4153	65.7308	73.3803	79.2935	84.8668	88.7358	93.7917	98.7447	108.508	117.956	172.013		41.5419	69.0234	76.3529	82.0099	87.0432	91.9651	97.404	102.883	109.588	120.49	171.248		55.7408	72.6895	80.5378	86.3536	90.9669	97.3297	103.311	107.318	111.802	121.451	168.536
107	150.469	45.6736	64.6118	72.8554	77.6386	82.9835	87.8392	91.7406	96.7941	103.222	114.343	167.02		42.3746	67.8947	75.1744	80.7663	85.5779	90.6417	95.8507	100.86	107.31	117.534	169.373		55.089	71.3582	78.4012	83.9604	89.5119	96.7141	101.442	106.509	109.752	118.125	164.323
108	151.875	45.8423	64.2633	72.3579	75.9599	82.3295	86.4971	90.3658	95.9104	101.875	112.304	162.181		43.4934	67.0655	74.3073	79.6444	84.4496	89.1719	93.9035	99.1054	105.144	115.58	166.24		54.4524	70.5915	76.2391	81.7969	86.1322	94.7039	99.0474	104.785	108.616	115.483	158.96
109	153.281	45.8593	63.8848	72.1878	76.1335	80.3776	84.4463	89.5438	94.6755	98.5266	111.311	157.562		44.6762	66.2386	73.2314	78.0326	83.2852	87.6583	92.3577	97.3851	103.367	113.231	162.2		53.8419	70.5972	75.2381	80.216	83.6488	92.1624	96.5636	101.98	106.192	112.622	152.976
110	154.688	45.6861	63.6555	70.8841	75.7171	78.4221	83.3788	87.9848	93.0174	96.8008	108.183	153.122		44.3548	65.5176	72.3118	77.114	82.0737	86.208	90.6661	95.5578	101.138	110.924	158.842		53.2437	71.1551	73.8391	78.3798	80.8527	90.2207	93.9839	101.011	104.177	111.045	146.337
111	156.094	45.4554	62.962	69.509	74.5835	77.8385	81.5442	85.6457	90.8684	96.7508	105.652	148.657		45.3164	64.4988	71.4977	76.1983	80.5807	84.6494	88.9394	93.8255	99.5122	108.847	156.352		52.6704	69.8576	72.0569	76.2995	82.2613	86.5208	91.6572	98.0986	102.54	108.317	139.556
112	157.5	45.121	63.0957	68.0607	73.3468	77.6061	80.699	83.935	88.7317	96.2176	103.587	144.311		44.9762	63.3419	70.2823	75.2617	79.0253	82.9017	87.1978	91.7739	97.5975	106.491	152.523		51.9505	68.0165	70.7984	73.9928	80.5219	85.4318	89.0344	95.0834	100.81	106.1	132.851
113	158.906	44.8326	62.5788	66.2924	71.9125	76.5361	79.073	82.7392	87.1988	95.4893	101.564	139.668		44.9263	62.4789	69.26	73.8585	77.7159	81.4846	85.4162	89.9865	96.0964	104.23	147.917		51.2218	66.3529	69.4075	73.553	77.6833	83.0529	87.687	92.8313	98.0642	103.623	126.848
114	160.312	44.6646	62.1743	65.2399	71.205	74.4921	77.9846	81.0149	85.658	93.5813	99.8678	135.134		44.9693	61.682	67.988	72.4378	76.1219	79.7495	83.5959	88.3778	94.3121	102.496	145.285		50.5375	64.2498	68.3786	73.2481	75.5072	79.783	84.9481	90.0331	93.9213	100.784	121.978
115	161.719	44.2398	61.2469	65.092	69.1136	73.3948	76.4777	79.5973	83.8353	92.1654	97.4298	130.633		44.4072	60.59	66.7649	70.9942	74.6248	78.2596	81.8335	86.6001	92.4973	100.449	144.743		50.0329	62.017	67.9618	71.1744	74.3962	78.7047	82.815	87.8743	91.6874	99.6733	118.5
116	163.125	43.8754	59.3737	64.3276	67.6806	71.3411	74.8634	78.5349	82.332	89.8174	95.7984	126.626		43.5656	59.5698	65.4602	69.4443	72.859	76.5075	80.2842	85.0523	90.4058	98.4522	143.521		49.8389	60.6165	66.0213	69.3664	72.772	78.3668	80.0809	83.1757	88.3152	98.3258	116.457
117	164.531	43.0183	58.7839	62.865	66.1141	70.0523	73.2995	77.4383	80.4322	87.0677	94.3976	123.292		42.8625	58.7641	63.9949	67.8714	71.1005	75.1548	78.4407	83.1087	88.717	96.194	141.384		49.811	59.7319	64.5701	68.0393	71.3877	75.9917	78.3117	81.7223	85.0128	96.8629	115.969
118	165.938	42.1604	57.3455	61.5319	64.7445	68.2988	71.9672	76.1568	79.0607	85.5394	92.8875	120.566		42.1899	57.7307	62.4172	66.4212	69.4469	73.1419	76.696	81.397	86.7147	93.7626	138.084		49.8725	57.3714	63.0152	67.1408	70.8206	73.6411	76.5977	79.6774	83.3167	94.789	116.43
119	167.344	41.7857	55.8317	60.5552	63.8106	66.7229	70.9001	74.5733	77.685	83.5784	90.2953	118.298		40.3571	56.472	61.3185	64.8177	67.9303	71.2694	75.0647	79.4302	85.094	91.3532	133.934		49.3493	55.4859	61.4106	65.3141	69.0014	71.1951	74.3938	77.3447	82.3762	93.7733	117.343
120	168.75	41.0821	54.3577	58.834	62.2364	65.5228	69.5495	72.6957	75.9223	81.4111	87.6597	116.219		38.741	55.3366	59.8032	63.3829	66.6129	69.8699	73.4044	77.7296	82.9422	89.3983	128.802		47.8214	53.7815	60.3086	63.9578	67.0092	69.317	72.6748	75.5066	82.0182	91.0691	118.089
121	170.156	39.7129	52.4519	57.622	61.024	64.411	68.2777	71.3355	74.8025	79.4882	85.5947	114.382		37.4292	54.1221	58.6544	61.9257	65.3252	68.4618	71.6698	75.9554	80.8172	87.395	123.352		45.55	52.1897	59.282	62.0236	64.7663	67.9189	71.3747	73.8963	80.8488	90.084	118.618
122	171.562	38.8654	51.1101	56.3291	59.7226	62.7228	66.8528	69.6842	73.3638	77.497	83.748	112.659		36.421	52.9094	57.5071	60.5696	64.2005	66.9945	70.0506	74.1582	78.8903	85.452	117.695		43.3367	50.8251	58.3349	60.7524	63.4955	66.0745	69.4844	72.2934	80.4766	87.6513	118.724
123	172.969	38.2531	49.7581	54.7681	58.3046	61.6525	65.3319	67.9156	72.3042	75.9515	82.0775	111.258		35.572	51.8638	56.1924	59.4517	62.7424	65.4735	68.9453	72.4776	77.3672	83.5641	112.462		41.4441	50.0772	56.8885	59.2931	61.9609	64.4722	67.6349	71.7851	78.8495	86.4609	118.452
124	174.375	37.1261	48.8662	53.5587	56.9888	60.8785	63.5446	66.7283	70.6155	74.1425	80.8793	110.084		34.9322	51.0689	55.1579	58.4361	61.4733	64.3642	67.4711	71.1506	75.7725	81.91	111.635		39.7915	50.0931	55.6994	57.8694	60.3155	63.1213	66.3344	70.6161	77.7266	84.5437	117.687
125	175.781	35.3107	48.3839	52.1289	55.9701	59.5036	61.9514	65.5434	68.8288	72.2306	80.6129	108.373		34.3309	50.1018	54.2255	57.3794	60.3426	63.1212	66.1584	69.609	74.3345	80.2442	111.307		38.447	49.6204	54.6498	57.3422	59.649	61.7669	64.7462	69.6909	75.6094	83.2081	116.513
126	177.188	34.0129	47.2749	51.5914	54.9131	58.7183	60.8514	64.6022	66.5461	70.5965	79.1243	107.34		33.7715	49.1936	53.041	56.4154	59.2991	61.9612	65.0842	68.2335	72.7527	78.905	110.273		37.5977	50.0019	53.1821	56.4051	59.1573	60.1347	63.5258	68.632	74.0538	82.3786	114.787
127	178.594	33.4077	46.6513	50.0956	54.2798	57.5208	60.2429	62.9587	65.4866	69.0319	76.8318	107.011		33.0456	48.2419	52.3404	55.6909	58.37	61.1041	64.1319	66.9984	71.4616	77.6944	108.279		37.2199	49.807	52.2764	55.7848	58.3888	59.9676	62.5189	67.4067	73.173	82.1143	112.648
128	180	33.4806	46.3456	49.0197	53.1662	56.4027	59.0958	61.4829	64.3658	68.0784	75.5016	106.608		32.2282	47.4249	51.8732	54.967	57.5208	60.1625	63.2336	65.8793	70.3012	76.1216	105.677		37.1032	49.0395	52.6518	54.9338	57.5094	60.054	62.3244	66.2199	72.064	81.6442	109.834
129	181.406	34.2042	45.5061	48.2153	52.3343	55.0677	57.994	61.0959	63.0839	66.1189	74.7206	105.912		31.4252	47.0138	51.3065	54.3408	56.7403	59.4237	62.4182	65.0226	69.0613	74.9405	105.435		37.2504	48.8247	52.2763	54.4911	56.8307	59.9052	62.0385	64.9266	70.3633	80.8527	106.836
130	182.812	34.7186	44.5174	47.9749	51.6515	54.2284	57.7802	59.8291	62.0485	64.8218	73.3345	104.56		31.0829	46.0567	50.5397	53.537	56.1697	58.9964	61.4703	64.4198	68.1387	73.6952	107.452		37.4668	48.1644	52.2191	54.5862	56.2635	59.1709	61.9845	64.3148	69.1106	79.9985	103.824
131	184.219	33.622	44.4391	47.2248	50.8757	53.4839	56.6639	58.7159	61.1286	63.9492	71.8619	102.618		31.0829	45.6547	50.0566	52.93	55.6461	58.3307	60.7154	63.7893	67.4473	72.7749	110.02		38.044	47.6994	52.4463	54.4436	56.5294	58.6043	62.2474	64.3155	68.0967	76.9962	100.938
132	185.625	32.6968	43.5735	47.1062	50.0626	53.2288	56.277	57.8833	60.3575	63.5287	70.4842	100.641		31.0132	45.3959	49.6523	52.4429	55.1069	57.8398	60.1055	63.0707	66.8737	71.7257	112.954		38.2055	48.1925	52.4754	54.5738	56.3118	58.4215	61.973	63.8016	67.2177	74.8872	98.1715
133	187.031	32.1759	43.05	46.7641	49.4863	52.9732	55.4475	57.3209	59.7249	62.7781	69.0125	99.3516		31.0735	45.0181	49.1107	51.734	54.5568	57.3705	59.77	62.5897	66.3819	71.0317	115.815		37.6414	47.5347	52.0051	54.0888	56.1281	58.684	61.1806	64.3921	66.2532	73.624	95.59
134	188.438	31.8555	42.8071	45.7469	49.4413	51.9898	55.189	57.0166	59.2718	61.8977	68.0046	98.2972		31.0579	44.8639	48.707	51.4221	54.0643	56.9341	59.4049	62.1104	65.8349	70.4768	118.507		37.0445	47.0859	52.1648	53.8118	56.6692	58.7146	61.3583	63.9128	66.1951	73.5827	93.0397
135	189.844	31.7902	42.4991	45.3799	49.0125	51.4615	54.0989	56.7202	58.5676	61.4357	68.2745	97.8628		31.0816	44.4116	48.4194	51.1042	53.7096	56.6603	59.1705	61.801	65.4008	70.434	120.674		36.4047	47.0675	51.9729	53.4832	56.4308	59.0222	60.6929	63.5238	66.5781	72.716	90.6923
136	191.25	31.9458	41.7748	45.2296	49.0827	50.9485	53.3004	56.4484	57.8858	61.5491	68.1959	98.4135		31.2546	44.0072	48.2201	50.9339	53.5727	56.3462	58.8292	61.7489	65.2244	70.244	122.312		35.8209	46.8871	51.3188	53.8572	57.1161	58.9857	61.079	63.5193	67.8151	71.8727	88.328
137	192.656	31.9644	41.4551	45.0222	48.9897	50.2822	52.7673	55.9889	58.5754	61.7157	68.3825	99.4558		31.5618	43.6534	47.9684	50.7994	53.5147	56.1938	58.9135	61.5593	65.2211	70.3934	123.508		35.4302	45.8523	50.9807	53.3113	56.6951	59.1928	61.2173	64.3236	67.8372	72.2026	86.0612
138	194.062	32.1571	41.3753	45.0195	48.6644	50.3937	52.5287	55.5579	58.5555	61.4103	67.8081	100.309		30.8236	43.6177	47.7722	50.7458	53.4399	56.1748	59.0918	61.6039	65.2192	70.4264	124.386		35.1621	45.7236	50.889	53.555	56.9102	58.8697	61.7693	64.8454	67.7593	73.4254	87.4126
139	195.469	32.4715	41.3911	45.6896	48.0509	50.3673	52.5744	55.3543	59.0656	62.9125	68.6435	101.338		30.3136	43.4685	47.5084	51.0713	53.8292	56.3536	59.124	61.929	65.3774	70.7439	125		35.1145	46.6505	50.7392	53.9268	56.1846	59.177	62.474	65.1717	69.0045	74.473	89.1476
140	196.875	32.9323	41.8146	45.7945	48.3525	50.4826	52.8726	55.1694	58.9016	63.0528	69.7216	102.494		30.1643	43.5735	47.6743	51.1511	53.9878	56.5713	59.2267	62.3351	65.4433	71.3295	125.817		35.2928	47.6337	50.8661	54.2479	56.5784	59.2792	62.6148	65.9934	70.1409	76.2198	90.9166
141	198.281	33.422	42.0397	45.7621	48.2063	51.0209	52.7683	55.4089	59.2162	63.4281	69.5663	103.917		30.3756	43.8348	47.8169	51.4483	54.3252	56.8356	59.4827	62.5732	66.3597	71.915	126.798		35.5737	48.2262	51.0315	54.4982	56.7869	58.7161	63.0816	66.2813	70.8457	77.4725	92.8703
142	199.688	33.0735	42.0213	45.39	48.5249	51.3789	53.368	56.2711	60.1909	63.9273	69.6748	105.969		30.1201	43.9703	48.2986	51.7492	54.7522	57.341	60.0793	62.8989	66.797	72.5822	127.951		35.9374	48.9459	51.3566	54.6091	56.9516	59.3909	63.5586	67.0845	71.0144	78.528	95.0775
143	201.094	33.0394	42.4362	45.6267	48.9557	52.0677	53.8165	56.8392	60.739	64.3001	70.3988	108.392		30.1491	44.2465	48.6708	52.2694	55.323	57.926	60.6218	63.5829	67.5665	73.9478	129.298		36.3897	49.8368	52.747	55.2121	56.5681	60.6762	63.2394	68.3823	71.7642	79.7122	97.4936
144	202.5	33.3002	42.3187	45.7858	49.5347	52.2192	54.7485	57.5586	61.2828	65.6436	72.3002	111.122		30.7536	44.722	48.9682	52.664	55.955	58.5514	61.263	64.3986	68.6302	75.6045	130.807		37.1217	50.744	53.3588	54.9583	58.5919	60.73	63.9326	69.3734	72.787	80.5086	100.11
145	203.906	33.7297	42.1133	46.7245	50.0811	52.4124	55.5277	58.4749	62.2816	66.3251	73.4614	113.67		31.8897	45.1562	49.5041	53.5236	56.2541	59.3283	62.1675	65.1586	69.8732	76.1986	134.379		38.0779	51.3564	53.8627	56.0321	59.4378	61.3539	65.0328	70.0048	74.1189	81.3871	102.402
146	205.312	34.4973	42.8943	47.5734	50.0225	53.1764	56.7597	59.3609	63.0632	67.6754	75.9178	115.941		32.8098	45.8639	50.4523	54.2807	57.1815	60.0795	63.1249	66.4646	70.9961	78.1299	139.28		39.5414	50.7615	54.9726	58.1272	59.6048	63.0996	66.0508	71.0077	74.3877	82.6941	104.676
147	206.719	35.1538	43.2681	47.5746	50.663	54.1345	57.8469	60.9283	64.3577	69.2686	78.542	117.977		33.1709	46.5257	51.5472	55.1466	58.1407	60.875	64.3535	68.0361	72.6631	79.7484	143.011		40.691	49.5884	55.5309	58.1277	61.0125	63.6918	67.71	73.1136	75.2042	84.4397	106.855
148	208.125	35.9542	43.4271	47.9853	51.3319	54.7904	59.048	62.3829	65.4362	70.7748	81.8107	119.691		33.2791	47.4683	52.4038	56.1945	58.8108	62.1124	65.7018	69.5702	74.5	81.5111	145.557		41.8953	49.7514	56.1906	59.1276	62.8207	65.8543	68.7882	73.346	77.1893	84.2801	109.429
149	209.531	36.3825	44.4663	48.7534	52.533	56.0715	59.864	63.4408	67.4524	73.0346	84.7734	121.482		33.1872	48.2344	53.2641	57.0782	59.8237	63.4623	67.1358	71.3844	76.5708	83.4168	146.688		43.5147	49.9105	57.0317	60.1924	64.9224	67.6108	70.3719	73.9483	79.7673	85.9232	112.333
150	210.938	37.1157	45.6293	49.9486	54.1735	57.4407	61.4523	64.4855	69.8297	75.666	87.3486	126.311		33.1932	49.4083	54.6529	58.086	61.1635	64.7686	68.8186	73.5337	78.7592	85.8146	146.418		45.239	51.0605	57.9819	61.5357	65.171	68.8024	71.7527	75.6838	80.936	86.0399	115.434
151	212.344	38.0136	46.0575	50.3323	54.8118	59.3241	62.0898	66.1658	71.8929	78.6384	90.337	132.934		33.4816	50.5169	55.7771	59.4427	62.4433	66.5556	70.5465	75.4725	81.2076	88.572	145.041		45.7227	51.9332	58.9566	61.8075	67.4232	69.8598	73.9319	78.1221	82.8778	86.4548	118.398
152	213.75	37.6767	47.067	51.7572	56.3223	60.8603	63.2967	68.3273	73.8351	82.111	92.0817	138.904		33.5205	51.9451	56.8632	60.6672	64.0129	68.1435	72.7191	77.7897	83.4563	91.5438	146.769		45.9224	53.0403	59.9117	63.5934	68.5593	71.157	76.3311	80.0561	84.8347	88.7293	121.082
153	215.156	37.1017	48.2564	53.2974	57.969	61.7786	65.875	69.9973	76.5328	85.3335	95.1156	144.419		33.9065	53.1735	57.9707	62.2648	65.814	69.4878	74.6967	80.1591	86.5254	94.6193	149.341		45.9066	54.5298	60.9728	65.1196	69.8453	72.918	78.7269	82.4618	85.034	90.8467	123.228
154	216.562	36.4367	49.5814	54.0567	60.3951	63.0946	67.9162	72.6489	79.1352	87.5207	98.0578	149.453		34.5075	54.3855	59.4974	63.7337	67.8549	71.3483	77.0554	82.1279	88.9968	96.799	151.434		45.7671	57.5036	62.1618	66.197	71.7417	75.0897	79.2419	83.3433	87.0807	92.8768	125.03
155	217.969	36.0132	50.6588	55.4602	61.0996	65.5397	69.9479	74.7808	82.3753	89.7878	100.735	153.997		35.4383	55.5511	60.7692	65.4104	69.4169	73.5256	78.982	84.4702	91.3395	99.6844	153.41		45.8956	60.0186	63.1999	67.6753	73.6678	77.9909	81.068	84.9823	89.2596	95.5657	126.617
156	219.375	36.0035	51.4362	56.7843	62.1725	68.2257	72.4344	77.5262	84.4894	91.7898	105.445	158.193		36.7199	56.7268	62.3486	67.1122	71.2473	76.1713	81.4175	87.1088	93.3745	102.614	155.352		46.1314	61.0026	65.3976	70.4678	75.7764	79.9752	82.8934	86.3062	90.4975	98.8033	128.334
157	220.781	36.1313	52.5794	58.5614	64.4359	70.3042	73.914	79.3335	85.9672	94.0643	108.486	162.204		37.8951	58.4418	63.7331	68.9204	73.021	78.6325	83.9044	89.4237	95.5463	105.469	157.285		46.884	62.2923	67.3361	72.5505	76.8707	81.6895	84.4097	88.7885	93.3481	101.694	130.052
158	222.188	36.4187	53.7703	60.65	66.68	72.3323	76.5004	82.1218	88.4286	96.6531	110.932	165.838		37.3397	60.0766	65.2978	70.8957	75.3279	80.6113	85.8814	92.1244	97.8385	108.313	159.305		47.8371	63.5715	69.307	75.4048	78.3281	82.8615	86.4073	90.6295	95.8275	103.61	131.673
159	223.594	36.9432	55.5761	62.1738	68.5425	74.1485	78.8636	83.2541	90.289	99.8879	112.408	169.062		37.0525	61.6477	66.9404	72.6832	77.5552	83.1512	88.1355	94.3096	100.444	110.289	161.442		49.103	65.4424	70.9915	77.5247	80.0733	83.5926	88.6934	93.3475	98.4309	106.755	133.02
160	225	37.7835	56.9156	63.7216	70.6395	76.9169	80.5464	85.7574	91.0498	102.634	115.871	171.767		37.2447	63.0456	69.073	74.5877	79.5332	85.3365	90.6856	96.3273	102.623	112.586	163.615		50.7049	67.5504	73.5069	78.9016	82.1515	85.4746	91.3518	95.0924	101.755	108.649	134.074
161	226.406	38.8247	58.6302	66.3407	72.598	78.5291	82.8479	87.864	93.1167	105.294	119.611	173.983		37.7671	64.4109	70.7105	76.643	81.4954	87.107	92.6358	98.5886	105.132	115.295	165.984		52.3075	69.8698	74.8107	80.401	83.7048	88.5391	93.486	97.5035	103.901	112.632	140.691
162	227.812	40.1244	60.417	67.858	74.7891	79.9287	84.1452	89.5536	96.3548	106.795	123.543	175.594		38.6615	65.8002	72.6521	78.6267	83.5894	89.3208	94.5552	100.414	107.257	117.749	170.363		53.966	70.8659	77.2478	81.0806	85.5045	90.2716	95.5705	99.3766	106.651	117.687	147.82
163	229.219	41.6967	61.9054	69.6143	77.0851	81.2991	85.7553	91.2561	99.2166	108.21	126.027	176.847		39.833	66.7861	74.728	80.2099	85.827	90.718	96.1294	102.181	109.225	119.84	174.498		55.6769	72.6004	78.8348	83.0418	86.7199	93.2048	97.5618	102.171	109.273	122.435	154.231
164	230.625	43.6674	62.6377	71.2294	77.6913	82.8016	87.6824	93.4272	101.625	109.927	129.999	177.923		41.1869	68.1245	76.1715	81.9391	87.5765	92.4094	98.4362	103.512	110.598	121.216	178.535		57.5202	73.8454	80.2098	85.3046	88.5553	94.2709	99.3987	104.101	111.859	126.492	159.668
165	232.031	46.0538	64.3115	72.5246	78.6636	84.3846	89.5088	95.7927	102.383	112.409	130.351	178.785		42.9394	70.0433	77.7234	83.4012	89.3448	94.323	99.4522	105.364	112.268	123.293	181.967		59.3527	74.4924	80.2848	85.2916	91.1252	96.5615	101.128	105.93	112.879	128.441	164.07
166	233.438	48.6575	65.2869	74.1412	80.6422	86.1611	91.3077	97.9598	105.312	114.458	131.453	179.937		44.5409	71.1648	79.1	85.2995	90.3746	95.6938	100.9	106.824	114.053	124.038	185.28		61.2747	75.4496	82.5046	86.361	92.4342	97.6531	103.451	107.917	114.77	131.349	167.448
167	234.844	51.1031	66.3049	74.092	81.4899	87.081	92.7676	99.3488	105.917	116.462	133.386	181.144		45.7274	72.2876	80.3353	86.8616	91.4057	97.1234	102.292	108.329	115.754	125.901	188.105		63.4161	76.4887	82.8641	89.4768	92.7765	99.2361	104.289	110.191	115.017	132.465	169.941
168	236.25	52.8078	68.2305	74.4454	82.6901	88.8562	93.1692	100.353	107.605	118.57	132.024	182.68		47.2963	73.0229	81.1892	87.5463	92.8827	98.5005	103.727	109.209	117.328	127.973	190.575		65.6211	77.9461	82.5001	90.0599	94.0102	99.6162	107.031	111.806	117.328	133.391	171.744
169	237.656	54.7799	69.8177	75.1627	83.8741	89.8386	94.9441	101.11	108.557	119.901	129.806	184.708		48.8059	73.7078	82.2832	88.5885	94.0795	99.6476	104.862	110.721	118.873	130.101	192.463		66.5757	79.5197	82.5057	89.9888	96.5591	99.1616	108.254	112.7	119.843	135.253	172.972
170	239.062	56.0708	70.1263	76.1736	84.8555	90.8672	95.8723	101.523	109.653	121.413	132.851	187.258		50.2531	74.574	83.2452	89.0972	95.1968	100.703	106.07	111.85	120.088	132.11	193.811		66.6634	80.1073	83.4868	90.8661	96.9267	101.291	107.267	113.186	122.273	138.732	173.538
171	240.469	53.2657	70.7779	79.1243	84.692	91.2934	97.3233	103.261	110.536	122.139	136.015	190.384		48.5119	75.0752	84.1842	90.1426	96.1524	101.373	107.125	113.564	121.225	133.993	194.709		64.6926	79.8428	84.3876	90.0344	97.9569	102.508	108.333	113.342	125.544	139.949	173.452
172	241.875	50.6263	71.9516	80.1516	85.8194	92.1216	98.0415	104.547	112.065	123.756	140.18	194.12		46.9008	75.2384	84.5795	90.8512	97.036	102.355	108.101	114.769	122.714	135.744	199.976		62.5566	80.1291	85.8433	92.7218	99.4708	102.779	107.159	115.448	128.121	141.407	173.052
173	243.281	48.5446	73.0637	81.027	87.2884	92.5712	98.5792	106.675	113.37	125.648	140.696	198.389		45.5194	75.9622	84.9026	91.6354	98.0747	103.583	109.198	115.844	124.218	138.245	205.104		60.4488	80.3227	87.0138	94.4046	100.476	103.161	107.97	116.35	129.708	141.493	172.32
174	244.688	46.9764	74.1589	81.8737	88.375	94.0435	99.1772	108.243	114.29	127.518	140.57	202.839		44.5104	76.7331	85.7597	92.719	99.4047	104.557	110.635	117.165	124.741	139.985	209.761		58.6671	80.1956	87.8417	94.2511	100.563	103.319	109.297	116.235	131.517	142.23	171.581
175	246.094	46.0744	74.1235	82.6316	89.666	94.9042	100.2	108.13	115.869	128.937	142.101	207.16		43.7896	77.3867	86.8236	93.3729	100.307	106.219	112.369	118.762	126.377	142.178	213.859		57.2818	79.8343	88.5912	96.2318	101.776	105.02	110.752	117.54	133.738	144.107	171.023
176	247.5	46.2928	75.8071	82.9841	91.071	95.9137	101.727	109.173	118.313	131.631	142.291	211.567		43.3342	77.7427	87.8704	94.6252	101.555	107.635	113.626	120.527	127.89	143.844	217.854		56.4026	79.7743	90.9855	97.5897	102.207	107.347	111.605	120.918	136.138	147.811	170.66
177	248.906	47.2408	77.5758	85.1341	92.7932	97.546	102.638	110.963	121.028	132.995	145.518	215.535		43.062	78.1605	88.862	95.6303	102.947	109.158	115.516	122.143	129.867	145.876	221.44		56.0395	80.8181	92.2618	99.3062	102.963	108.796	113.632	124.41	137.783	151.056	172.805
178	250.312	48.8119	79.1645	86.1934	93.7534	99.3051	104.719	112.815	123.294	135.024	145.675	219.176		42.9925	79.4461	89.8382	97.1566	104.29	110.951	117.511	124.293	132.226	147.292	224.618		56.1381	85.982	93.727	101.823	104.778	111.393	116.817	127.982	138.89	152.67	175.301
179	251.719	51.3883	80.339	87.6427	94.8914	100.88	106.298	116.467	125.5	137.795	148.9	222.366		43.2649	80.4431	91.2438	99.2063	105.999	112.2	119.297	125.941	134.832	148.606	227.248		56.7665	88.8079	95.6509	102.362	106.517	112.583	119.857	130.296	140.342	152.599	179.295
180	253.125	54.6061	81.0449	89.5547	96.62	102.408	108.04	118.091	128.287	140.541	149.347	224.977		43.9176	82.2646	92.7867	100.594	107.781	114.154	121.288	128.271	137.189	149.879	229.304		57.9639	90.0452	99.7545	103.49	107.374	114.841	124.071	131.101	142.037	154.578	184.308
181	254.531	58.6373	82.9806	91.6337	97.1756	104.136	110.714	119.227	131.261	140.716	151.85	227.004		44.8937	83.8653	94.4028	101.653	109.347	116.522	123.274	130.583	139.888	151.786	230.967		59.5377	90.4678	102.513	105.811	109.61	119.096	127.92	134.395	142.802	156.649	189.291
182	255.938	61.6236	82.9589	93.2626	98.4593	105.689	113.158	120.372	132.197	144.224	154.292	228.536		46.1308	85.4691	95.8934	103.855	111.541	118.619	125.578	133.226	142.305	155.067	231.888		61.4822	92.4934	104.488	108.318	112.85	122.825	131.218	136.246	143.615	158.537	194.067
183	257.344	60.9498	83.2309	95.6251	99.923	107.518	116.355	123.391	134.646	146.126	157.022	229.419		47.5851	87.692	98.2908	105.93	113.643	120.742	128.111	135.35	144.688	157.128	232.157		63.7064	96.1843	106.683	111.067	116.159	125.935	134.98	139.236	144.99	159.591	198.336
184	258.75	60.3065	85.8179	97.1623	102.64	109.665	119.325	126.446	136.787	148.233	160.445	229.933		49.2273	89.8954	100.215	108.884	116.315	123.273	130.096	137.595	147.438	159.588	231.836		66.2281	98.5856	109.868	113.378	118.042	128.351	137.058	141.009	147.009	160.274	202.025
185	260.156	60.4505	87.4867	98.8233	104.141	111.814	119.999	129.759	137.962	150.505	163.524	229.973		50.7371	91.9486	102.557	111.177	118.729	125.442	132.576	139.606	149.683	162.03	231.019		68.8359	101.796	113.288	116.028	121.127	132.374	138.388	144.037	149.364	163.565	204.807
186	261.562	59.243	88.5357	100.315	106.595	114.71	121.672	132.537	139.488	152.195	166.251	229.702		51.875	93.8847	104.719	113.387	121.25	127.971	134.72	142.286	151.905	164.36	229.657		71.5573	102.239	115.37	119.821	124.242	134.815	139.375	146.287	152.796	166.91	206.481
187	262.969	57.6937	92.4729	103.106	108.631	117.404	124.667	133.819	142.242	154.071	167.372	228.983		52.0969	96.1279	107.499	116.229	124.319	130.168	136.732	144.261	153.766	167.048	227.711		74.1682	102.821	117.6	123.236	127.357	136.938	141.063	149.278	154.759	169.282	207.061
188	264.375	56.79	94.3971	104.081	111.535	119.676	127.32	135.784	144.261	156.34	169.372	227.972		52.4041	98.1552	109.861	118.804	126.543	132.532	138.953	146.66	155.933	169.159	229.376		76.6759	104.875	119.492	125.792	131.04	139.017	143.415	151.72	156.569	171.49	206.699
189	265.781	56.6003	98.1311	105.308	114.507	122.4	128.96	137.138	146.735	158.162	171.653	226.732		52.9864	100.187	112.472	121.427	129.123	134.695	141.312	148.997	157.599	171.231	231.624		79.0955	108.231	122.251	129.687	134.411	139.498	145.518	153.048	159.127	175.371	205.468
190	267.188	57.0713	99.2559	106.625	117.398	124.046	132.269	139.339	148.372	159.418	173.796	225.091		53.6827	102.514	114.447	123.398	131.531	137.543	143.452	150.615	159.878	172.766	233.076		81.3016	108.845	124.783	132.439	137.342	140.39	147.885	154.891	162.103	176.464	203.469
191	268.594	58.2462	99.5341	109.55	119.215	126.062	134.842	142.5	150.582	161.755	174.682	223.03		51.9278	105.186	116.521	125.49	133.346	139.585	145.473	152.583	161.481	174.011	235.128		83.3235	109.397	125.405	134.98	138.048	142.486	148.563	155.828	164.803	177.016	200.843
192	270	60.2174	101.665	112.062	121.669	129.638	136.032	144.088	151.638	162.444	175.581	220.611		51.7562	107.263	118.473	128.105	135.246	141.26	147.503	154.42	163.564	175.746	236.161		85.1941	114.034	126.871	135.757	141.126	144.977	151.087	157.205	166.352	176.923	199.64
193	271.406	62.7714	101.16	113.27	123.437	132.459	138.033	145.499	153.406	163.074	176.07	219.535		54.1125	109.675	121.018	129.853	136.648	143.364	149.534	156.155	164.927	177.488	236.337		86.972	116.831	128.382	136.753	143.099	148.316	153.443	157.791	168.099	176.312	205.234
194	272.812	66.152	101.951	114.771	125.561	134.773	140.323	146.482	154.524	163.923	177.359	219.874		57.1373	111.706	123.255	131.698	138.499	145.172	151.696	158.538	166.637	179.216	235.733		88.8204	118.027	130.318	137.702	144.68	149.223	154.13	159.775	169.207	178.453	209.693
195	274.219	70.0111	102.602	116.114	126.701	136.889	141.794	148.083	155.573	164.421	177.92	219.421		58.2646	113.688	125.069	133.167	139.956	146.541	153.363	159.699	168.008	180.52	234.469		90.6537	121.341	131.871	138.31	145.038	151.573	155.646	161.106	170.278	181.599	212.861
196	275.625	74.4688	105.427	116.798	129.059	138.652	144.476	149.93	157.409	165.473	178.971	218.048		59.5743	115.827	126.835	134.335	140.858	147.739	154.858	160.977	169.037	180.798	232.338		92.4307	123.34	134.673	138.98	145.244	151.252	157.082	162.785	170.237	182.291	214.558
197	277.031	77.4526	107.957	117.859	129.388	138.836	144.83	151.543	158.682	166.392	178.852	215.641		61.1071	117.067	128.929	135.887	142.132	149.055	155.604	162.325	169.962	181.422	229.536		94.2007	124.515	136.023	140.916	145.812	151.534	157.026	163.917	172.059	181.08	215.076
198	278.438	78.459	108.441	119.759	129.134	138.702	146.316	151.992	159.36	167.788	179.061	212.373		62.9144	118.942	129.896	137.259	143.515	150.075	156.376	163.168	171.068	182.603	226.099		96.1307	125.774	136.374	141.683	146.752	151.682	157.602	164.771	171.952	180.03	214.479
199	279.844	79.8859	107.635	120.047	130.946	138.713	146.683	152.122	160.443	169.064	177.739	212.751		64.8437	120.666	130.877	138.619	144.289	151.248	157.003	163.67	172.714	182.896	222.008		98.0668	126.475	137.2	143.452	148.115	152.12	157.712	166.916	173.392	181.001	213.083
200	281.25	81.6446	108.911	121.232	131.943	139.006	147.198	152.7	161.306	168.833	177.632	214.093		66.9984	121.623	132.228	139.798	145.388	151.989	157.264	164.579	172.894	183.362	221.453		100.136	130.334	136.668	144.223	148.189	152.48	156.862	165.869	172.149	181.671	210.816
201	282.656	83.6774	107.423	121.769	130.926	139.257	147.115	153.731	162.028	168.604	176.887	214.839		69.3662	122.724	133.418	140.507	146.095	152.331	158.188	165.02	172.641	183.612	222.32		102.459	131.977	138.338	145.135	148.84	152.183	157.11	165.23	173.59	182.924	208.109
202	284.062	85.7556	107.986	121.916	131.242	140.05	146.914	153.079	162.553	167.09	175.964	214.288		72.125	123.755	134.137	140.618	146.3	152.291	158.617	165.213	172.721	183.638	224.167		105.083	131.961	138.938	145.309	148.809	153.186	156.487	162.723	172.576	183.317	205.004
203	285.469	82.921	109.27	121.133	131.863	140.312	147.493	152.281	159.419	166.556	174.546	212.526		74.9314	124.332	134.6	140.381	146.471	152.409	158.479	164.984	172.986	183.163	225.397		106.472	130.36	139.748	145.09	149.565	153.474	157.46	162.996	174.724	183.028	204.008
204	286.875	78.9597	110.62	120.04	131.377	139.691	147.072	151.506	158.674	167.353	174.134	209.551		77.9532	123.529	134.463	140.802	146.185	152.457	157.964	164.697	172.691	183.232	225.867		106.635	129.639	139.573	144.836	149.74	153.271	157.253	161.496	172.4	182.796	203.98
205	288.281	75.3167	110.489	119.091	129.912	139.011	145.341	150.605	157.108	165.758	173.592	209.761		77.2182	123.47	134.207	140.265	146.22	151.667	157.508	164.231	171.673	182.324	227.916		106.952	127.762	138.36	144.695	148.537	153.43	156.363	162.202	171.359	184.613	203.431
206	289.688	72.2204	109.028	118.525	128.834	137.679	144.276	150.204	156.213	163.523	172.263	209.868		73.8291	122.022	133.498	139.863	145.64	150.761	156.593	163.665	170.943	181.663	230.023		104.064	126.761	136.603	144.146	149.57	152.625	155.884	160.986	169.629	184.277	202.457
207	291.094	69.4678	105.984	118.266	126.396	136.632	142.797	149.766	154.899	161.239	172.727	209.789		67.9954	119.442	131.816	139.291	144.335	149.973	155.404	162.284	170.137	180.981	231.192		98.9798	123.445	133.6	142.737	149.291	152.461	155.348	160.446	168.126	183.037	201.046
208	292.5	67.0344	103.61	115.218	125.807	133.089	140.048	147.991	153.91	160.607	171.33	208.903		63.1615	117.12	129.318	137.806	143.003	148.54	154.432	160.617	168.717	179.218	231.456		93.9897	121.845	130.407	140.191	147.85	151.598	155.031	159.884	168.175	179.611	198.867
209	293.906	64.9481	100.69	111.941	124.701	130.634	138.57	145.861	151.048	159.869	169.647	209.257		59.3294	113.516	127.009	135.102	141.358	146.986	152.666	159.373	167.01	178.854	230.56		89.209	119.681	128.288	136.771	145.757	150.781	154.046	159.4	165.781	177.078	199.346
210	295.312	63.2901	97.4698	108.323	120.276	129.104	135.919	143.11	149.077	158.06	166.922	208.554		56.0604	110.181	123.825	132.138	138.89	144.761	150.643	157.794	165.075	177.493	228.602		84.7668	113.956	125.536	134.026	141.614	148.835	152.468	159.262	163.492	173.706	198.327
211	296.719	61.9889	94.4865	104.341	115.997	126.755	133.241	140.341	147.082	155.564	164.647	206.792		53.5002	106.791	119.519	128.938	135.729	142.088	148.265	156.192	162.849	176.09	225.682		80.8243	111.125	121.831	131.548	139.962	145.672	151.112	157.282	162.338	172.009	195.522
212	298.125	60.221	91.4295	102.411	112.361	122.74	130.379	137.613	145.577	152.861	163.822	203.294		51.4385	103.108	115.886	124.735	132.29	139.078	146.011	153.134	161.111	173.368	221.647		77.4322	107.526	118.13	128.09	137.841	143.472	148.955	153.553	161.293	172.135	193.353
213	299.531	56.9579	88.4794	98.2741	110.519	118.309	127.373	133.176	143.033	150.238	161.162	198.336		49.9196	98.9213	112.295	120.239	127.819	135.233	142.287	149.931	159.249	171.282	219.359		74.3807	105.268	113.818	124.893	134.813	140.462	145.49	149.649	160.663	171.98	193.022
214	300.938	54.0455	85.0518	94.3176	106.309	113.042	123.141	129.576	137.125	146.047	158.303	191.816		48.7215	95.3283	107.581	116.531	123.347	130.862	138.01	146.6	156.062	168.103	217.339		71.72	101.564	108.89	121.628	130.446	136.964	141.723	145.946	157.11	168.373	193.74
215	302.344	51.5162	81.9252	90.514	101.478	109.897	119.197	126.356	133.203	144.209	156.552	186.465		47.6906	91.165	103.274	111.984	119.168	126.23	134	143.245	152.291	165.076	213.186		69.4131	98.3692	106.652	116.502	125.843	132.473	137.259	142.262	152.649	164.527	193.654
216	303.75	49.1795	79.5018	87.632	97.8542	105.718	114.218	122.352	128.958	140.324	155.184	183.124		46.9609	87.686	99.0422	107.553	114.317	121.551	129.797	138.981	148.798	161.805	208.481		67.3385	95.3944	104.029	111.197	121.316	127.143	132.753	140.358	150.323	160.004	192.776
217	305.156	47.1226	76.2086	84.3754	93.1126	101.831	109.885	117.607	124.696	136.045	152.271	179.294		46.4246	84.3673	95.0979	102.839	110.231	117.071	124.571	134.339	144.071	157.789	208.313		65.5712	90.2933	100.728	107.311	116.848	121.427	127.819	135.785	145.901	155.082	190.779
218	306.562	45.1542	73.5612	81.1047	88.6994	97.9361	105.505	112.245	120.07	131.359	145.966	177.05		45.8862	81.0528	90.9059	98.4825	105.53	112.547	120.018	129.947	140.059	154.035	209.934		63.7769	86.6194	96.7421	103.181	112.591	116.67	122.904	131.048	139.842	150.881	187.914
219	307.969	43.4494	70.8732	78.0358	85.3567	93.488	101.445	108.914	115.758	127.063	141.324	174.642		45.3904	78.7939	87.0782	94.4175	101.007	107.953	114.762	124.355	134.694	149.649	210.239		62.3892	83.431	91.719	100.416	108.944	111.572	118.951	124.287	136.176	145.493	183.942
220	309.375	42.0261	68.492	75.7654	81.8357	89.564	97.4637	104.237	111.482	121.353	135.172	171.487		44.813	75.6675	83.664	90.6538	96.799	103.516	110.232	119.159	129.601	144.639	209.201		60.5077	80.5353	87.5372	97.267	104.643	108.922	114.482	118.678	131.128	142.876	178.914
221	310.781	40.6019	66.5734	73.1204	79.1015	86.4092	93.2659	99.3876	106.9	117.168	130.708	171.684		43.6923	72.9531	80.5748	86.934	92.6764	99.4306	105.741	113.974	124.563	139.095	206.967		57.4435	77.8379	84.6358	93.3358	100.005	104.332	110.034	113.974	124.884	139.681	172.646
222	312.188	39.3099	63.9476	70.7287	75.9358	83.1185	89.2358	95.0198	102.877	112.214	125.257	172.157		42.0856	70.2574	77.5179	83.6824	89.034	95.3699	101.539	109.084	119.358	133.776	203.411		54.4466	74.3468	81.3414	88.9326	95.307	100.74	104.974	109.543	118.3	135.552	165.442
223	313.594	38.332	62.2067	68.4604	72.9488	79.7614	85.1369	90.8422	97.9455	107.219	119.763	171.481		40.7072	67.4624	74.5731	80.4817	85.1959	91.5276	97.0282	104.172	114.157	128.001	198.635		51.772	71.3365	78.0403	85.2441	91.8841	96.2138	100.568	105.255	113.044	130.568	157.004
224	315	37.273	60.2497	65.9414	70.5122	76.573	82.1313	86.4485	93.2986	102.099	113.581	169.806		39.5429	65.1349	72.1353	77.5109	82.1269	87.4879	92.797	100.064	109.067	122.799	192.785		49.4315	69.1481	74.7517	83.8877	87.6881	91.5783	95.8901	101.15	109.903	125.105	147.706
225	316.406	36.146	58.4423	63.6215	68.247	74.0077	78.9994	82.4761	89.1143	96.9604	107.626	166.739		38.5868	62.6597	69.3296	74.4955	79.0236	83.9786	88.9559	95.315	104.292	117.299	186.191		47.3851	66.361	71.5694	79.8858	82.9038	87.9231	92.1819	98.3525	105.006	120.729	139.127
226	317.812	35.0781	56.8367	61.4269	65.7542	71.1698	76.0711	79.1034	85.8815	92.1301	104.032	162.36		37.8564	60.8091	66.8286	71.8421	75.9034	80.5478	85.2563	91.6818	99.7159	112.473	178.785		45.5115	63.6924	68.9754	75.9023	80.0882	84.0783	88.7726	94.1924	102.181	114.879	133.952
227	319.219	34.0248	54.6756	59.4037	63.8762	68.6737	72.8156	75.7753	82.8496	87.525	99.0665	156.876		35.8096	58.7734	64.2611	69.1139	73.2147	77.3651	81.9689	87.7441	95.3778	107.636	170.797		43.8763	61.6975	67.3417	71.895	76.8512	80.822	85.896	90.7799	96.8236	110.028	128.393
228	320.625	33.1697	53.2242	57.4059	61.8973	66.0181	70.1242	73.1076	79.2127	83.4547	94.2025	150.2		34.1058	56.9478	62.0919	66.5996	70.3583	74.5403	78.9573	84.1779	91.2452	103.254	165.627		42.4103	59.5032	65.3382	69.3692	74.097	77.9478	83.407	87.4431	92.5835	104.632	122.714
229	322.031	32.4899	51.5315	55.3891	60.4218	63.3989	67.1764	70.7075	75.8891	80.1271	89.4197	142.695		32.7073	55.0454	59.839	64.1991	67.869	71.9606	76.2419	80.9307	87.7774	98.353	161.803		41.1313	58.3077	63.06	67.0137	71.0186	75.2944	79.3385	84.0227	89.203	100.067	117.104
230	323.438	31.8695	49.6584	53.7616	57.8892	61.2685	64.7194	68.3762	72.963	76.7697	85.277	134.654		31.852	53.3465	58.0239	61.8477	65.2755	69.2422	73.31	77.9528	84.1686	94.4508	158.046		40.0077	57.7109	61.1074	64.5588	68.3493	72.1664	75.2111	81.6657	85.7895	96.6423	113.188
231	324.844	31.3241	48.2009	52.2743	56.2775	59.4996	62.3719	65.8373	70.1508	74.2736	81.2356	126.631		31.4168	51.7768	56.3867	59.7849	62.897	66.901	70.5205	75.1914	80.2938	90.6009	153.26		38.9628	55.6123	58.8332	62.3328	65.7108	69.0448	73.2044	78.6235	82.81	93.0226	109.259
232	326.25	31.0138	47.2401	50.9924	54.8262	57.5692	60.0394	63.6001	67.6388	70.9406	78.2091	118.643		31.0535	49.983	54.6414	57.7507	60.8342	64.4998	67.8626	72.3052	77.2148	86.8396	148.468		38.0747	53.8366	56.799	60.1619	62.9737	66.4714	70.1312	75.7317	80.247	88.9727	105.083
233	327.656	31.0138	45.3538	49.6854	53.0179	55.6555	58.2819	61.7623	65.3621	68.1061	74.7232	111.227		31.0178	48.3697	52.7444	55.9214	58.9131	62.0963	65.7407	69.5811	74.6882	83.0372	143.733		37.5755	51.9429	55.1198	57.9684	61.7052	63.958	66.6722	73.8319	76.8132	84.8961	100.873
234	329.062	31.1122	43.779	48.1488	51.2201	54.1728	56.3168	59.7978	63.0878	66.3386	71.2072	104.415		31.0339	46.7069	50.8969	54.0935	56.9877	60.0576	63.6316	66.7361	71.9928	79.3232	138.617		37.2489	50.1588	53.4026	56.2218	57.736	61.8423	64.0642	71.732	74.3654	81.3828	97.124
235	330.469	31.3445	42.3891	46.5343	50.19	52.5727	54.6	58.0741	60.5117	63.2406	69.0123	98.2862		31.0962	45.1793	49.2802	52.3848	55.1695	58.077	61.5224	64.6684	69.1652	76.1094	133.338		36.942	48.4181	51.9315	54.2128	56.2677	60.0049	62.1036	69.0811	72.8324	78.4476	94.0187
236	331.875	31.6208	41.8598	45.3596	48.7824	51.0422	52.9047	56.2595	58.4989	61.1531	66.5922	92.7704		31.2274	43.6132	47.7766	50.741	53.4688	56.2549	59.2359	62.5899	66.5938	73.4145	127.837		36.9158	46.7402	49.3565	52.5982	54.7391	57.5211	60.3386	66.1843	70.6815	76.1964	94.8369
237	333.281	31.8756	40.8282	43.5565	47.5896	49.5742	51.7129	54.812	56.536	59.604	64.9706	88.3937		31.3844	42.4241	46.2459	49.1634	51.7503	54.3981	57.2977	60.6157	64.213	70.4949	131.402		37.2005	45.2952	47.9398	51.0796	53.281	55.2455	58.1929	63.3885	68.0281	73.5513	95.6725
238	334.688	32.1706	39.299	42.3732	46.4103	48.087	50.533	52.6706	54.9776	58.0187	63.3746	85.8774		31.5492	41.2089	44.8372	47.8661	50.2685	52.6963	55.5192	58.5694	62.4662	67.605	137.555		36.8195	43.2887	46.7977	49.4111	51.7309	53.4407	56.6081	61.0484	65.7314	70.8975	96.2585
239	336.094	31.928	38.7541	41.4761	45.4544	47.0964	48.8413	51.0741	53.4388	56.5992	61.7625	85.2283		31.4681	40.2197	43.5022	46.5098	48.7212	50.992	53.8928	56.7478	60.4619	65.3158	143.343		35.9997	41.4076	45.4986	47.832	50.5105	51.9002	55.3091	58.9399	63.1571	69.0689	96.335
240	337.5	31.1577	38.325	40.8871	44.2713	46.1258	47.3839	49.5965	51.759	55.2922	60.4865	88.3848		30.9892	39.3033	42.4659	45.3184	47.3627	49.4933	52.2142	55.1581	58.7322	63.0975	148.369		34.8702	40.6207	44.204	45.8587	48.8645	50.4998	53.9723	56.667	60.4665	67.5132	96.1193
241	338.906	30.6068	37.3609	40.0787	43.1424	45.1788	46.1718	48.4144	50.1057	54.0996	58.6483	91.1817		30.5625	38.6087	41.3781	44.0918	46.1828	48.1803	50.7574	53.8813	56.9053	61.6104	152.523		33.87	39.4659	42.9885	45.578	47.8835	49.205	52.6002	54.8898	58.1492	65.2426	95.4211
242	340.312	30.257	36.6974	38.7446	41.9476	43.803	45.5624	47.1649	48.999	52.3487	56.7157	93.459		30.4003	37.835	40.3545	43.0972	45.0731	47.1033	49.5444	52.2492	55.4146	59.8414	155.263		32.9265	39.0107	42.1067	45.4809	46.7746	48.4685	51.1093	52.7376	55.5064	63.1223	94.2699
243	341.719	30.1388	36.101	38.4757	41.2107	42.8106	44.4353	46.29	48.1468	50.9955	55.1427	95.1143		30.3438	37.1121	39.7192	42.0606	44.0625	46.175	48.4497	50.8621	53.8658	58.1004	156.352		32.0643	38.4466	41.392	44.3636	45.9489	48.4521	50.2328	51.3744	53.4316	60.7658	92.6089
244	343.125	30.3206	35.1978	38.0319	40.4118	41.9297	43.4667	45.3576	47.4594	50.2871	53.7743	96.1416		30.5077	36.549	39.1849	41.2755	43.2483	45.306	47.4061	49.7644	52.7035	56.7838	155.94		31.5452	37.8864	40.5374	43.4471	45.314	47.6433	48.4487	50.0451	52.2043	58.8458	90.1895
245	344.531	30.6721	34.5689	37.8049	39.7977	41.1832	42.7669	44.6952	46.5077	49.3735	52.6768	96.7498		30.4959	35.976	38.6803	40.583	42.6427	44.4137	46.3724	48.8665	51.4478	55.3607	154.335		31.2854	37.241	40.0017	42.5371	45.0819	46.2275	47.4304	48.7514	52.0824	57.99	87.1869
246	345.938	30.9386	34.443	37.3948	39.1743	40.6375	42.4018	44.1751	45.5846	48.8443	51.723	97.1761		30.5006	35.694	38.1845	40.0594	42.0164	43.7258	45.549	47.947	50.5238	54.6527	152.122		31.2854	36.6709	39.4503	42.1016	44.2479	45.3633	46.3104	48.4243	51.4154	57.9657	83.6589
247	347.344	30.8078	34.2505	36.9791	38.7132	39.9159	41.8504	43.5891	45.1444	48.2876	50.997	97.9106		30.2922	35.4152	37.9655	39.7177	41.5498	43.1139	44.9233	47.2706	49.6804	53.8703	149.619		31.4581	36.4352	39.804	41.7336	43.4828	44.4597	45.669	47.8555	50.2925	56.9081	79.767
248	348.75	30.6981	33.8102	36.8257	38.3731	39.8119	41.5429	43.397	45.1075	47.8034	51.2074	98.9221		30.1023	35.1284	37.7277	39.3899	41.1152	42.7697	44.5795	46.7328	49.0651	53.2014	146.737		31.7852	36.4314	39.2904	41.4533	42.6998	44.0308	45.1928	47.1197	50.3206	56.5318	75.8761
249	350.156	30.6125	33.5903	36.7064	38.1998	39.7746	41.2321	42.9351	45.0732	47.4327	51.6905	100.38		30.0477	35.0246	37.4938	39.2338	40.8596	42.4708	44.2339	46.3966	48.7508	52.6395	143.135		31.2845	36.4468	39.1917	41.1053	42.2808	43.4864	45.2454	46.6765	50.3144	56.2417	72.1817
250	351.562	30.6727	33.816	36.5679	38.0935	39.716	41.3011	42.7988	44.9205	47.34	52.0827	102.2		30.0203	35.0015	37.5147	39.2021	40.851	42.3543	44.1122	46.1514	48.4803	52.3652	138.569		30.9559	36.6608	39.5537	40.7023	41.8762	43.614	45.3976	47.3521	50.1807	55.9373	71.1771
251	352.969	30.7358	33.8798	36.5073	38.3109	39.987	41.6403	43.0311	44.8384	47.764	53.0677	104.337		30.1868	35.0695	37.5466	39.2246	40.801	42.3141	44.1879	46.1294	48.5967	52.2434	133.193		30.6645	36.807	39.5819	40.3487	41.482	43.5989	45.3872	47.6072	49.8751	56.4564	72.3081
252	354.375	30.5409	33.6463	36.8582	38.4301	40.0618	41.7995	43.6381	45.2606	47.884	53.1595	106.454		30.1417	35.217	37.5079	39.3405	40.8803	42.4959	44.4526	46.1952	48.9451	52.3679	127.274		30.4827	36.8845	39.2889	40.7023	41.3472	43.6843	45.5985	47.9937	50.1037	56.9672	72.6464
253	355.781	30.3461	34.1012	37.1065	38.4959	40.6491	42.2008	43.8694	45.8883	48.4274	53.635	108.269		30.2173	35.3381	37.7311	39.5212	41.2021	42.9038	44.8304	46.5478	49.0997	52.7514	121.838		30.3502	37.0937	39.0488	40.8117	41.6915	43.6076	45.9243	48.4495	50.4249	57.6322	72.2634
254	357.188	30.1821	34.234	37.3191	38.9644	40.9627	42.6946	44.3759	46.563	48.947	54.2882	109.543		30.4212	35.5494	38.0159	39.8537	41.5525	43.2877	45.1089	47.0592	49.6214	53.3013	120.457		30.4351	37.2518	38.835	40.9438	41.8099	43.5906	46.7653	48.8125	51.0106	59.0485	73.7983
255	358.594	30.2831	34.1609	37.6656	39.5491	41.1482	43.3808	44.9547	46.9385	49.6804	55.0683	110.664		30.2258	35.9022	38.2312	40.107	42.0436	43.7757	45.6763	47.7595	50.1981	53.9121	121.481		30.6384	37.5656	38.9817	41.0783	42.6318	43.7004	47.5192	48.8459	51.5993	60.4112	75.807
256	360	30.5226	34.291	38.1905	40.1245	41.9446	43.8628	45.7047	47.5817	50.5176	55.9334	111.815		30.1594	36.251	38.6185	40.6766	42.6887	44.4299	46.2989	48.4478	50.8738	54.7178	120.856		31.0028	37.961	39.161	41.2865	42.9722	44.3616	48.2703	49.1729	52.4253	61.439	77.7093

## Sheet: AgeGroup2
		Age Group2 Disc:Small												Age Group2 Disc:Average												Age Group2 Disc:Large
Angular_point	Degree	Q0	Q10	Q20	Q30	Q40	Q50	Q60	Q70	Q80	Q90	Q100		Q0	Q10	Q20	Q30	Q40	Q50	Q60	Q70	Q80	Q90	Q100		Q0	Q10	Q20	Q30	Q40	Q50	Q60	Q70	Q80	Q90	Q100
1	1.40625	31.1737	35.4901	38.0375	39.8982	41.567	42.9506	44.7709	47.3163	49.5207	55.929	86.864		30.9219	36.5282	39.4535	41.8118	43.7152	46.0397	48.0411	50.2751	52.8915	57.708	112.522		33.3063	39.37	40.7444	40.9776	42.3826	44.1816	46.0251	50.8008	56.4015	59.9046	67.4734
2	2.8125	31.7865	36.2405	38.8666	40.5857	42.3254	43.5949	45.6037	48.0522	50.8382	56.4296	86.0679		31.1756	37.1763	40.0722	42.4013	44.3195	46.8328	48.9016	50.9929	53.8234	58.3486	113.024		33.9787	39.808	41.0069	41.6533	43.0033	45.0411	46.4746	51.5624	56.6805	62.2602	69.6053
3	4.21875	32.2968	36.631	39.482	41.397	43.1544	44.6752	46.4268	49.1051	52.0668	57.1547	85.198		31.7055	37.7516	40.7652	43.0771	45.0884	47.5456	49.7057	51.8625	54.824	59.3767	113.501		35.044	40.2708	41.1315	42.4332	43.565	45.9746	47.7624	52.3372	57.0894	62.796	71.5261
4	5.625	32.3551	36.7582	40.4318	42.235	43.7737	45.4775	47.3631	50.0037	53.2458	57.6069	84.5396		32.1047	38.6039	41.4807	43.8573	45.8893	48.5119	50.5695	52.8688	55.8279	59.9735	114.011		35.633	40.6432	41.4659	43.2753	44.168	46.3735	49.151	52.9391	57.5193	63.4494	73.2879
5	7.03125	32.488	37.2407	41.1018	43.0941	44.6606	46.1739	48.4782	50.4053	54.0599	58.5229	84.3815		32.1848	39.2151	42.4167	44.552	46.7517	49.3119	51.4525	53.7634	56.6047	60.7238	114.503		35.8025	40.8896	42.0823	44.2074	45.1792	46.8373	50.6026	53.7607	57.9883	63.6547	74.8476
6	8.4375	32.752	38.2499	41.8569	43.9913	45.3936	46.9041	49.4336	51.4674	55.0706	59.212	84.1586		32.0627	40.1009	43.1367	45.4814	47.5633	50.2038	52.5478	54.6461	57.439	61.4218	114.921		35.9813	41.3014	42.9229	45.3643	46.2738	47.4312	51.6763	55.108	58.6196	64.8469	76.1432
7	9.84375	33.2572	38.5143	43.1334	44.6405	46.2864	47.8903	50.3949	52.7001	56.1801	60.2617	83.8672		31.8809	40.75	43.9762	46.3735	48.5607	51.2148	53.3905	55.5958	58.3275	62.3466	115.384		36.3543	41.8232	43.984	46.3927	47.0937	48.4383	52.7819	55.3644	59.1446	66.3626	78.5746
8	11.25	33.5945	39.3077	43.5943	45.4487	46.9277	48.4745	51.4514	53.8786	57.2557	61.105	83.3349		31.8338	41.658	44.8243	47.329	49.579	52.0867	54.3358	56.5019	59.2143	63.1733	115.596		36.8483	42.4231	44.971	46.8122	48.0747	49.5948	53.2001	56.2262	59.4998	68.1064	81.226
9	12.6562	33.3057	39.8882	44.0109	46.351	47.8256	49.7459	51.9677	55.0622	58.5867	62.3372	82.3311		31.9642	42.4733	45.7231	48.1493	50.3987	52.9218	55.2952	57.4094	60.1677	64.3132	115.616		37.2345	43.0373	45.9012	47.5481	49.1187	50.7074	54.136	57.4753	59.14	70.1376	83.5956
10	14.0625	33.157	41.0902	44.3996	46.9626	48.7044	50.3553	53.0442	55.5593	59.423	63.7766	81.3988		32.0188	43.144	46.6417	49.0099	51.4672	53.8375	56.2625	58.6001	61.2581	65.0389	115.533		37.8528	44.043	46.5393	48.9698	50.2175	51.7265	54.2118	57.6728	60.089	72.4008	85.8084
11	15.4688	33.1186	41.7234	45.3047	47.5725	49.2235	51.1659	54.0501	56.637	60.5564	65.6226	80.7543		32.2006	43.9648	47.4016	49.9321	52.5815	54.8407	57.1582	59.582	62.1605	66.2044	115.09		38.3983	45.0963	47.1414	49.6433	51.354	53.2718	54.9682	58.0721	61.2104	73.8001	87.9791
12	16.875	33.3156	41.6735	46.0826	48.2396	50.0254	51.8899	55.1906	57.7718	61.5948	67.4798	82.5355		32.0416	44.6836	48.256	50.8434	53.3991	55.6176	57.9909	60.5101	63.3051	67.4222	114.401		38.8131	45.9143	48.0774	49.9919	52.6328	54.2559	55.9088	58.4516	62.6784	74.9267	90.103
13	18.2812	33.835	41.8542	46.7319	48.6604	50.6406	52.6783	56.1678	58.8481	62.8671	67.6159	84.8164		31.7285	45.6098	49.1305	51.7781	54.4662	56.4791	59.0628	61.5966	64.3736	68.3644	115.046		39.439	46.8273	49.0371	50.4853	53.7577	55.8632	57.2882	58.8403	64.0158	76.8832	92.3131
14	19.6875	34.5857	42.3584	46.9285	49.6469	51.0506	53.8996	57.2219	60.3935	64.4539	69.439	86.962		31.5224	46.5489	50.1424	52.6136	55.3076	57.15	60.1152	62.443	65.5463	69.3926	115.372		40.0638	47.8177	50.16	51.69	54.5155	57.0188	58.523	59.8518	65.2409	79.1982	94.3849
15	21.0938	35.7659	42.5151	47.8208	50.5346	52.1065	54.8348	57.6168	60.7	65.6267	70.084	88.9988		31.6111	47.537	51.0119	53.7283	56.2508	58.1206	61.1768	63.5551	66.682	70.8408	114.969		40.6155	49.1283	50.7675	53.0207	55.3183	57.8592	59.3572	60.9012	66.496	80.3194	96.4264
16	22.5	35.9066	42.3529	47.9656	51.3056	53.2486	55.9676	58.4429	61.945	67.0937	72.5479	90.992		31.8577	48.2094	51.9677	54.6815	57.1086	59.2923	62.0442	64.6686	67.9847	72.5779	114.004		41.3925	50.2737	51.7784	54.1994	56.2364	58.5391	60.2728	62.9167	67.6758	81.9108	98.3786
17	23.9062	35.6474	43.7179	48.7962	52.1542	54.3367	57.1256	59.4085	62.8973	68.3598	73.9082	93.3662		32.2341	48.9254	52.7854	55.5896	58.1877	60.2238	63.0199	65.7724	69.1259	74.1546	112.719		42.1787	50.6808	52.9219	55.1707	56.9351	59.3596	61.394	64.1297	68.7215	84.1045	100.411
18	25.3125	35.3582	44.598	50.3337	52.9697	55.5673	58.2668	60.1053	63.8859	69.3945	73.8117	95.458		32.8768	49.956	53.8341	56.6711	59.1479	61.423	64.2251	67.0336	70.695	76.0226	111.795		42.8997	51.4211	53.8904	56.7525	57.9327	60.113	62.4762	66.1052	70.0746	86.8938	102.223
19	26.7188	35.3184	46.0551	51.2742	53.9703	56.7247	59.0399	60.7484	64.4072	70.436	75.3701	97.127		32.7924	50.6004	54.8429	57.7292	60.097	62.4983	65.3484	68.4348	72.0549	77.4725	111.277		43.8146	52.0898	54.9581	57.8105	59.2088	60.6771	63.8475	67.8009	72.2334	89.1506	103.897
20	28.125	35.2789	46.9509	51.7965	55.0169	57.9447	60.035	61.8384	65.8573	71.4214	76.6321	99.0065		31.5965	51.4213	55.9035	58.8069	61.1333	63.6812	66.5944	69.8509	73.6818	79.315	111.319		44.7356	53.4549	56.0284	59.4784	60.6412	61.7127	64.1757	69.3846	73.9347	90.4966	105.57
21	29.5312	35.3469	47.8862	52.4786	56.1253	59.3469	61.0259	63.2047	67.4268	72.4941	77.9013	101.235		31.0387	52.5007	56.9708	59.6523	62.302	64.8471	67.9238	71.0971	75.3096	81.6414	112.819		45.7913	54.8402	57.1175	61.131	62.1178	62.7326	64.8695	70.9347	75.6434	93.032	107.462
22	30.9375	35.4284	48.6233	53.559	57.1532	60.3538	62.4836	64.777	67.9842	73.1718	79.9443	103.804		30.7663	53.5037	58.1587	60.9034	63.5263	66.0964	69.143	72.5124	77.1238	83.2813	117.169		47.3316	56.646	58.1619	62.2585	63.6363	64.3158	66.9657	72.417	77.3914	95.1737	110.31
23	32.3438	35.4816	49.5721	54.5381	58.1218	61.2786	63.7542	65.7715	68.7697	74.4544	82.1161	106.682		30.8539	54.3348	59.1103	61.9938	64.783	67.6198	70.5191	74.1463	78.6765	85.0579	121.211		49.1293	58.3839	59.9234	63.0519	65.0607	65.8058	68.8423	74.4484	79.612	97.7347	113.044
24	33.75	35.7024	50.2109	55.6747	59.2588	62.0454	64.7647	66.9487	70.565	76.1599	83.3185	110.13		30.9603	55.4144	60.1849	63.1379	65.9527	68.8171	72.0452	75.5648	80.4734	87.2697	124.712		51.279	59.6612	61.5969	64.1016	66.3102	67.3826	70.5971	75.5638	81.8321	100.248	116.174
25	35.1562	36.064	51.5118	56.5726	60.2484	63.1487	65.7888	68.2633	72.0654	77.6896	84.3079	114.118		31.1604	56.5433	61.0724	64.2892	67.2045	70.2605	73.6032	77.3012	82.0512	89.1784	127.814		52.4734	60.6014	63.1787	65.0317	68.1592	69.4215	73.133	76.4218	83.9693	102.726	120.636
26	36.5625	36.5404	52.3112	57.4822	61.6612	64.2182	66.5488	69.7371	73.7782	79.4287	85.5237	118.731		30.5918	57.6445	62.09	65.6472	68.6237	71.834	75.0625	79.2393	83.8489	91.7934	130.702		53.5462	61.4566	64.6925	66.7677	70.1797	71.4357	74.4498	77.1091	86.0623	104.592	124.541
27	37.9688	37.1281	54.0833	57.9644	62.5002	65.6156	67.5671	71.1881	76.243	81.1723	87.6603	123.927		30.5305	58.4711	63.4493	66.8825	69.9258	73.3655	76.5564	81.0894	85.9467	94.4989	133.187		54.1578	62.2794	65.9061	67.8848	71.9143	73.9712	76.4378	80.4572	87.6812	106.345	127.968
28	39.375	37.9417	55.1754	58.6957	63.4623	66.6742	69.0596	72.5213	79.1079	83.3514	89.2302	129.681		31.043	59.3996	64.9354	68.0384	71.5498	75.1113	78.3398	82.966	87.7764	96.7934	136.976		54.6486	63.0545	67.3088	70.026	73.4117	76.1758	77.8277	81.6847	89.4467	107.772	131.954
29	40.7812	38.8591	56.2126	59.7399	64.4238	67.743	71.0948	73.9437	80.8668	85.7159	91.642	135.996		31.8124	60.3335	66.0346	69.5664	72.8394	76.7016	80.0708	84.7452	90.5104	99.2232	144.986		54.9701	64.7026	68.1538	71.4891	74.4629	78.2221	81.2259	83.7389	91.4859	109.122	137.275
30	42.1875	39.7949	56.9015	61.2098	65.1614	68.8781	72.7782	75.7891	82.7404	87.9323	93.7746	142.496		31.9778	61.4252	67.5029	71.0471	74.2934	78.2496	82.0043	86.5955	92.751	102.17	152.47		55.4054	66.0575	69.3761	73.3055	76.163	80.3758	83.0985	86.1317	93.956	110.868	143.099
31	43.5938	40.8451	57.9952	62.6096	65.7007	69.916	74.4206	78.455	84.5723	90.123	96.301	149.148		32.1996	62.7353	69.0295	72.7828	75.9408	79.9715	84.0749	89.0303	95.4119	104.705	159.089		56.0029	67.4996	71.6069	74.6814	78.0358	82.3077	85.984	89.2994	96.5648	112.822	149.356
32	45	41.8572	59.4385	64.623	67.1855	71.6432	76.0947	80.3301	86.6773	93.1876	98.9099	155.624		32.4406	64.1082	70.5118	74.5385	77.7257	81.7069	86.0561	91.4265	98.0716	107.46	164.953		56.8445	68.9401	73.2095	75.7706	79.9735	83.899	88.9729	92.935	98.9234	114.912	155.796
33	46.4062	42.8946	60.7481	66.0774	69.0008	73.2093	77.7675	82.8712	88.5763	96.751	101.953	161.571		32.7039	65.7201	72.0542	76.2827	79.8871	83.7378	88.1317	93.5577	101.268	110.707	169.679		57.9096	70.7237	75.0319	77.2587	81.9484	85.56	91.97	96.508	100.825	117.384	162.744
34	47.8125	43.8866	62.3531	66.7248	70.6091	75.4426	79.5845	84.8559	90.6229	99.4052	103.303	167.012		33.014	67.1713	73.8037	78.1256	81.7964	85.8207	90.2744	96.7908	104.429	114.269	173.431		59.4285	72.9173	77.2296	78.9823	83.8622	87.4989	94.581	100.349	103.072	120.465	169.96
35	49.2188	44.7801	63.1377	67.7894	72.5201	77.4175	81.7966	86.6455	93.0814	100.436	106.59	171.8		33.5756	68.6836	75.4841	80.1894	84.0265	87.6333	92.7897	99.7634	108.13	118.238	176.227		61.5392	75.3813	79.1287	80.9493	85.8223	89.8535	98.7702	101.427	106.217	123.558	177.335
36	50.625	45.622	64.2562	69.4025	74.3516	79.5656	84.6647	88.6397	94.9981	103.992	110.211	175.535		34.2154	70.4231	77.4366	82.1044	86.2511	90.2932	95.2953	102.722	111.424	121.962	181.427		64.0307	76.908	80.906	83.4309	87.5052	92.3882	101.294	105.197	110.244	126.556	184.375
37	52.0312	46.3553	65.3411	71.8412	76.7949	81.8008	86.5825	90.6419	97.4836	106.295	114.807	178.136		34.7958	72.2297	79.0041	84.0758	88.3692	93.1352	98.1634	105.941	115.13	126.559	185.45		66.3422	77.466	82.879	86.5157	89.2584	94.572	104.297	108.89	113.389	130.446	190.973
38	53.4375	47.2221	66.4594	74.2606	79.7254	84.4814	88.197	93.4169	100.58	109.594	117.931	179.592		34.6434	73.8144	81.2519	86.0599	90.9985	95.8964	101.364	109.263	119.068	130.192	188.207		68.2763	80.0346	84.7113	89.0799	91.2568	96.1085	107.394	112.524	117.684	133.51	196.786
39	54.8438	47.9405	66.8578	76.135	82.1139	86.8705	91.1245	96.4602	103.888	113.779	121.418	179.802		34.8438	75.5668	83.1621	88.3778	93.7338	99.0195	105.091	112.575	122.558	134.204	189.659		70.6433	83.3765	87.1235	92.1728	93.2493	98.0407	109.308	116.003	122.124	136.925	202.531
40	56.25	48.7526	68.5963	78.1126	84.7551	89.9765	94.2015	97.9953	106.317	116.262	126.154	178.888		35.1821	77.5052	85.3557	90.7123	96.7003	102.212	108.691	116.157	126.808	138.479	189.801		73.5333	86.1785	89.6474	94.031	96.4108	101.326	111.051	119.515	126.507	140.843	209.078
41	57.6562	49.4865	69.8753	81.1612	87.8396	92.1791	96.5349	101.41	109.192	119.119	130.215	181.593		35.7342	78.8992	87.38	93.5308	99.5418	106.042	112.493	119.739	131.233	142.884	188.732		74.8431	88.8291	92.4926	95.9195	100.672	104.301	113.075	124.596	130.415	144.916	214.875
42	59.0625	50.1841	71.8364	83.3701	91.3921	95.7619	99.1035	104.965	112.596	122.801	133.997	185.62		36.4455	80.8068	90.2299	96.3487	103.237	109.804	115.974	123.451	135.268	147.036	193.134		75.8979	91.3725	95.074	97.205	104.699	107.421	114.771	128.43	134.029	149.417	219.551
43	60.4688	50.849	75.0959	85.8715	94.6985	99.4012	102.479	109.13	116.413	127.326	138.84	188.419		37.2873	83.2259	92.4175	99.6964	106.823	113.336	119.704	127.567	138.92	150.821	198.152		77.0212	94.6092	97.6536	101.928	108.334	111.689	117.239	131.407	138.751	154.319	223.012
44	61.875	51.6548	78.7062	90.2883	97.715	102.515	108.082	112.811	118.291	131.123	142.93	189.921		38.3691	85.3925	95.1315	102.315	110.255	116.766	123.678	132.228	142.52	153.256	203.045		78.4705	96.8691	100.14	107.08	112.194	115.847	120.574	133.568	144.075	160.232	224.85
45	63.2812	52.5956	79.9541	92.5975	99.8857	106.23	111.783	116.515	123.335	133.305	145.634	190.232		39.9161	88.0635	98.2458	106.597	113.675	121.015	127.778	136.538	145.924	156.383	207.395		80.1948	99.4423	103.783	110.924	114.625	119.25	125.185	137.309	148.755	165.593	224.951
46	64.6875	53.6912	81.1531	95.1937	103.555	110.807	115.808	120.468	126.388	136.952	149.512	189.304		41.8909	90.5087	101.211	109.929	117.165	124.945	131.771	140.08	149.092	159.549	211.336		81.7879	102.196	107.687	114.393	119.89	122.478	129.771	139.638	152.49	170.144	223.275
47	66.0938	54.8717	82.7908	98.2919	106.83	114.669	120.042	123.864	129.492	137.962	149.999	187.499		44.4785	93.5905	104.614	113.679	120.729	128.446	135.489	142.865	151.036	162.359	214.224		82.9511	104.118	111.574	118.897	123.465	126.779	134.137	142.673	153.802	173.609	220.077
48	67.5	56.2971	85.1798	101.887	109.721	118.414	123.821	127.769	133.804	139.575	152.934	184.825		47.5491	96.886	108.592	116.907	124.357	131.438	139.23	146.046	153.558	164.729	215.985		84.5664	107.099	113.06	123.549	127.435	130.88	136.745	145.847	155.688	175.888	215.459
49	68.9062	57.8789	87.8213	105.013	114.281	121.199	127.975	131.862	137.127	142.093	155.737	181.304		50.9374	100.497	112.048	119.489	127.013	134.475	142.118	148.117	155.667	166.417	216.131		86.6437	109.892	117.198	127.967	130.536	134.652	139.136	149.286	160.241	173.883	209.748
50	70.3125	59.7855	90.9736	108.171	117.413	123.737	130.775	134.576	138.993	145.729	158.535	180.699		53.5326	103.643	115.224	122.849	129.695	137.213	144.113	150.397	158.232	167.842	214.637		89.0875	111.428	122.28	129.802	134.374	137.046	142.554	151.016	164.252	175.292	203.373
51	71.7188	62.0944	94.7437	111.44	121.142	126.702	132.373	137.881	143.141	149.754	159.12	183.577		52.6691	106.238	117.615	124.966	132.451	139.763	146.571	152.201	159.669	169.527	211.763		92.0946	115.636	126.282	132.132	136.664	140.952	147.541	151.692	164.1	176.422	201.012
52	73.125	64.8913	98.8431	114.762	123.928	129.166	134.252	138.71	146.246	152.437	160.391	185.469		51.9062	108.414	119.756	127.285	134.515	140.711	147.934	153.815	161.536	171.373	212.199		95.5275	120.059	128.905	134.236	140.396	144.614	147.613	153.416	166.559	177.533	197.831
53	74.5312	68.0334	100.792	117.474	125.343	132.926	135.599	140.417	149.102	154.468	163.085	186.103		51.2287	110.636	120.94	129.501	136.141	142.123	148.593	155.521	162.137	172.359	215.535		98.781	120.414	131.904	136.108	140.92	143.77	150.23	157.482	165.92	176.779	194.116
54	75.9375	71.7977	99.932	119.6	125.859	133.019	137.237	142.031	150.299	155.718	163.77	186.101		51.0141	111.868	122.901	131.048	137.415	143.653	148.794	156.352	163.38	174.228	223.871		95.9002	119.235	134.339	137.138	141.304	145.067	152.186	158.63	166.589	175.714	189.705
55	77.3438	76.0531	102.301	119.461	127.433	132.791	138.518	144.125	151.935	156.439	164.918	189.198		51.0686	112.358	124.457	131.91	138.473	144.051	150.265	156.633	164.386	174.658	231.471		93.0882	119.601	135.726	138.129	139.262	146.794	153.109	159.496	164.65	175.387	189.161
56	78.75	76.9928	105.704	117.745	127.38	132.436	138.256	146.425	154.299	157.487	164.766	191.809		51.72	112.558	125.14	132.022	138.24	144.279	150.577	157.445	164.108	174.659	238.058		90.7533	123.237	133.211	138.183	140.498	147.979	152.844	158.071	164.407	175.66	191.798
57	80.1562	73.0754	108.662	116.371	127.802	133.203	139.659	147.722	154.235	159.431	165.083	194.074		52.7302	112.975	123.849	132.067	138.495	144.765	150.416	157.426	164.154	175.375	243.617		88.7787	122.564	130.198	137.451	141.441	147.42	151.994	156.754	165.382	174.725	194.834
58	81.5625	70.0517	106.758	114.975	125.832	132.531	139.557	147.975	152.54	159.345	166.778	195.753		54.3866	111.661	122.596	131.48	137.894	144.63	150.741	156.604	164.147	175.104	247.91		87.2645	120.494	129.421	133.646	142.424	145.314	151.294	156.924	164.539	171.91	196.931
59	82.9688	68.0167	106.432	115.751	123.124	132.346	140.279	147.437	151.414	157.307	167.616	196.821		56.6979	110.581	121.587	129.984	137.563	143.16	149.678	156.106	163.892	173.986	250.757		86.2671	116.585	128.257	132.592	140.921	146.015	148.697	159.7	165.954	169.823	197.949
60	84.375	66.7404	103.413	115.298	121.795	130.478	139.072	145.359	150.802	155.967	167.236	197.226		57.122	107.954	119.989	128.573	136.646	142.689	148.48	154.976	163.969	174.821	252.235		85.6917	112.879	126.449	130.015	138.438	143.847	146.357	154.704	166.046	169.009	197.976
61	85.7812	66.3403	103.883	111.476	119.577	131.292	138.735	143.079	147.363	155.181	165.159	197.106		56.8338	104.223	117.808	127.849	134.266	141.023	147.435	154.111	163.169	173.707	252.617		81.5626	108.283	122.685	130.598	135.285	141.839	144.378	151.029	164.584	170.17	197.044
62	87.1875	66.5026	101.787	109.536	120.201	131.174	136.737	140.658	145.663	152.695	163.318	196.379		56.2212	101.008	114.118	125.012	131.963	138.824	146.353	153.152	161.751	173.599	251.868		77.7657	102.598	118.38	127.538	133.818	139.882	142.766	150.074	162.234	170.674	196.375
63	88.5938	67.1743	97.2804	105.889	118.619	127.186	133.955	138.954	144.39	151.565	163.45	194.904		53.5376	97.8386	111.296	121.79	129.728	136.508	144.119	151.329	160.777	173.024	250.237		74.3635	100.42	113.772	123.157	132.269	137.346	140.469	148.581	157.777	171.04	196.436
64	90	68.2672	95.5654	102.573	116.203	124.777	131.126	136.484	142.973	149.767	163.064	198.034		51.5642	94.5885	108.101	118.231	126.574	134.682	141.641	149.176	159.673	173.144	247.953		71.5757	98.6329	109.29	118.556	128.863	134.467	137.755	147.595	154.082	170.938	196.16
65	91.4062	67.1505	90.7807	100.9	113.667	121.288	129.128	134.477	140.662	149.649	161.529	200.432		49.9977	91.5224	105.094	115.007	123.626	131.996	139.254	147.192	158.211	172.193	245.173		69.1478	96.3286	104.903	115.072	123.828	131.047	135.526	143.493	150.373	170.772	195.512
66	92.8125	65.6636	88.3029	99.021	108.969	117.709	125.846	132.469	137.072	148.616	161.712	201.852		48.7064	89.2217	101.296	111.514	120.16	129.055	137.115	144.722	156.062	171.199	242.109		67.2609	97.5547	100.602	113.511	120.977	127.041	133.295	142.092	148.673	170.368	194.643
67	94.2188	64.7667	84.49	96.4812	104.482	113.938	123.251	128.848	134.944	147.437	158.592	202.558		47.8245	87.3868	98.255	107.967	116.932	125.923	133.822	142.231	153.108	169.323	238.619		65.7626	94.1262	99.8734	110.459	117.08	124.737	129.601	139.701	145.628	169.607	193.485
68	95.625	61.9523	82.5132	93.7502	102.454	111.121	120.294	125.995	132.731	143.793	156.085	202.266		47.0748	85.8942	95.8332	105.102	113.685	122.563	130.515	139.844	150.718	167.868	234.649		64.66	90.6101	98.1555	109.17	113.328	120.537	128.213	135.946	140.155	166.298	191.997
69	97.0312	59.936	79.806	91.2472	99.2186	108.929	116.411	122.815	132.283	141.945	152.573	201.312		43.288	83.8635	93.6501	102.446	111.276	119.659	127.767	136.765	148.044	166.042	231.978		63.7213	88.9655	95.9981	106.866	112.101	118.373	126.954	131.692	138.648	161.963	190.274
70	98.4375	58.5916	77.5767	87.4941	95.993	107.141	113.159	119.674	129.028	139.712	150.128	200.778		40.1584	82.5206	92.0907	100.266	108.056	116.613	124.834	134.142	145.92	163.658	238.931		63.0095	86.4967	92.743	104.97	108.364	118.28	126.196	128.385	135.556	157.773	187.936
71	99.8438	58.0228	76.8198	85.9457	93.5846	104.346	110.32	116.467	126.244	137.217	148.165	202.131		38.1446	81.1709	90.9753	98.7047	106.096	113.959	122.049	131.053	143.669	161.583	244.199		62.593	84.3319	93.6045	99.7972	106.952	114.448	123.472	127.011	133.48	153.95	185.388
72	101.25	55.5986	74.7701	84.2472	91.4493	101.71	108.384	114.815	124.151	134.923	144.983	202.231		37.1823	80.2831	90.1178	96.9527	104.443	111.952	119.419	128.382	140.938	159.569	247.312		62.2373	82.0641	94.3887	98.9124	105.952	111.954	119.533	123.76	135.873	151.034	182.371
73	102.656	52.9441	74.2704	81.5169	91.2163	98.7572	106.132	113.851	122.505	133.176	145.619	201.272		37.3638	79.6522	88.4186	96.1587	102.529	110.191	117.596	125.986	139.51	157.354	248.219		62.0266	81.1947	92.2833	99.4085	103.634	110.898	117.086	122.173	139.994	150.006	178.742
74	104.062	51.0037	74.0738	82.3813	90.0772	97.1091	104.46	112.348	121.011	130.494	145.153	199.62		38.5094	79.2386	87.734	95.5038	101.892	108.614	116.099	124.642	136.821	155.819	246.734		62.121	80.5494	92.276	100.244	103.064	108.285	114.068	120.918	137.323	151.264	174.692
75	105.469	49.4279	74.1169	83.7136	89.6666	95.185	102.739	110.128	119.16	129.552	143.696	197.54		40.5805	79.1748	87.6032	94.86	100.977	107.693	114.703	123.512	134.737	153.361	242.963		62.3847	80.6376	93.0696	98.1513	103.562	107.48	110.636	120.531	135.539	151.803	170.207
76	106.875	48.303	73.1148	83.7012	89.019	94.7335	100.042	108.819	118.674	130.067	142.623	195.278		42.9525	78.5861	87.2951	94.502	100.805	107.044	114.248	122.727	132.692	151.861	237.296		63.0631	80.5186	92.8349	97.009	103.766	106.484	111.585	121.155	134.251	150.123	165.182
77	108.281	47.6654	72.7954	82.9375	88.3291	95.0751	99.7445	107.993	117.018	130.102	142.002	193.144		45.286	79.177	86.9585	94.2052	100.786	106.769	113.826	122.429	132.031	149.69	230.547		63.9335	80.4352	92.7863	97.1045	102.917	106.982	114.121	122.48	133.403	150.718	160.817
78	109.688	47.4376	72.3783	83.6946	88.342	94.9983	100.019	108.406	116.086	130.683	139.793	191.136		45.2324	79.5865	87.392	94.4067	100.701	106.76	113.56	122.079	131.958	148.4	229.422		65.1792	80.302	91.884	96.1308	104.633	109.927	113.896	120.414	131.911	151.341	162.975
79	111.094	47.2808	72.6898	84.44	88.5426	95.1005	100.173	109.38	116.184	129.223	138.124	189.466		44.7508	79.9181	87.8586	94.2129	101.129	106.811	113.902	122.876	131.003	146.99	227.066		66.6017	79.4272	92.4795	93.6908	104.885	111.92	115.201	121.388	131.052	147.724	163.902
80	112.5	47.3015	75.2445	84.3462	89.3021	95.3267	99.4881	110.369	116.45	129.75	138.916	188.281		43.0506	80.2274	88.4855	94.9082	101.45	107.05	114.506	122.557	131.307	146.606	223.515		68.3797	79.5335	91.8863	95.437	106.701	111.266	117.127	120.815	133.758	146.952	163.684
81	113.906	47.3778	76.2446	84.0274	90.8203	96.1318	100.799	111.015	117.025	130.146	139.85	187.485		41.4171	80.53	89.6253	96.0547	101.879	108.343	114.793	122.094	131.483	146.619	218.863		70.3423	80.5339	91.2733	94.6515	105.541	111.529	117.54	123.216	136.218	146.79	162.314
82	115.312	47.6236	76.8742	84.1415	91.5031	95.6952	101.894	111.592	119.27	129.547	140.543	187.044		40.8826	81.5111	90.0693	96.9568	102.322	109.028	115.036	122.382	132.606	145.926	213.365		72.2817	81.6944	91.3517	94.0322	104.945	110.84	119.37	127.384	135.565	146.643	160.729
83	116.719	47.9223	76.9739	86.4342	91.4507	97.091	103.369	112.191	120.726	128.447	139.823	186.872		40.9098	81.5534	90.9892	97.9778	103.609	109.35	115.7	123.021	133.232	146.651	206.931		74.1191	82.7012	91.4446	94.8382	105.232	112.491	121.941	127.213	135.751	147.877	159.311
84	118.125	48.424	77.6296	88.1008	91.8516	97.9686	104.939	112.543	122.06	128.926	140.56	186.79		41.3946	82.4838	92.1435	98.534	104.534	109.93	116	123.8	133.746	147.251	203.687		74.5378	84.1864	91.6132	96.014	105.128	114.245	120.225	126.619	137.176	148.214	157.438
85	119.531	48.7811	77.6164	88.7746	93.7101	99.1075	106.383	113.458	122.71	129.005	141.211	186.683		42.283	84.121	92.5605	99.4346	105.043	110.541	116.497	124.439	134.028	147.104	203.522		74.1325	85.5441	91.1564	97.171	103.612	114.13	123.122	127.512	136.782	147.95	158.308
86	120.938	49.1533	78.4854	87.7224	94.8469	100.611	106.689	115.109	121.186	130.55	140.162	186.408		44.5728	84.9617	92.9066	100.315	105.978	110.98	116.963	125.18	134.772	146.764	202.839		73.4874	85.3735	93.1565	98.7273	104.326	113.954	123.192	127.152	136.691	147.923	161.464
87	122.344	49.2914	81.1503	86.508	96.4698	101.433	106.874	115.074	122.042	129.699	139.493	185.958		43.1085	86.6407	93.9801	100.696	106.269	111.526	117.598	126.088	134.707	146.948	201.104		72.7237	85.2293	94.8491	99.1251	105.848	112.929	121.602	129.728	137.098	146.577	163.788
88	123.75	49.2359	80.8052	88.175	97.2547	103.281	108.615	115.355	121.763	129.558	139.225	185.202		41.3462	86.9474	95.1119	100.873	106.389	112.425	118.151	126.018	136.147	146.536	198.125		71.7568	84.7503	94.7499	100.449	106.839	112.603	120.199	127.732	136.144	144.205	165.107
89	125.156	49.07	79.7534	88.4036	97.1988	103.535	110.278	115.798	120.54	130.064	139.526	184.111		40.2936	86.8443	95.6714	100.895	107.108	113.013	118.696	126.448	134.992	146.163	198.281		70.688	85.2143	94.2634	101.119	108.76	113.856	118.65	124.957	136.348	144.642	165.503
90	126.562	48.9328	78.4505	88.0136	97.4702	102.629	110.981	116.145	122.267	129.746	139.317	182.654		40.0418	86.418	95.452	101.936	106.918	113.255	118.398	126.253	135.155	145.11	201.752		69.6529	85.6974	94.8926	101.085	109.159	112.03	119.632	122.572	134.729	144.033	164.755
91	127.969	48.5907	78.6483	87.048	96.8027	104.465	110.18	116.789	123.29	126.844	139.131	180.673		40.5359	85.9988	94.8465	101.588	107.334	113.075	118.627	125.765	134.853	144.732	204.596		68.1907	85.4625	95.4339	101.31	108.302	111.745	117.882	124.635	132.098	144.292	163.146
92	129.375	48.2037	77.3413	85.3399	95.0196	103.24	110.544	117.087	122.674	128.267	140.638	178.181		41.5546	85.7985	94.4962	101.445	107.473	112.832	118.34	125.431	134.509	144.036	206.132		66.9368	84.4908	95.7328	101.07	105.836	111.565	116.047	122.943	132.287	143.968	160.401
93	130.781	47.7435	75.8786	85.6654	94.4156	102.707	110.766	115.781	121.738	127.745	142.572	175.308		42.7634	84.4268	94.2018	101.299	106.587	112.4	117.415	124.721	133.096	143.176	206.084		65.7429	83.245	95.7455	98.7556	103.981	108.404	114.888	122.814	131.835	143.093	156.524
94	132.188	47.2039	73.1906	85.7337	93.4762	100.596	108.713	115.192	120.996	126.707	141.665	172.059		44.0239	83.2383	93.4317	100.134	105.951	111.168	116.858	124.234	131.611	141.982	204.385		64.5333	81.5707	92.6357	97.7418	101.531	107.34	114.081	120.779	130.52	141.041	151.745
95	133.594	46.2949	70.4129	83.4448	92.5202	100.028	106.702	112.662	120.402	127.152	141.347	168.302		44.9733	82.1119	92.2988	99.2045	104.765	109.71	115.718	122.721	130.484	141.146	200.885		63.3901	79.7983	92.8962	97.4161	100.667	105.285	113.213	119.108	132.745	139.711	146.961
96	135	45.1662	68.6444	81.0426	90.2532	98.6581	105.752	110.707	119.883	126.918	141.801	164.118		45.7017	82.0229	90.7287	97.7182	103.144	109.661	115.068	121.631	129.5	140.228	202.901		62.2295	79.1982	90.033	94.1369	98.8411	104.058	112.324	118.488	132.386	137.859	144.093
97	136.406	43.8673	67.8963	79.8131	87.9766	96.8812	102.596	109.398	118.705	125.481	138.9	161.979		46.1596	80.4106	89.4141	95.9869	102.483	107.87	113.98	120.454	127.543	138.702	204.91		61.2471	76.984	86.5507	94.6464	96.6701	103.919	110.259	117.946	130.102	135.091	140.639
98	137.812	42.504	67.4161	78.1259	85.6889	95.9876	100.203	108.673	116.063	124.266	137.067	160.203		46.3153	78.7692	87.606	94.4309	101.143	106.079	112.576	119.222	125.642	136.097	206.377		60.4785	76.8234	84.0481	91.5	96.7431	102.759	107.452	117.514	126.874	132.807	141.164
99	139.219	41.1819	67.4074	77.9608	84.1492	93.1508	99.6826	107.108	114.2	121.802	137.124	158.07		46.0876	77.493	86.1318	92.8149	99.1131	104.699	110.301	116.662	124.4	134.699	205.813		59.7668	78.0441	83.2423	89.8845	96.3589	101.477	105.042	117.66	122.963	130.659	143.072
100	140.625	39.9092	66.4852	77.9459	82.8586	89.3257	99.8456	105.465	111.905	119.351	133.981	155.783		45.2755	75.6031	84.898	91.3486	96.8557	103.214	108.734	114.736	122.536	132.053	203.202		59.2606	77.7511	82.7168	87.0458	95.9455	101.591	103.798	115.781	119.341	128.05	144.515
101	142.031	38.517	65.1074	76.351	81.1098	87.0739	98.1358	103.315	108.483	117.078	132.802	153.622		44.4829	74.1783	83.9616	89.4671	94.9746	101.564	106.987	112.685	120.551	130.562	199.196		58.6027	75.7459	82.0894	85.6641	91.6226	99.5391	103.236	112.635	118.084	125.496	145.614
102	143.438	37.329	65.2394	75.4069	79.7228	84.7474	95.0196	100.517	107.105	114.424	129.357	151.82		43.7773	73.3103	82.6197	87.8572	93.8016	99.2303	104.907	110.692	118.726	128.364	197.944		57.8005	73.2699	81.1858	84.735	90.5131	97.8906	102.811	108.548	116.696	122.437	146.433
103	144.844	36.1978	64.5708	73.3734	79.382	83.4303	92.8775	99.3336	104.395	111.819	126.716	150.151		43.2229	71.9489	81.1295	86.7556	91.8855	96.8815	102.855	109.02	116.501	125.687	196.045		56.8776	71.9396	78.7231	83.8562	88.452	95.9873	101.585	105.664	115.488	119.037	146.954
104	146.25	35.1396	63.5505	71.4733	78.1822	83.458	90.11	96.184	103.263	109.544	123.916	148.438		43.2135	70.2778	78.9618	85.562	89.9286	95.3216	101.267	107.007	114.001	123.373	193.401		56.0219	72.8861	77.0231	83.0961	85.9509	94.391	100.635	105.723	114.114	117.146	147.428
105	147.656	34.2238	63.3645	70.0492	77.6993	82.8351	87.831	95.2549	101.55	107.162	120.85	146.319		42.6064	69.3579	77.1849	84.0671	88.2038	93.7384	99.3181	104.944	111.197	120.852	190.012		55.44	72.9651	75.996	81.0399	85.4675	92.0535	99.6261	105.252	109.928	115.326	148.124
106	149.062	33.6084	63.1034	69.1168	75.0115	80.4585	85.5491	92.658	99.6547	104.074	117.796	144.192		42.0526	68.7011	75.9538	82.4345	86.7658	91.8801	97.7085	103.456	109.178	117.312	186.048		54.9345	71.0919	75.0722	78.592	84.6042	89.9805	98.4447	103.278	109.008	114.353	148.689
107	150.469	33.3014	63.1504	68.4321	74.6109	79.1986	84.5559	90.5081	97.0358	103.668	116.241	144.22		40.6813	67.8429	75.448	80.904	85.3401	90.4323	95.9799	101.259	106.821	115.129	181.869		53.6761	70.1382	76.0717	77.3687	83.3389	88.1106	96.9966	102.001	106.424	113.009	148.917
108	151.875	33.2478	62.6274	67.668	72.7318	77.9007	82.9575	87.601	95.3524	100.404	112.458	142.827		39.7027	67.3128	73.6955	79.4053	84.1672	88.8588	94.0351	99.0506	104.916	113.205	177.53		52.5987	68.1864	75.3627	77.9784	81.6734	86.2457	94.2991	97.9018	102.518	110.74	148.453
109	153.281	33.6114	61.8926	67.3959	71.1654	76.1491	81.8217	86.6968	93.3533	99.2563	110.838	140.075		39.0194	67.1324	73.0337	78.0646	82.4918	87.2317	92.1732	96.9558	103.511	110.797	172.739		51.6459	68.0709	74.6025	76.9016	79.6666	83.3629	93.0565	96.8398	101.591	108.855	146.536
110	154.688	34.1079	60.8919	66.9596	70.0493	75.1586	79.192	85.1073	92.2515	98.665	108.682	135.913		38.6501	66.4416	71.7505	76.9274	81.0767	85.973	90.3282	95.1012	100.964	108.059	167.143		50.637	68.2027	73.7601	75.4419	78.444	81.9096	91.1155	95.309	100.624	105.794	142.889
111	156.094	34.5277	59.8144	65.8088	69.3406	73.6124	77.1927	83.0028	90.4994	97.6948	106.619	140.017		38.6806	65.5363	70.7823	75.7496	79.9923	83.8494	88.4868	93.1238	98.8057	106.108	160.602		49.8844	68.4976	71.8405	75.2008	76.8871	81.7919	89.129	92.5912	99.2592	102.747	138.093
112	157.5	35.1812	59.7395	64.3398	68.0776	72.7977	75.8589	81.3471	89.13	95.2911	103.997	144.348		39.1888	64.2625	69.7447	74.4496	78.7037	82.3779	86.4475	91.4419	96.7539	104.534	152.946		49.3242	67.2624	70.3243	73.5659	76.3124	81.1245	87.0434	90.8446	98.7948	101.173	132.29
113	158.906	35.5997	58.8017	64.0728	66.7432	71.4245	74.8745	79.3407	86.7346	92.2566	102.673	147.662		40.0076	63.609	68.7363	73.3652	77.3242	80.8603	84.639	89.2785	94.6912	102.093	144.586		49.0876	64.2159	69.6213	72.2766	75.1759	78.4858	84.3493	90.1394	94.7975	98.5705	125.968
114	160.312	35.9633	58.5845	62.8446	65.8635	69.953	73.4744	78.0929	85.6462	90.0273	101.435	149.74		40.5136	62.6963	67.3989	71.8258	75.6535	79.7755	83.1056	87.5716	93.2842	100.197	135.727		49.1072	61.4943	68.4276	70.8963	73.7897	76.8528	82.2345	87.7321	92.0075	96.7062	119.449
115	161.719	36.2474	58.4149	61.5958	65.0876	68.9185	72.4745	76.3514	84.0781	88.8369	99.526	150.321		40.5399	61.8058	66.2107	70.5592	73.9988	78.2706	81.7176	86.1757	91.212	98.4766	129.877		49.3784	61.2271	67.5534	69.6746	72.2196	75.6217	79.8526	84.4742	89.4009	96.1979	112.978
116	163.125	36.508	57.3365	61.2948	64.0448	68.136	71.3466	75.5702	81.0689	87.0323	97.5026	149.273		40.7217	60.485	64.7769	69.1306	72.494	76.7047	80.022	84.6526	89.3468	96.5188	127.972		49.828	62.2023	66.1971	67.7723	70.332	74.9627	77.6641	82.5959	87.5073	94.5026	106.734
117	164.531	36.6105	56.4065	60.3871	62.3795	66.8244	70.9398	74.8054	78.3209	84.7992	95.8108	146.602		40.5814	59.3332	63.6111	67.7938	71.0388	74.8096	78.2615	83.0168	87.823	94.6746	126.133		50.4562	62.7093	64.9269	66.3053	68.7036	73.737	76.9358	80.4799	86.4466	94.5275	105.514
118	165.938	36.6291	55.914	58.6214	61.4205	65.4262	69.9468	73.1645	76.48	82.738	92.2837	142.251		39.5358	58.2726	62.5913	66.3276	69.8531	73.2848	76.5649	81.1639	85.9998	93.0728	123.551		51.207	60.8256	63.3554	65.6963	66.6872	71.5784	76.3521	78.1058	84.0674	92.6517	103.663
119	167.344	36.5887	52.5548	57.9299	60.7751	64.6726	69.0545	71.5906	75.5701	80.6321	89.5818	136.59		38.1297	57.0176	61.383	64.8686	68.4857	71.9053	75.2872	79.0944	84.3199	91.4364	120.465		51.8995	58.2117	62.1305	64.1403	65.3861	69.3048	75.1127	77.7237	81.7647	89.3624	101.679
120	168.75	36.3604	50.5957	56.8853	59.6663	63.7348	67.8524	70.2829	74.0666	78.5432	85.4743	130.221		36.9854	55.8333	60.1843	63.5896	67.2383	70.3892	73.5547	77.3443	82.7133	89.5248	117.234		51.357	57.6148	60.4763	62.7035	64.0902	67.3168	74.2667	78.4859	80.9565	88.2059	100.729
121	170.156	36.1183	48.8458	56.1256	58.8766	62.3275	66.1982	69.1178	72.754	76.4815	83.5117	123.889		36.1235	54.9195	59.1213	62.3373	66.1326	68.8312	71.8948	76.0343	80.8489	87.2859	120.906		50.7834	55.8774	58.8289	61.1109	62.9983	66.8752	73.1537	78.1022	80.2722	87.3531	99.1163
122	171.562	36.1054	49.2716	55.5413	57.682	60.9736	65.0634	68.1306	70.9906	75.5188	82.4838	117.74		35.1415	53.5344	58.0488	61.1474	64.6169	67.5095	70.2134	74.6891	79.5352	85.1732	123.904		50.2854	54.1968	57.9317	59.4449	62.7295	66.0203	72.1055	77.0866	80.2689	87.1435	96.7966
123	172.969	36.2157	48.1293	54.0307	56.7043	59.5632	63.5072	67.1528	69.0627	73.5472	79.635	112.164		33.6494	52.6197	56.9604	59.9577	63.1012	66.1942	68.8326	73.3675	77.7669	83.6983	125.949		50.1406	53.1789	57.2359	58.1733	62.6739	64.5963	70.7557	76.8967	80.0784	85.9011	94.0539
124	174.375	36.4576	47.1468	52.5259	55.681	59.3035	63.1081	65.8313	67.9037	71.6456	78.4935	106.931		32.7166	51.5405	55.9554	59.1432	61.73	65.053	67.9372	71.6848	75.6774	82.1252	127.43		49.7896	51.4885	55.9593	57.777	61.566	65.2994	69.8853	75.8002	80.1412	84.2811	93.2129
125	175.781	36.7719	47.2009	52.0001	54.5884	58.3624	61.506	64.4499	67.0404	70.209	78.1249	101.884		32.1845	50.3378	55.0038	58.0074	60.573	63.8064	66.8536	70.2393	74.4987	80.343	128.37		48.3614	50.7058	54.7147	57.6564	59.886	65.216	69.58	73.6058	79.3563	82.2758	93.2416
126	177.188	37.0456	45.4465	51.0207	53.9552	57.6139	60.1881	64.134	66	68.991	76.8145	99.4558		32.1106	49.367	53.8141	57.059	59.8064	62.6277	65.587	68.6997	73.2354	79.0734	128.674		46.7125	50.3309	53.7796	57.8732	58.9133	64.9827	69.3335	72.4093	77.3993	82.6206	92.7453
127	178.594	37.1207	45.1299	50.0218	53.4535	56.5226	59.1562	62.5491	64.7701	68.1732	74.9029	99.0722		32.5456	48.6989	52.9637	56.4374	59.1084	61.6777	64.5056	67.5045	71.828	77.3524	128.522		45.2919	49.6617	52.9396	57.2873	59.1216	64.16	68.6708	70.2095	76.2226	82.2681	92.3324
128	180	37.1221	45.0026	49.1924	52.8486	55.4805	58.1997	61.3381	64.0237	67.2536	74.9315	98.7597		33.2485	48.1627	51.9259	55.4951	58.4618	60.8532	63.4574	66.4825	70.7857	75.7664	127.714		43.9734	48.6546	52.0524	56.6847	59.734	63.5143	67.3165	70.203	75.1069	80.7995	92.82
129	181.406	36.3121	45.1327	48.6453	51.7569	54.6654	57.6025	61.0595	63.7555	66.9311	72.8091	98.1586		33.2103	47.6368	51.0765	54.7035	57.5624	60.1066	62.4146	65.5165	69.6442	74.6661	126.377		42.67	48.2491	51.6746	56.9107	60.0044	63.1786	66.082	68.134	73.9792	80.3324	93.0024
130	182.812	35.4963	44.3836	47.8929	50.4498	54.3734	57.1368	59.9394	62.9589	64.7119	71.4762	97.17		32.9266	47.0408	50.5241	54.086	56.9741	59.3426	61.7291	64.4817	68.6518	73.9447	124.354		41.5708	47.5407	51.9481	56.6471	59.8006	62.7876	65.0661	66.4539	72.8546	80.0524	93.2995
131	184.219	34.7481	44.1761	47.1885	49.8464	53.6191	56.4542	59.3302	61.9596	64.3521	71.2866	95.762		32.2521	46.4485	50.209	53.5111	56.3281	58.6702	61.1083	63.9107	67.9013	73.2423	121.891		40.628	46.6657	51.588	56.3602	59.1542	61.8455	64.1097	65.5307	71.8854	80.3184	93.4851
132	185.625	34.0916	43.2183	46.3343	49.6219	53.1784	55.8113	59.0426	61.0912	64.0401	71.0118	93.9785		31.9791	45.995	49.3023	52.9438	55.6052	58.1118	60.6575	63.2078	67.266	72.4127	119.225		39.7759	46.0334	50.92	56.6306	58.4164	60.9673	63.7032	64.9614	70.3846	80.9394	93.5329
133	187.031	33.5461	42.3929	45.4888	49.6216	52.503	55.5427	58.6926	60.4568	63.7524	70.5774	91.9845		31.9011	45.4583	48.8238	52.3036	55.1337	57.8332	60.1095	62.9844	66.5329	71.9971	116.442		39.0864	45.5818	49.0161	56.1505	57.4334	60.2552	63.0742	65.059	68.7773	80.7547	93.2289
134	188.438	32.9871	42.1082	44.7487	49.248	52.5513	54.9048	58.3414	60.0532	63.8068	69.5785	89.725		31.9705	44.8128	48.7067	51.9602	54.9982	57.26	59.7209	62.4939	66.2731	71.5525	113.448		38.6701	45.5374	48.4487	54.2931	57.3693	59.3148	62.5146	65.5324	67.9284	79.5188	93.0144
135	189.844	32.6106	41.3967	44.0225	48.7396	51.9769	54.7152	58.1729	59.9534	63.9877	67.8262	87.5304		32.0923	44.6138	48.4929	51.6713	54.6582	56.8899	59.5023	62.2587	65.796	71.2914	110.167		38.4283	45.4444	48.1899	54.6471	56.6021	58.9457	62.0153	65.0756	68.3926	78.0385	92.7411
136	191.25	32.2962	40.8855	43.0368	48.1094	51.5074	54.9241	57.5905	59.7244	63.5192	67.5818	85.3325		32.3467	44.345	48.3158	51.3108	54.2521	56.7531	59.2154	61.9294	65.4851	71.0445	106.647		38.2958	45.4248	48.2196	53.7898	55.5645	58.6317	62.2891	65.2648	69.569	76.7304	92.2059
137	192.656	32.0418	40.4454	42.7328	47.4858	51.0398	54.6896	57.6347	59.2158	63.2269	67.141	83.1218		32.5081	44.2466	47.9236	51.1452	54.1716	56.5816	59.1889	61.9778	65.3296	70.9941	103.056		38.374	45.4511	48.0291	52.5887	55.0019	57.9931	61.3374	65.0851	70.2606	75.0001	91.791
138	194.062	31.9854	40.0494	42.7848	47.4838	51.0071	54.1469	57.6324	59.2371	62.99	67.8928	80.8311		32.4326	44.2181	48.0604	51.0712	53.9499	56.6856	59.1267	62.0431	65.3209	71.2105	102.724		38.5435	45.7289	48.0319	51.9598	55.3864	57.332	60.7773	66.9442	71.801	73.7878	91.0616
139	195.469	31.9667	40.2567	42.8654	47.5113	50.6848	53.8875	57.5163	59.3436	62.7202	68.6287	78.5499		32.1983	44.3314	48.2502	51.3315	53.8017	56.664	59.1359	62.1359	65.4522	70.9982	103.643		38.7499	44.6523	48.1847	50.852	55.9201	57.5721	60.7027	66.867	72.0042	75.6695	90.189
140	196.875	32.1511	40.3842	42.9399	47.5139	50.046	53.7306	57.5735	59.7624	62.3956	69.0687	76.3766		32.0311	44.5402	48.2663	51.3337	53.8536	56.751	59.4836	62.2408	65.7619	71.2141	104.672		39.1053	43.579	48.0055	50.2643	55.2289	58.4519	60.0345	66.8884	71.8454	78.4216	88.8266
141	198.281	32.4905	39.7736	43.4938	47.2644	49.5199	54.368	57.3975	59.9893	63.082	69.2681	77.4375		32.0651	44.6951	48.6013	51.6575	53.934	57.0141	59.6641	62.8617	66.2856	71.9107	105.782		39.3945	43.823	47.6271	49.9653	54.5634	59.5165	60.2074	66.996	72.4948	79.874	89.2965
142	199.688	32.9209	39.301	43.3759	47.0539	50.0316	54.8842	57.4408	60.1028	62.7165	68.6532	79.0292		32.2714	45.1231	49.019	51.9445	54.4473	57.1564	59.764	63.1166	66.8417	72.7208	107.152		39.1933	44.9398	48.2763	49.7626	54.5358	59.5844	61.1282	66.9582	73.2942	81.9868	91.5912
143	201.094	33.5421	39.801	43.679	46.7971	50.9651	55.4367	57.8679	60.1681	62.6182	68.6204	80.9451		32.7631	45.0431	49.246	52.1219	55.0818	57.7636	60.5134	63.7639	67.4407	73.681	108.516		38.8586	44.5186	48.9106	50.4135	55.3583	59.3214	62.8495	67.6443	73.3648	81.7487	96.7437
144	202.5	34.3492	39.4762	43.5152	47.5979	52.0841	56.1097	58.2792	60.5003	63.248	69.288	82.7811		33.3153	45.4274	49.7776	52.6666	55.2158	58.1501	61.1065	64.4529	68.0251	75.2005	109.829		38.7971	44.2237	48.9703	51.3216	56.5923	58.8856	63.7658	67.3175	74.7665	81.5893	101.823
145	203.906	34.0546	39.6874	43.5385	47.9661	52.3348	56.506	58.7587	61.5498	64.3162	70.0773	84.9626		33.2016	45.9903	50.005	53.1628	55.9891	58.6554	61.789	65.2747	69.4983	76.7176	111.281		38.9625	44.1502	50.1407	52.365	57.8775	59.018	65.2599	67.9055	76.5948	82.3452	106.464
146	205.312	33.97	40.3091	44.1863	48.74	53.3106	57.0343	59.1695	61.9121	64.2979	70.9203	87.2192		33.7186	46.4751	50.7323	53.7698	56.6468	59.3137	62.6469	66.2825	70.5626	77.9236	112.524		39.3132	43.8419	50.9302	53.7664	57.7559	60.1782	66.2939	67.9543	77.9504	83.0692	110.962
147	206.719	34.0661	40.8002	45.4101	49.5454	54.3466	57.9633	59.9707	62.7702	65.2903	71.5707	89.3654		34.1599	46.8672	51.4025	54.5193	57.5322	60.4233	63.5889	67.1619	72.2004	79.2977	113.333		39.8368	43.7438	52.2279	55.5444	57.5776	61.3783	65.6594	68.6331	78.5931	84.1981	115.304
148	208.125	34.2203	41.7307	47.1276	50.3848	56.0468	58.7939	60.7286	63.0188	67.749	73.4661	91.3777		34.6705	47.4028	52.0009	55.2168	58.4552	61.6153	64.7119	68.7705	73.3248	80.3577	113.929		40.2344	44.1546	53.4918	56.5448	58.9022	63.0603	64.6515	70.3791	78.4914	86.0456	119.303
149	209.531	34.6712	42.9964	49.0083	51.6961	56.5753	59.6649	61.7362	64.0645	69.1923	75.1348	93.3421		35.4508	48.3143	52.5581	56.2272	59.3445	62.9416	66.0105	70.5481	74.999	82.8211	113.896		41.0066	44.542	55.1028	56.6672	59.8486	63.3158	64.7685	72.2804	79.215	87.096	122.98
150	210.938	35.3255	44.5342	49.5994	53.5392	57.2317	60.4897	62.5925	66.4407	70.4022	76.2809	95.2833		36.1578	49.1418	53.4341	57.194	60.5574	64.4038	67.5228	71.5508	76.8747	84.9252	116.753		41.5652	45.428	55.2551	57.918	60.9731	63.6819	65.8554	74.0171	80.7245	88.8096	126.183
151	212.344	36.0755	45.1116	50.6878	54.6879	58.2481	61.1068	64.2344	67.8439	72.6188	78.5755	99.4967		36.1613	49.7591	54.4504	58.2931	62.3849	65.8556	69.3456	73.5644	79.0098	86.4076	122.323		42.4803	49.1098	55.4908	59.2002	60.6678	64.5327	67.3003	73.8144	81.7246	90.6847	128.85
152	213.75	36.9528	46.6342	52.1743	55.7284	58.3963	62.6202	65.6852	69.3327	75.0562	80.0005	104.988		36.309	50.8091	55.7287	59.2325	63.7812	67.8681	71.165	75.7205	80.9797	88.8568	127.651		43.5527	51.2026	56.2239	59.2533	61.9925	65.5242	69.2794	76.3736	83.1168	92.8702	130.586
153	215.156	37.9813	48.9431	54.3991	57.0376	60.3081	63.7864	67.541	71.5392	77.4395	83.5547	109.512		36.4027	51.8872	56.7822	60.7701	65.1068	69.4789	73.0694	77.8862	83.3382	91.1917	134.384		44.312	50.3992	56.8648	60.1896	63.7794	66.7085	70.8463	76.5738	85.3416	94.7212	131.206
154	216.562	38.9968	50.2948	55.509	58.5	61.1226	65.2449	69.7141	74.1893	78.7374	85.1405	112.75		35.7174	53.1021	58.0859	62.4932	66.3623	71.1826	75.5358	79.66	85.4181	93.9551	140.622		45.2567	52.0373	56.9237	61.6941	65.0709	67.3113	74.1183	76.9619	86.4404	96.416	130.778
155	217.969	39.9205	51.9855	56.866	59.7504	62.6729	66.7578	71.8211	76.5806	80.7491	87.7814	114.753		35.1573	54.252	59.4262	64.2766	68.4037	73.304	77.8485	82.3468	87.8918	97.0758	146.281		46.1134	53.2437	57.6521	63.7846	65.804	68.8945	75.5878	78.6152	88.7064	97.8937	129.276
156	219.375	40.8593	53.7059	57.9622	61.3429	64.3615	68.7943	73.8201	78.3269	83.1009	90.5895	115.704		34.5435	55.2318	61	66.2038	70.1315	75.3015	79.7886	84.6123	90.581	99.5686	151.303		47.3548	53.9465	59.6618	63.9626	67.4856	70.2164	76.2945	80.6306	90.1855	99.8231	127.077
157	220.781	40.3214	55.2057	58.7107	63.1814	66.1458	71.5781	75.5584	80.2924	85.0242	93.745	115.712		34.1784	56.9257	62.5098	68.2161	72.3078	77.2741	81.8158	86.7923	93.6093	101.867	155.431		48.84	53.8838	60.4069	65.3217	68.7615	72.0527	76.8632	84.3936	91.9217	101.077	124.241
158	222.188	39.8045	56.3472	59.521	64.2446	67.9286	73.2494	78.2361	82.0283	88.643	96.4539	123.344		34.3142	58.121	64.19	70.2959	74.2567	79.3195	83.7286	89.5936	95.6286	104.153	158.864		49.13	55.7911	60.9134	68.5271	71.0442	73.3186	79.1011	86.8932	93.8685	101.862	133.271
159	223.594	39.5526	57.4505	61.9873	66.6052	69.7879	75.4082	79.7295	83.8895	90.8984	98.0185	131.31		34.5794	60.087	65.7991	72.0306	76.711	81.4619	85.762	91.8585	98.039	106.51	161.656		48.181	56.8247	62.5638	69.9943	72.6719	75.812	79.7397	87.8001	96.4346	102.882	147.747
160	225	39.3236	58.7121	64.3036	67.8749	72.3432	77.8175	82.4903	86.1266	92.4899	99.6246	138.916		35.5247	61.7759	67.4982	73.7773	78.9603	83.5666	87.9158	93.5716	101.114	109.311	164.015		47.6771	59.031	63.0043	70.022	74.974	78.2591	80.2842	91.2199	97.3597	103.851	161.812
161	226.406	39.5262	60.0684	65.6917	69.684	74.4538	79.4581	83.5751	88.4675	95.0776	101.057	146.172		36.8183	62.9892	69.0842	75.43	81.1296	85.1964	90.1778	95.9542	102.397	111.503	166.12		47.8791	59.6683	64.7036	71.1564	77.32	79.8257	83.6718	92.5442	98.5118	105.707	175.038
162	227.812	40.1891	61.4505	67.5402	72.4813	76.4528	81.4599	85.3283	91.0533	97.2011	102.92	153.252		38.6098	64.3606	71.0842	77.5537	82.9023	87.1531	92.374	98.3405	104.094	113.435	167.812		48.8713	60.2944	67.569	72.0995	78.6072	80.0893	86.9396	93.6817	100.249	105.817	186.723
163	229.219	41.1943	62.5499	69.6535	75.011	77.3617	82.816	87.1573	92.0488	100.136	104.805	160.072		39.401	66.1498	73.0224	79.2381	84.1203	88.9512	94.3015	99.5381	105.253	115.24	169.345		50.6386	61.0712	69.6953	73.5197	79.3626	82.3003	88.4557	94.8121	101.291	106.785	196.735
164	230.625	42.7629	63.3111	72.2866	76.6981	80.3724	83.6263	89.0034	94.639	101.023	108.136	166.541		39.8993	67.368	74.6902	80.8218	85.4279	90.5672	95.9844	100.913	106.981	116.998	170.908		50.9654	62.3154	71.0951	76.9426	78.8803	84.289	89.581	96.547	102.525	107.004	204.662
165	232.031	44.463	63.287	73.2375	78.8706	82.818	85.895	90.1238	96.9018	102.058	110.921	172.52		40.5703	68.456	76.386	81.965	86.6063	92.3868	96.812	102.614	109.196	118.565	172.524		51.3231	64.3539	72.623	77.8344	79.8823	85.6143	90.6932	98.7713	102.647	109.017	210.719
166	233.438	45.2712	63.3902	74.6498	80.8978	84.319	87.7659	90.7611	98.3565	102.793	111.504	178.139		41.4064	69.7772	77.6239	83.1288	88.0431	93.1288	98.1348	103.248	110.218	119.982	175.728		51.686	66.9366	74.9951	78.1248	80.8628	86.7661	91.3035	100.82	104.081	111.935	215.587
167	234.844	43.8492	65.4881	73.8463	81.4835	85.8333	89.5358	92.3677	98.8413	105.586	113.769	183.278		42.5166	70.8907	78.7428	84.5161	89.4904	94.0245	99.7884	104.333	111.472	121.391	180.585		52.153	69.5774	75.6694	78.8882	82.2112	89.9356	92.0739	99.6289	104.392	114.647	219.421
168	236.25	41.0992	65.5634	74.644	82.7507	86.5049	90.6467	94.7301	99.3645	106.78	114.679	187.749		43.7846	71.5716	79.9691	85.4566	90.6619	95.311	101.096	105.562	112.785	122.991	184.978		52.8387	72.1713	75.6419	80.4072	83.3052	89.6543	94.1171	98.8773	106.512	117.016	222.268
169	237.656	38.5848	65.4512	76.1807	83.3342	88.2205	92.1894	95.3427	99.7749	108.289	118.51	191.807		45.5137	72.0048	81.035	86.0782	91.7759	97.0275	101.679	107.143	113.974	124.17	188.602		53.6854	72.1797	77.5337	80.9324	86.4169	91.1956	95.5454	100.157	108.579	119.499	224.087
170	239.062	36.6904	65.2299	76.144	82.6387	89.7016	92.9822	97.251	101.725	109.78	121.406	195.549		47.4458	72.4289	81.9926	86.8929	92.9151	97.7471	102.686	108.499	115.354	125.269	191.222		54.6532	71.3043	79.6748	82.464	87.4472	92.8731	96.4141	100.499	110.638	122.647	224.394
171	240.469	35.3101	64.8846	77.9734	83.7013	89.278	94.6707	98.07	103.719	110.066	123.263	198.839		49.4737	73.4827	82.5268	87.6593	93.5662	98.6219	103.955	109.695	116.903	126.723	192.919		55.7939	71.4158	80.3228	84.8839	91.2096	95.5627	99.1731	101.594	110.547	124.799	223.252
172	241.875	34.3945	64.93	77.8259	83.4057	89.8392	94.9555	100.615	105.775	111.171	125.045	201.859		48.693	74.4089	82.8348	88.5126	94.4307	99.6379	105.108	110.75	118.158	128.35	193.873		57.1599	71.9906	80.8321	85.6371	90.4391	98.1357	99.84	104.429	110.302	125.815	220.558
173	243.281	33.9976	64.7102	78.3588	84.2314	90.5159	96.4286	102.004	107.019	115.331	127.632	204.563		48.6167	75.0458	83.3126	89.6966	95.1179	101.033	106.233	112.102	120.117	130.236	194.189		58.8499	73.8541	80.8844	88.1135	92.3323	99.6324	102.834	105.731	114.877	125.336	216.069
174	244.688	33.9367	65.2131	77.7537	85.6247	92.3058	97.6912	102.261	108.326	118.076	130.05	206.919		48.9387	75.8539	84.3042	90.5466	95.8636	102.192	107.221	113.759	122.034	133.089	194.522		60.904	75.0054	80.8942	90.2872	94.646	100.628	104.545	108.965	116.91	126.425	209.802
175	246.094	34.2905	66.2338	76.8496	85.1936	92.9142	98.537	103.58	109.803	119.649	132.566	209.132		48.0481	77.3388	85.3164	91.2536	97.7004	103.372	108.874	115.388	123.967	136.313	196.527		61.4311	75.794	81.0096	90.8207	95.8637	102.056	106.652	111.387	120.435	128.548	202.249
176	247.5	34.8327	68.1937	77.7703	86.6437	94.1038	98.4506	106.617	111.697	121.256	134.039	210.91		47.291	77.8808	85.965	93.0834	98.584	104.552	110.507	117.947	126.062	138.483	198.268		61.496	76.4135	81.3676	91.1713	97.8706	102.323	108.862	114.273	124.942	131.999	193.557
177	248.906	35.585	69.773	79.0521	87.6413	94.4532	100.564	108.569	114.176	123.63	138.385	212.39		46.7716	78.5669	87.2588	94.4188	100.525	106.034	112.369	120.326	128.344	140.593	199.596		61.7903	77.0357	82.0201	94.5122	100.699	103.608	109.988	117.217	127.142	134.636	184.16
178	250.312	36.3424	71.5472	79.8397	89.4441	94.6484	103.691	109.163	115.78	125.958	141.506	213.706		46.4269	79.7739	88.8296	95.575	102.459	108.012	114.603	121.752	131.106	143.516	200.59		62.3392	77.4039	83.0551	95.0521	102.139	106.399	110.826	120.681	130.912	140.984	174.665
179	251.719	37.116	72.3069	80.8309	89.9421	97.2853	105.375	111.338	116.753	128.379	143.507	214.882		46.3899	81.5501	90.4345	97.1352	104.112	110.149	116.36	123.847	133.474	146.261	201.218		63.2109	76.2935	84.403	95.251	104.368	110.065	112.426	123.224	133.008	144.63	165.258
180	253.125	37.9101	73.309	82.3313	91.0388	99.1262	106.538	112.055	120.097	131.024	146.078	215.938		46.5461	82.7975	91.4961	98.9331	106.139	112.771	118.47	126.318	136.009	149.36	201.458		63.7917	79.0736	86.075	96.1908	107.071	112.862	114.56	124.24	136.218	148.39	156.509
181	254.531	38.6578	74.9798	84.4158	90.6095	101.591	107.92	113.186	122.271	131.988	149.995	216.68		46.942	84.2084	93.5849	100.902	108.526	114.946	121.028	128.847	138.742	152.099	201.249		63.749	79.9918	88.2149	97.4353	109.718	114.48	118.638	126.789	139.035	148.847	161.223
182	255.938	39.4829	77.3442	85.7693	92.4833	102.314	107.895	115.112	122.982	134.819	151.503	217.272		47.8901	86.1262	95.1878	103.373	110.812	117.502	123.889	130.631	141.003	154.81	200.722		64.1095	80.1155	90.1622	97.9402	112.228	116.016	121.201	129.267	142.148	150.109	166.91
183	257.344	40.5261	78.8336	87.6201	94.9815	103.751	109.455	116.574	125.489	138.323	156.336	217.568		49.2801	87.4952	97.5342	105.906	112.821	119.888	126.363	133.524	142.983	157.314	199.774		64.7788	80.2148	92.3674	101.006	114.063	118.853	123.019	133.162	145.821	153.919	171.966
184	258.75	41.4761	80.7234	89.885	97.5103	103.786	110.471	118.791	127.656	140.191	158.768	217.572		51.0624	89.0082	99.9225	107.711	115.298	122.649	128.652	136.375	145.738	159.922	201.29		65.7272	83.1219	94.988	104.544	117.879	120.122	126.889	135.553	147.071	157.947	176.747
185	260.156	42.5288	83.1468	92.0511	99.4956	104.608	112.545	121.822	129.558	140.942	158.853	217.328		53.3664	90.1652	102.497	110.541	117.708	125.187	131.368	138.448	148.094	161.14	204.233		66.1786	86.055	98.498	108.66	118.92	122.694	128.753	140.001	147.119	163.296	181.343
186	261.562	43.5579	84.8791	93.6027	100.635	106.966	113.971	122.056	132.26	142.65	159.869	216.658		56.0007	92.4511	104.596	112.57	120.054	127.274	133.809	140.914	150.876	163.555	206.793		67.398	89.9615	102.089	112.764	120.457	125.64	129.261	144.052	147.72	167.809	185.489
187	262.969	44.9529	86.4794	96.3888	103.408	109.388	115.695	123.29	134.19	145.504	162.989	215.944		58.6785	95.1868	106.997	114.867	122.923	130.03	136.16	143.241	152.919	165.362	209.013		68.9351	94.4833	105.57	116.014	122.467	127.14	131.262	144.707	150.012	172.071	189.304
188	264.375	46.4675	87.5817	98.0127	104.971	111.004	119.093	124.29	136.236	146.636	165.644	215.153		59.7293	97.2778	109.095	117.22	125.287	131.614	138.379	145.146	154.937	167.486	211.155		71.0954	97.1169	108.243	116.53	125.494	128.472	135.53	146.593	152.873	176.002	192.845
189	265.781	48.0761	88.9412	99.8931	106.979	112.622	119.89	125.058	137.578	149.151	167.507	214.107		61.3827	99.5289	110.978	119.585	127.605	133.31	140.682	147.897	156.075	169.324	212.812		73.4058	101.484	110.64	119.38	126.508	129.738	138.492	147.567	155.144	179.946	196.145
190	267.188	50.0002	91.2158	101.421	108.621	115.431	120.889	128.908	138.572	150.498	168.83	212.98		63.3761	102.385	112.716	122.288	129.259	135.663	143.048	150.611	157.676	171.093	213.789		73.2304	106.371	112.999	121.148	126.832	133.288	143.241	146.466	158.198	182.882	199.103
191	268.594	52.0731	94.3776	102.977	111.113	117.842	122.786	130.571	139.79	151.991	169.272	211.606		62.8649	104.234	115.196	124.325	131.231	137.887	144.491	152.225	159.266	172.838	214.895		72.9778	110.991	116.75	123.398	129.745	135.612	144.1	151.674	161.45	184.757	201.913
192	270	54.4607	96.6323	105.086	113.205	119.702	124.854	132.85	140.488	153.133	171.223	210.101		62.6641	106.07	117.462	126.167	133.513	140.037	146.2	153.057	161.995	173.749	215.561		72.6817	112.786	118.443	123.712	131.841	136.806	145.417	153.105	164.131	186.116	204.596
193	271.406	56.9671	99.8958	106.919	114.712	122.538	127.514	134.4	142.329	155.44	174.944	208.323		62.9937	108.262	119.579	127.735	135.326	142.013	147.477	155.015	163.561	175.32	215.073		72.3552	112.692	120.366	126.167	132.911	140.033	146.299	154.565	166.111	187.148	206.843
194	272.812	59.5447	100.888	109.536	118.515	123.82	129.876	135.256	144.748	156.379	175.53	206.366		63.4961	110.012	121.366	129.079	136.962	143.256	149.236	156.142	164.643	176.174	217.274		71.9367	112.46	121.421	128.668	133.395	140.384	148.067	157.201	168.65	187.439	208.989
195	274.219	62.1675	101.93	111.731	121.888	126.04	132.234	137.213	146.399	157.551	172.614	204.941		64.0532	112.317	123.121	130.811	137.962	144.472	150.765	157.963	165.748	177.268	220.36		71.5161	112.038	123.474	130.435	135.117	140.928	149.424	159.678	170.068	187.432	210.579
196	275.625	62.2117	104.213	113.346	124.201	128.308	133.989	140.843	146.726	156.89	172.905	205.705		64.6325	113.54	124.758	131.594	139.63	145.452	152.133	158.59	166.417	178.759	222.667		71.2672	112.681	124.652	132.859	136.705	141.371	150.957	161.769	170.547	187.188	211.694
197	277.031	61.5091	106.202	114.966	125.614	130.964	135.985	142.013	147.729	159.847	173.045	206.013		64.7985	116.072	126.149	133.803	140.579	146.51	153.117	159.229	167.35	180.322	223.198		71.0437	114.141	125.155	133.493	137.818	141.189	154.443	165.737	170.748	184.453	212.384
198	278.438	61.1114	105.951	117.758	126.452	132.517	138.351	142.994	148.734	159.827	171.383	205.733		64.5868	116.733	127.501	135.273	141.606	147.316	153.226	160.429	168.305	181.393	222.009		70.9155	113.024	127.423	134.962	136.969	142.261	155.982	165.164	173.502	184.284	213.931
199	279.844	60.9691	106.582	119.427	127.749	136.055	139.275	143.482	149.461	161.013	172.814	205.073		63.8556	116.879	128.359	136.814	142.285	148.011	153.709	161.185	169.266	182.941	223.368		70.8462	114.451	127.415	134.458	137.507	145.146	157.671	164.689	174.768	185.112	215.454
200	281.25	60.9443	107.156	121.935	129.759	136.138	140.962	144.784	150.649	158.416	173.354	203.859		62.7112	118.438	129.277	137.229	142.618	148.714	153.838	161.471	169.378	182.078	227.442		70.8925	118.583	127.394	133.28	139.543	147.758	157.366	164.546	176.907	186.051	216.357
201	282.656	61.0659	109.348	120.276	131.67	135.449	141.524	145.702	151.317	157.721	173.401	202.263		61.1022	118.987	129.97	137.692	143.645	148.814	154.062	162.092	169.755	182.024	230.143		70.8199	121.149	127.022	132.309	138.348	152.15	156.761	162.729	176.18	187.272	216.664
202	284.062	61.3893	110.015	121.669	129.228	135.851	141.234	146.414	151.606	158.651	172.838	202.267		59.0754	119.892	129.991	137.542	144.149	148.715	154.407	161.824	169.922	181.241	231.558		70.7089	117.187	128.72	133.785	137.277	150.281	158.688	164.267	174.8	187.183	216.551
203	285.469	61.9851	107.971	121.819	129.183	135.099	141.125	146.547	150.91	159.192	171.048	201.994		56.6826	120.177	130.018	138.31	143.957	148.347	154.32	161.828	169.646	181.303	231.548		70.4636	114.07	126.661	134.565	138.053	149.596	159.842	166.875	173.293	189.759	215.728
204	286.875	62.687	108.491	121.269	129.205	134.035	140.472	144.997	151.901	158.133	167.683	201.328		53.7957	118.985	130.296	137.429	143.644	148.537	153.947	161.613	168.667	181.245	230.218		70.1429	115.135	126.89	132.359	139.386	148.495	158.59	166.4	173.984	191.323	214.394
205	288.281	63.5045	107.734	121.043	128.09	132.51	140.117	145.49	151.444	157.569	167.477	200.134		50.8461	117.378	129.708	136.348	143.481	148.214	154.085	159.722	168.28	180.146	227.345		69.7709	117.289	127.114	131.114	137.278	147.755	159.071	168.55	174.859	192.298	212.388
206	289.688	64.5196	105.904	118.064	125.217	131.729	138.059	144.674	151.05	156.019	167.339	198.341		48.2469	115.619	127.664	136.056	142.419	147.427	152.805	158.995	167.372	179.171	223.304		69.6391	117.094	124.162	129.482	137.451	148.724	158.866	164.179	175.61	193.857	209.794
207	291.094	65.5904	103.678	115.972	122.013	130.658	137.545	141.536	149.783	155.778	164.521	196.027		46.0519	113.895	125.456	133.999	140.695	146.177	152.349	158.041	166.431	177.392	223.705		69.5853	115.144	123.999	128.019	136.878	146.902	157.609	162.42	175.343	194.848	206.81
208	292.5	66.7932	104.384	115.256	119.799	128.167	135.669	140.201	146.898	154.377	163.623	193.004		44.6056	111.955	123.498	132.405	138.87	144.581	150.841	156.671	164.269	176.826	225.62		69.6604	115.049	121.501	126.11	134.021	144.557	152.515	162.514	173.687	195.149	203.169
209	293.906	68.0148	100.53	111.356	119.895	124.678	133.19	138.943	144.265	152.727	161.988	189.312		43.8635	109.86	121.253	129.655	136.51	142.177	148.675	155.48	162.215	173.92	226.818		70.0909	114.596	120.211	123.774	130.611	139.975	149.393	159.553	172.966	194.065	202.249
210	295.312	65.7766	97.1113	107.815	118.163	123.191	130.073	134.908	142.246	150.369	159.819	185.045		43.9647	105.742	118.375	127.341	133.571	140.354	146.469	153.263	160.775	171.811	227.55		70.8029	113.138	117.397	123.879	127.904	138.601	149.277	158.288	172.873	191.918	200.753
211	296.719	62.752	93.3606	105.64	114.573	121.551	127.463	133.221	139.678	148	162.049	183.537		44.5386	102.922	115.543	123.989	130.712	137.457	143.492	150.647	158.337	168.632	227.671		71.6529	108.625	114.655	118.572	126.87	138.701	148.94	156.106	172.207	190.006	198.503
212	298.125	60.1247	89.8642	103.146	110.529	118.249	123.699	130.168	138.317	146.411	160.087	182.118		45.5952	98.7368	111.722	120.426	127.664	134.212	140.652	147.202	155.82	166.592	227.067		70.0635	103.463	112.258	113.89	124.457	135.502	147.008	153.795	170.683	185.872	195.546
213	299.531	57.6442	86.8948	98.1488	108.514	113.717	119.382	128.288	136.315	143.828	157.959	181.69		46.7358	94.7684	107.585	116.107	123.877	129.836	136.982	144.418	152.453	164.877	225.599		67.5463	98.9438	106.556	110.777	119.636	138.715	143.437	150.791	168.332	180.994	192.079
214	300.938	55.6675	84.0401	95.2607	103.932	110.354	116.297	125.51	131.897	143.14	155.606	180.655		47.8796	90.6819	103.476	112.416	119.678	126.433	132.61	140.776	148.831	163.125	223.301		65.2874	94.2472	102.509	107.955	115.058	137.087	144.092	147.785	165.033	177.76	190.143
215	302.344	53.9964	80.958	91.8864	99.3699	106.965	111.89	121.891	128.084	138.976	152.82	178.201		49.022	87.3722	99.8006	108.018	114.966	122.13	129.078	136.602	145.189	159.45	220.016		63.3441	89.417	98.8651	105.391	111.335	130.93	141.57	145.02	160.949	173.233	187.289
216	303.75	52.4623	78.4007	88.6532	95.5081	103.744	108.668	118.487	124.251	134.652	149.86	176.448		48.7069	84.3653	95.7941	102.93	110.658	117.751	124.473	132.203	141.62	155.356	215.891		61.7209	83.9213	95.5115	102.752	108.957	128.039	137.692	145.239	154.982	165.978	183.442
217	305.156	51.1018	76.294	85.4671	92.4763	99.6258	104.937	114.574	121.838	130.781	144.044	174.824		46.8825	80.6896	91.9224	98.8317	105.828	112.909	119.981	127.897	137.119	150.382	210.646		60.2811	80.4736	92.235	99.8229	104.514	124.997	132	143.241	150.044	159.147	179.203
218	306.562	49.6887	73.8688	82.2519	88.8972	95.5578	101.573	109.741	116.301	125.493	140.296	171.845		45.107	78.1255	88.0888	94.7772	101.398	108.368	115.9	123.575	132.502	145.912	204.288		59.0029	79.0249	89.0833	96.0191	99.9288	119.651	126.161	140.208	144.216	153.43	176
219	307.969	47.9685	71.5055	79.0786	85.4358	92.0531	98.3288	104.719	113.078	121.8	136.152	167.341		43.7287	75.2846	84.4724	91.1603	97.7567	104.171	110.969	118.818	128.78	140.731	197.033		57.918	77.0898	86.0326	92.3061	96.7179	114.413	122.908	134.98	141.531	146.552	171.964
220	309.375	46.4899	69.3003	76.1197	82.3545	88.9344	96.1341	100.969	107.971	118.817	129.673	161.418		42.5333	72.6127	81.4712	87.0749	93.8954	99.8111	106.295	114.414	123.858	135.639	189.086		56.9905	74.8121	83.1131	89.0088	94.3157	109.521	119.691	127.479	133.782	145.161	167.292
221	310.781	45.2819	66.6558	73.8767	79.0411	85.3487	91.8278	97.6622	104.149	115.483	123.79	156.664		41.5276	70.0552	77.5477	83.8944	89.837	95.6393	101.601	109.768	118.995	130.555	180.571		56.2038	72.7051	79.7319	85.4424	92.2173	104.282	115.976	120.803	126.925	144.358	164.419
222	312.188	44.2211	64.5093	71.3896	76.3268	82.286	87.3513	94.0054	100.374	111.34	119.682	153.074		40.6412	67.2462	74.5533	80.625	86.4191	92.1756	97.6341	105.056	113.551	125.826	178.687		55.3337	70.9352	77.6353	80.9703	89.6025	99.2798	110.412	113.812	120.409	141.124	162.94
223	313.594	43.3527	62.2664	68.9976	74.2257	79.1432	83.2224	90.2288	95.4774	106.499	115.346	148.457		40.0757	64.6056	71.6529	77.4128	82.786	87.9147	93.864	100.776	109.167	120.827	176.083		54.3031	68.4876	75.0804	78.4395	87.7288	95.69	104.36	107.821	114.898	135.327	160.247
224	315	42.6094	59.711	66.4947	71.5975	76.5758	80.3276	86.7247	91.7407	101.94	111.65	143		39.5679	62.3221	69.3694	74.7702	79.5074	84.4827	90.0346	96.8548	104.407	116.443	174.11		53.1742	65.441	72.9172	76.2577	84.9973	91.3213	98.1958	101.826	109.325	128.922	156.33
225	316.406	42.0262	58.1198	64.4597	68.1286	73.65	77.257	82.287	88.6973	96.9961	108.402	137.165		37.8181	60.2811	67.0721	71.6719	76.4986	81.4218	86.6985	93.0909	99.999	111.772	173.556		52.0249	63.4049	71.1616	73.7496	81.9207	87.1639	91.7406	95.6154	103.883	125.383	152.974
226	317.812	41.5681	56.0853	61.7107	65.7181	70.7335	75.1388	78.6492	85.0232	93.762	105.048	131.168		36.1265	58.4616	64.636	69.345	73.5297	78.7807	83.7847	89.0869	96.0293	106.999	172.154		50.8634	62.0975	68.7699	72.8328	79.3601	83.9602	86.1727	90.7894	98.6888	121.797	151.803
227	319.219	39.8722	54.186	59.1096	63.9845	67.9397	72.0143	75.7076	81.8041	89.6404	100.187	125.038		34.8229	56.7273	62.4765	67.0861	70.8181	75.5816	81.0338	85.5107	91.9178	102.582	169.64		49.6343	61.0084	66.1294	71.0847	75.8229	79.0564	82.3047	86.6488	94.0955	114.109	150.339
228	320.625	38.3705	52.4226	57.1361	61.5255	65.2544	69.2269	73.1305	79.3916	85.3179	95.9301	118.834		33.9669	54.8915	60.5847	64.5647	68.393	72.9277	78.0257	82.0886	88.1081	98.9751	166.113		48.5031	59.9424	63.6364	68.946	73.093	75.321	78.7605	82.8615	89.7771	106.264	148.522
229	322.031	36.8799	50.7042	55.5536	58.8281	63.0915	67.327	70.4246	76.2307	82.3965	91.715	112.744		33.6173	53.3365	58.7798	62.4353	66.061	70.2577	75.1391	78.9941	85.1321	95.219	161.61		47.3225	58.2995	61.4836	66.8881	69.764	72.8219	75.1136	79.9322	85.3227	99.0456	146.082
230	323.438	35.5197	49.1403	53.823	57.2621	60.4763	64.5743	67.8045	72.9976	79.6696	89.3435	107.307		33.5201	51.883	56.5604	60.4963	63.9737	67.5287	72.4555	75.9667	81.8599	92.1287	156.057		45.7101	56.29	59.5981	63.9093	66.4459	70.5046	72.5879	76.1555	81.257	93.2562	142.765
231	324.844	34.2978	47.2371	51.5802	54.8163	58.4222	62.0823	66.1779	70.1686	76.0963	85.1428	104.284		33.1915	50.174	54.9374	58.8666	61.9529	65.4393	69.6577	73.1284	78.9022	88.3662	149.693		44.2556	54.0531	58.0301	61.2206	64.2706	68.0882	69.5572	72.7884	77.5158	87.9764	138.315
232	326.25	33.247	45.8741	49.0405	52.8601	56.3433	59.8346	63.6312	67.4152	72.6865	80.7694	100.662		32.6534	48.9338	53.318	57.0115	60.1098	63.2617	67.1347	70.8171	76.2463	84.5635	142.964		43.09	52.501	57.0905	58.9289	61.9819	66.0015	66.8856	72.0178	74.7637	83.2074	132.816
233	327.656	32.4332	44.7587	47.6725	51.3637	53.7534	57.8026	62.035	65.3127	70.1444	77.6289	96.2768		32.4782	47.4466	51.664	55.3377	58.4193	61.2261	64.8415	68.6346	73.4779	80.989	135.894		42.0521	51.269	54.9897	57.0521	60.471	63.42	65.2699	68.5903	72.0683	78.7439	126.501
234	329.062	31.8474	43.8088	46.3247	49.6459	52.332	55.7253	60.1947	62.6523	67.2264	75.0733	91.466		32.1062	46.0183	50.126	53.4266	56.6635	59.4508	62.9659	66.5318	70.8511	78.075	128.557		41.0785	50.169	52.6012	55.332	58.3909	61.0559	63.2124	65.9843	70.2503	74.6951	119.805
235	330.469	31.4073	42.0581	45.0744	48.2099	50.705	54.013	57.1051	60.2075	64.4377	71.8873	86.7435		31.4568	44.6857	48.8193	51.9088	55.0433	57.7004	61.0456	64.1597	68.3735	75.0929	121.241		40.1751	48.466	50.6361	53.862	56.0741	58.8073	60.2221	63.1595	67.6151	71.3351	112.986
236	331.875	31.26	40.2009	44.1502	46.619	49.5489	52.2653	54.9321	58.1858	61.987	69.4727	86.4986		30.9172	43.4198	47.5066	50.4083	53.396	56.025	59.1797	62.2712	66.2636	72.9159	114.225		39.2556	47.0024	49.1285	52.1176	54.5201	56.4447	58.023	60.8752	65.917	70.7129	106.326
237	333.281	31.1135	38.827	42.9734	45.2172	48.4349	50.6736	53.3042	56.0516	59.8888	67.9204	85.9937		30.6205	42.1615	46.4872	48.967	51.846	54.6263	57.1428	60.4883	63.9581	70.8274	110.987		38.369	46.0214	48.2422	50.1152	52.6677	54.5309	55.2223	59.0435	64.0023	70.1858	100.307
238	334.688	30.9589	37.4609	42.1362	44.1155	47.3	49.0738	51.3137	54.7234	58.2231	65.4095	85.3632		30.4801	41.0436	45.1546	47.6814	50.4576	53.1977	55.5494	58.6326	62.2114	68.3676	112.022		37.4655	44.5626	47.3775	48.6867	50.7604	52.3805	53.8225	56.4185	61.2994	69.0485	94.7911
239	336.094	30.784	36.6408	41.3225	43.1277	45.7968	47.4961	49.842	53.3725	56.8012	61.9503	84.1744		30.4921	40.0963	43.6379	46.4704	49.1713	51.7474	53.9418	56.736	60.4126	66.2612	112.326		36.7623	43.1918	46.535	47.4875	49.5727	50.4976	52.4746	54.9364	59.2544	66.3949	89.7591
240	337.5	30.784	36.5043	40.1402	42.4511	44.4387	46.1871	48.4225	51.3759	55.2436	60.242	82.6299		30.6487	39.2583	42.7856	45.4427	47.6977	50.407	52.5099	55.1508	58.977	64.291	112.116		36.0584	41.8228	45.0137	46.0713	48.3337	49.3604	50.9027	53.866	58.3901	64.8841	84.9262
241	338.906	30.8388	36.5305	39.2299	41.8026	43.7869	45.4344	46.7329	50.1199	53.7779	58.6572	80.67		30.6619	38.4692	41.6259	44.571	46.682	48.9871	51.0515	53.825	57.3402	62.6402	111.822		35.7077	40.8585	42.8465	44.6721	47.0344	48.4625	49.4637	52.2156	57.0581	64.0599	80.4632
242	340.312	30.5941	35.7536	38.6968	41.1375	43.0373	44.4609	45.5282	48.2405	51.3523	56.4394	78.4239		30.4143	37.88	40.6849	43.6755	45.6836	47.6582	49.8092	52.4232	55.9638	61.1156	111.434		35.5237	40.3638	41.7827	43.6545	45.7671	47.4938	48.8849	50.4763	55.7078	63.1003	76.5604
243	341.719	30.5198	35.5414	37.8462	40.571	42.4421	43.2575	44.6273	47.004	50.463	55.0101	75.6577		30.3599	37.2582	40.195	42.8563	44.702	46.7247	48.8829	50.9959	54.677	59.8086	111.038		35.3605	39.0655	40.5816	42.9168	44.4533	46.4716	47.3498	50.1271	55.0652	62.1492	75.2926
244	343.125	30.5773	35.2899	37.2375	40.1652	41.6216	42.6456	43.5991	46.1054	49.6045	54.6013	72.5495		30.3641	36.651	39.6955	42.0486	43.9269	45.8308	48.0307	50.0116	53.3829	58.8349	110.625		35.245	38.0434	40.0931	42.293	43.6019	45.1787	46.3312	50.0465	55.0256	61.214	76.046
245	344.531	30.7591	34.8735	37.0537	39.2806	41.1306	41.9441	43.1497	45.0019	48.5754	54.9723	69.1184		30.3307	36.2157	39.261	41.3693	43.2636	45.1253	47.1133	49.1885	52.3907	57.6086	110.598		34.6137	37.282	39.7825	41.4612	43.1411	43.8907	45.3691	49.2829	55.1331	60.4717	76.1977
246	345.938	30.5332	34.7534	36.898	38.666	40.4787	41.6055	42.7814	44.6576	47.5591	53.5459	65.4572		30.4913	35.8361	38.8552	40.8746	42.7688	44.6209	46.4473	48.5363	51.3034	56.8055	113.245		33.4498	36.6875	39.337	40.8697	42.4202	43.0571	44.8243	48.5343	55.331	59.9624	75.8875
247	347.344	30.4811	34.6894	36.7314	38.6928	40.0221	41.2671	42.5507	44.4786	46.8928	52.0414	64.018		30.4721	35.3588	38.3559	40.3396	42.3279	44.1389	45.9663	47.8975	50.7966	56.0425	114.833		32.6195	36.5483	39.0809	40.3934	42.0479	42.6197	44.2907	47.62	55.6082	59.765	74.8713
248	348.75	30.4545	34.5195	36.5979	38.3807	39.2148	40.9239	42.1269	44.009	46.3748	51.1105	67.7061		30.3599	35.2897	38.0976	40.021	41.7899	43.6437	45.4906	47.5977	50.1628	55.7233	115.548		31.9999	36.5254	38.7446	39.9576	41.4941	42.5869	43.9499	46.048	55.7733	59.4876	73.8525
249	350.156	30.4545	34.3948	36.3982	38.0282	39.0892	40.9374	42.1859	43.8297	46.0309	51.3327	71.4638		30.3121	35.1358	37.9288	39.9871	41.6048	43.5598	45.239	47.3775	49.9623	55.2695	115.963		31.9343	36.5764	38.3224	39.5941	41.1551	42.4821	43.662	45.4059	55.3466	58.9947	72.8887
250	351.562	30.4668	34.3672	36.5258	37.809	39.405	40.6216	42.2191	43.578	46.3001	51.2841	74.7587		30.3081	35.1441	37.7852	39.8036	41.4004	43.3935	45.2313	47.3034	49.8291	54.7878	116.207		32.1122	36.7623	38.2163	39.6979	40.9513	42.1387	43.7185	45.5895	54.56	58.6201	72.1451
251	352.969	30.5182	34.5776	36.229	37.812	39.4262	40.9025	42.1115	43.8754	46.1923	51.7254	77.7948		30.2058	35.1238	37.6464	39.8561	41.4276	43.4613	45.2508	47.184	49.6595	54.9741	116.448		32.3925	37.0823	38.3959	40.2774	40.9289	41.8215	44.2832	46.0525	53.7127	58.2781	71.3956
252	354.375	30.5835	34.3771	36.3301	37.7608	39.6588	41.1114	42.6529	43.9233	46.399	52.1619	80.4714		30.2112	35.326	37.8201	39.9871	41.5791	43.7069	45.3236	47.2853	49.9619	55.2334	116.567		32.8161	37.6163	38.3763	40.2375	40.9553	41.5933	44.374	47.1057	53.7988	58.1589	70.692
253	355.781	30.6489	34.0271	36.469	37.9246	39.741	41.0939	42.8226	44.562	46.8187	53.0564	82.9178		30.4147	35.4103	37.9729	40.049	41.9609	44.0556	45.6734	47.5923	50.4515	55.9467	116.091		32.9166	38.1327	38.5749	40.2167	40.7876	41.9711	44.8547	48.6249	54.1186	59.0235	69.9754
254	357.188	30.6636	34.4946	36.6603	38.5259	40.0249	41.1779	43.6161	45.0448	46.907	53.8931	84.9784		30.5879	35.6439	38.196	40.2436	42.3298	44.3393	46.0588	48.1251	51.26	55.9717	114.762		32.6316	38.3695	38.9199	40.2456	40.9856	42.4252	45.5977	49.8686	54.6108	59.8806	68.9757
255	358.594	30.6893	34.8122	37.0828	38.7945	39.9929	41.7335	43.7815	45.9014	47.5762	54.5711	86.4476		30.7283	35.9594	38.6187	40.5469	42.8171	44.7843	46.5961	48.7909	51.863	56.2454	112.406		32.5873	38.7483	39.6532	40.3432	41.2297	42.9894	45.9767	50.553	55.128	59.002	67.8835
256	360	30.9387	35.1377	37.5754	39.292	40.5012	42.4528	44.2351	46.8002	48.3843	55.4068	86.9841		30.8508	36.035	39.017	41.081	43.1919	45.2671	47.2963	49.5096	52.426	56.906	112.035		32.7563	39.0502	40.2485	40.7159	41.4543	43.4763	45.7511	50.181	55.7663	58.4838	66.7424

## Sheet: AgeGroup3
		Age Group3 Disc:Small												Age Group3 Disc:Average												Age Group3 Disc:Large
Angular_point	Degree	Q0	Q10	Q20	Q30	Q40	Q50	Q60	Q70	Q80	Q90	Q100		Q0	Q10	Q20	Q30	Q40	Q50	Q60	Q70	Q80	Q90	Q100		Q0	Q10	Q20	Q30	Q40	Q50	Q60	Q70	Q80	Q90	Q100
1	1.40625	31.705	35.9271	37.9757	39.9828	42.1506	45.2195	47.3086	49.5481	51.092	56.5302	75.9612		30.7617	35.9785	39.2006	41.1547	42.8303	44.6385	46.7128	48.8073	51.8399	57.6557	110.219		35.214	40.7699	42.0069	44.7196	47.5261	51.0707	53.058	54.9096	56.7964	60.377	96.8001
2	2.8125	32.7346	36.3048	38.4788	40.6296	42.5181	45.7296	48.2938	50.2188	52.4326	57.3683	73.6254		30.5155	36.4687	39.4595	41.7344	43.5966	45.235	47.2828	49.5383	52.7649	58.0476	104.984		34.9758	41.4799	42.9872	45.4824	48.5583	51.7524	54.2406	55.8673	58.0787	60.4961	96.2023
3	4.21875	33.96	36.6492	38.8422	41.1741	43.2831	46.3232	49.0445	51.0232	53.2594	58.2784	72.6184		30.3291	36.9831	40.1671	42.6504	44.3517	46.1978	48.0158	50.252	53.6846	58.0889	98.8602		34.8642	42.4142	43.9754	46.5046	48.7778	52.803	55.051	57.1586	58.3644	60.9485	96.0625
4	5.625	34.7134	37.3643	39.5263	42.3379	44.2664	46.73	50.4808	51.5782	53.114	59.4749	71.8854		30.2269	37.731	40.817	43.4103	45.0446	46.9541	48.889	51.0143	54.4103	58.6021	92.4481		34.9694	43.2957	45.2509	47.2989	49.9621	53.6042	56.7313	58.3702	59.6899	61.4204	96.5643
5	7.03125	35.495	38.1612	40.2787	43.1794	44.3516	47.1083	49.8268	52.4473	54.4509	59.9559	71.4241		30.2277	38.3913	41.5182	44.0242	45.7854	47.9125	49.8107	52.0817	55.1326	59.5787	99.1904		35.1822	44.4321	46.0918	47.9268	50.7701	54.5786	58.4885	59.2325	61.2192	62.2552	97.3092
6	8.4375	36.2065	38.6102	41.3585	43.9231	44.7331	47.5276	50.736	53.6508	54.9062	60.3854	71.1647		30.3245	39.1536	42.4016	44.7699	46.7608	48.6453	50.811	52.9089	55.7403	60.4293	104.261		35.6907	45.4931	47.083	48.9302	51.6184	55.3768	59.3555	60.3632	61.7977	62.9837	97.6773
7	9.84375	36.7117	39.043	41.9191	44.1828	45.4096	48.5981	51.7213	54.7737	55.775	60.2735	72.5091		30.5337	40.0851	43.0981	45.6077	47.7912	49.4675	51.7576	53.8132	56.6743	61.5703	108.553		36.0834	46.2993	48.1183	50.0211	52.9048	56.3368	59.4873	61.5874	62.017	64.2856	96.9239
8	11.25	37.197	39.7689	42.3259	44.8669	46.369	49.4367	52.5488	55.7139	56.725	60.7721	74.5906		30.9345	40.8043	43.6669	46.5299	48.4275	50.6527	52.7418	54.6224	57.7165	62.0926	111.772		36.4875	47.2363	49.2467	51.1843	53.6704	56.8037	59.9946	62.2058	63.3594	65.8485	95.1254
9	12.6562	37.5318	40.6239	42.6346	45.2924	47.3419	50.2512	53.1569	56.3212	57.9068	61.4779	76.7981		31.5362	41.3812	44.7228	47.3749	49.4439	51.6873	53.6439	55.8264	58.5698	62.8652	113.501		37.0768	48.0637	50.727	52.3702	54.3413	57.5064	60.053	62.8974	64.1652	67.3258	92.3836
10	14.0625	37.9422	41.5001	43.304	46.0378	48.2344	51.1224	54.0213	57.4269	58.7044	61.4989	78.9753		32.3531	41.9627	45.7807	48.2486	50.0033	52.8487	54.459	56.7523	59.4751	63.4964	112.803		37.7598	48.7688	51.9529	53.4616	55.0304	58.5303	61.3435	63.2144	64.9903	68.7986	89.2231
11	15.4688	38.4411	42.5513	43.9166	46.8387	49.1701	52.1002	55.4016	58.2263	59.6842	61.9837	80.6748		33.4703	42.6666	46.6194	49.0514	51.2148	53.5586	55.5371	57.6496	60.4106	64.6622	109.118		38.6578	49.0865	52.6389	55.205	56.2676	59.0813	62.4055	63.7843	66.0883	70.227	85.9308
12	16.875	39.0597	42.9367	44.7316	47.164	50.0179	53.0475	56.2404	58.4064	60.4524	62.1211	81.9759		33.5518	43.2909	47.1875	49.8521	51.9874	54.5692	56.6257	58.7443	61.3608	65.8651	103.303		39.7442	49.3023	53.5491	55.7125	57.6978	59.5705	63.6775	64.4774	67.3342	71.6026	82.5663
13	18.2812	39.5587	43.5376	45.6742	48.3347	51.1077	53.9509	56.5111	59.2339	61.0676	63.0331	82.6687		33.6106	44.1152	48.1215	50.7687	52.9476	55.4136	57.6454	59.5687	61.9822	66.5921	95.7085		40.9236	49.7625	54.5811	55.9028	58.734	61.668	64.5038	65.5666	68.2812	72.9336	80.6788
14	19.6875	39.9713	44.128	46.8886	49.3568	51.84	54.9652	57.3405	59.9179	61.8052	64.4622	82.7236		33.7682	44.7577	48.9614	51.6577	53.8233	56.4456	58.7226	60.6119	62.8563	68.4505	96.685		42.1111	49.7501	55.5234	56.7388	59.6361	63.2275	66.0234	66.7608	69.2958	74.098	82.5438
15	21.0938	40.701	44.6559	48.2632	50.0257	52.6704	55.9265	58.2808	60.1688	63.152	66.6157	82.1855		33.7483	45.573	49.8979	52.4444	54.9301	57.3964	59.7481	61.6072	63.9503	69.5579	99.2211		43.361	50.4823	56.2074	58.2042	60.168	64.1213	67.6074	68.3465	70.1882	73.4777	84.5529
16	22.5	41.4414	45.1073	48.9449	51.0389	53.1618	56.4285	59.1813	60.5031	63.8942	68.8212	81.4582		33.2282	46.7454	50.6089	53.4597	55.6608	58.3603	60.6091	62.5885	65.4231	70.6997	101.419		44.4519	51.8679	57.034	59.0765	61.8277	64.7375	68.4288	69.6526	71.1481	74.6767	86.668
17	23.9062	42.5032	45.6496	49.7698	51.6137	54.6237	57.5336	59.7661	61.3415	64.421	70.8751	80.5513		32.9239	47.603	51.6077	54.4113	56.7745	59.5091	61.6327	64.0754	66.6237	71.9487	103.188		45.2974	53.2431	57.8522	59.9531	61.4596	65.3893	69.4952	71.1865	72.5607	76.1306	88.5635
18	25.3125	43.469	46.4177	50.2335	52.4308	55.7213	58.534	59.8335	62.5473	64.9758	72.1245	79.7706		32.5792	48.7253	52.3438	55.3342	57.5545	60.3662	62.7935	65.0492	67.7284	73.264	104.486		46.1477	53.7804	56.8787	60.5921	62.309	66.5676	70.789	72.8682	75.1369	77.7593	90.5914
19	26.7188	43.7101	47.2655	50.82	53.2618	56.8043	59.3856	60.8051	64.0766	66.8674	73.0119	80.3947		32.3309	49.4314	53.3674	56.2837	58.5707	61.1421	63.8209	66.4134	69.2568	74.4002	105.432		46.8911	53.933	59.0923	61.7095	63.4463	68.1494	72.103	74.6222	75.7308	79.1547	92.6948
20	28.125	44.1997	47.8619	51.5666	53.8698	58.3964	60.0292	61.9244	65.0104	68.3322	74.4903	81.4503		32.3433	50.0508	54.5071	57.1981	59.6848	62.2863	65.0336	67.6592	70.7541	75.7765	108.766		47.7372	54.9751	61.1827	62.63	64.6422	69.5046	73.5228	76.3033	77.5067	80.8873	94.9403
21	29.5312	44.7554	48.9036	52.9	54.3784	58.1417	60.9189	62.6451	65.4923	69.6928	76.1277	83.8428		32.4296	51.1492	55.5499	58.3272	60.7323	63.4213	66.6026	68.886	72.2502	77.6785	113.209		48.4428	56.4614	62.8156	63.6955	66.0318	71.3151	74.9435	77.5155	79.504	82.8981	97.5737
22	30.9375	45.3823	50.1804	53.8588	55.1674	58.9006	61.9951	63.999	66.7791	70.3564	77.3068	86.3876		32.9015	52.1797	56.4302	59.3476	61.8145	64.5906	67.6098	70.2905	73.7505	78.8712	117.838		48.3953	57.7546	63.4373	64.9341	67.7496	72.8907	76.2666	79.244	81.2019	85.0752	100.553
23	32.3438	45.9338	51.087	54.9468	56.4885	60.3318	63.0804	65.5	67.6351	72.5554	78.8561	88.9361		33.6282	52.951	57.5374	60.469	63.095	65.9694	69.0038	71.9476	75.6138	80.8573	122.437		48.3606	59.4476	64.1276	66.4627	70.0672	74.6188	77.7822	81.1212	82.5924	87.544	103.883
24	33.75	45.9157	51.8039	55.0222	57.5952	61.774	64.1097	66.3538	68.2816	74.1685	80.1363	91.6879		34.582	54.0089	58.268	61.415	64.4702	67.2924	70.42	73.1035	77.3198	82.6145	127.024		48.6189	61.3136	65.8876	68.13	72.6292	76.5581	79.7896	82.4163	84.5175	89.9893	107.525
25	35.1562	45.7095	52.7115	55.5066	59.1738	62.6493	65.6333	66.9711	70.3228	75.75	81.8963	94.5623		35.8144	55.1331	59.3545	62.4374	65.7227	68.5698	71.737	74.6327	79.4118	84.2068	131.416		49.1464	62.8131	66.7127	70.0009	75.2767	77.8954	81.226	83.9898	87.5092	92.45	111.193
26	36.5625	45.6142	53.7434	56.8872	60.4308	62.955	66.222	68.5471	72.0126	76.7185	83.219	97.6257		37.3622	55.8769	60.2108	63.6075	67.2122	69.9433	73.0088	76.3447	81.4587	86.6767	135.433		49.785	64.2846	67.827	72.7485	76.1884	79.0621	84.0283	85.2861	89.3469	95.2365	114.929
27	37.9688	45.6813	54.7087	57.4975	61.7295	64.1803	67.1958	69.7822	74.2351	79.6286	84.5623	100.924		38.454	56.7937	61.2772	64.8256	68.6685	71.403	74.1905	77.8914	83.5372	89.2546	138.848		50.415	65.6435	71.0258	74.727	77.6289	80.6468	86.4672	86.9683	91.3628	98.7417	118.709
28	39.375	45.7496	55.9162	58.3559	62.4628	65.2395	67.8925	70.9471	76.1479	81.1471	85.9096	104.369		38.8392	57.7998	62.3214	66.0429	69.9795	73.0013	75.9856	80.0044	85.1007	91.6497	141.756		51.4279	66.969	73.4256	76.0459	79.8878	82.799	87.9371	90.0305	93.2075	102.663	122.515
29	40.7812	45.899	57.1405	59.7808	63.3966	66.5456	68.9134	72.8799	77.933	83.2359	87.6681	107.836		38.2653	59.0153	63.4153	67.0403	71.3755	74.2945	77.5033	82.1931	86.9865	94.2856	143.845		52.6247	67.7448	73.9535	77.7079	81.855	85.9582	89.8093	93.1298	95.5553	106.194	126.54
30	42.1875	45.984	58.4614	59.9566	64.3279	67.8703	70.5912	75.0551	79.9593	84.2964	89.9077	111.252		37.9421	59.8617	64.9766	68.459	72.7253	75.9911	79.7232	83.9329	88.6356	97.5679	145.282		54.0247	68.1446	72.5163	78.8694	83.0145	88.563	92.3648	94.9261	97.9804	108.938	130.633
31	43.5938	46.173	59.1072	61.9504	65.2154	68.8643	71.5172	77.7007	81.3021	87.1718	92.5668	114.802		37.7186	60.9522	66.0412	69.6659	74.0587	77.6481	81.931	85.7676	91.138	100.686	146.958		55.8036	68.96	74.5563	79.7303	85.7471	90.6479	94.7367	97.7949	102.099	111.686	135.091
32	45	46.4766	59.9581	63.092	65.7482	69.4171	71.9705	78.6111	84.6585	89.5387	94.8623	118.417		37.7623	61.5973	67.1526	71.1183	75.5296	79.6412	83.8668	87.9375	94.1743	103.74	153.597		57.7358	68.8596	76.8397	81.5874	87.0945	92.6906	96.4381	100.941	106.028	114.611	139.598
33	46.4062	46.6385	60.7778	63.8543	67.6155	70.0735	73.7023	78.3888	86.3413	91.9449	97.6693	124.121		37.9036	62.803	68.6298	72.817	77.673	81.2099	85.5912	90.3335	96.641	107.128	160.068		59.2054	69.7386	79.6715	83.4497	88.1717	94.8376	99.2761	104.299	110.049	118.996	144.361
34	47.8125	46.7022	61.7777	64.9643	68.6101	71.2232	75.9324	79.1928	88.5182	95.5463	100.496	129.914		38.1727	64.1894	70.2049	74.1644	78.9919	83.3186	87.7551	93.0895	99.9994	110.004	166.33		60.8684	70.4742	80.9017	85.2074	89.2112	96.5187	101.31	107.513	113.369	122.642	149.269
35	49.2188	46.6302	62.084	65.2545	70.7071	72.1539	77.3297	80.1086	90.479	97.0712	104.102	135.302		38.6862	65.832	71.7883	75.8245	80.9214	85.4755	90.0628	95.1655	103.025	113.396	171.9		59.7812	71.4484	81.3767	87.6638	90.5063	98.73	103.573	110.683	115.793	125.74	154.253
36	50.625	46.4501	62.4431	67.6788	70.9941	74.2824	78.7521	82.5321	92.5665	100.371	110.25	140.209		39.2317	67.0969	73.0693	77.419	82.8716	87.4632	92.4135	98.1646	106.274	117.049	176.895		57.7252	72.613	81.9035	90.2995	94.3163	101.448	106.165	113.741	118.364	130.375	159.307
37	52.0312	46.0942	63.3736	68.7433	72.4832	76.609	81.1692	85.5056	94.3614	103.907	114.594	144.56		39.8468	69.0593	74.5377	79.4953	85.1156	89.7654	95.0426	101.03	109.538	121.763	181.013		55.9186	73.969	82.7603	92.1328	98.5622	104.087	107.68	116.625	121.27	137.177	164.438
38	53.4375	45.7519	63.498	68.3534	75.0669	79.0351	83.2907	88.163	95.932	107.652	117.775	148.119		40.5193	70.6951	76.3389	81.2153	86.8673	92.5224	98.5506	103.757	112.527	125.208	184.261		54.6727	75.6871	83.9672	93.6308	100.71	107.214	108.9	118.5	124.467	142.55	169.444
39	54.8438	45.7759	63.9556	69.6329	76.2807	81.0133	86.2368	91.5956	99.2061	110.653	121.217	150.938		41.2562	72.4946	78.2559	83.3863	89.2745	95.1878	100.995	106.635	116.348	128.41	191.407		54.0484	77.5666	85.5904	95.1657	103.797	108.422	113.236	120.126	125.708	146.89	174.461
40	56.25	45.9468	64.8219	70.863	78.5032	83.7885	88.7506	94.814	105.66	112.983	125.643	152.859		42.1813	74.4978	80.2733	85.9471	91.514	97.5512	104.348	110.257	119.386	133.044	198.505		53.9938	80.0514	87.8121	96.8173	107.039	111.169	116.095	123.486	128.065	150.819	179.152
41	57.6562	46.3966	65.6036	72.3567	79.3377	86.3106	91.6441	97.2539	111.112	116.578	129.238	154.178		43.086	76.1571	82.3773	88.3822	94.2424	100.143	106.799	114.241	122.902	137.38	204.83		54.5532	82.6994	90.6509	98.8349	108.869	115.264	118.719	124.617	133.487	154.394	183.414
42	59.0625	47.2653	66.0644	75.7484	80.2713	89.3547	94.9297	99.6861	116.07	121.416	132.784	155.043		43.7251	77.794	84.6947	90.9946	96.9059	103.431	109.966	118.541	127.434	141.95	210.345		55.7622	85.708	94.1252	101.283	111.605	118.206	122.387	128.753	136.051	156.951	186.97
43	60.4688	48.3862	66.9953	76.9531	82.5445	92.853	98.8478	103.736	119.62	124.052	136.05	155.49		42.3346	79.3721	87.5282	93.7813	100.341	106.436	112.789	122.747	130.964	145.989	214.816		57.5598	88.4473	98.2519	104.209	114.583	119.713	125.445	133.381	138.282	158.173	192.951
44	61.875	49.8122	68.5919	78.4716	85.5744	95.8741	102.717	108.52	123.1	128.816	139.705	158.13		41.63	81.2169	90.4771	97.2921	103.225	109.433	116.175	126.061	135.145	150.773	218.223		59.9861	91.4165	102.598	107.319	117.81	122.188	129.647	137.189	140.883	163.02	200.763
45	63.2812	51.3097	69.87	79.8549	87.797	98.8248	106.479	111.797	127.014	131.517	145.34	161.186		41.7238	83.5169	93.0225	100.298	106.185	113.251	119.639	129.88	138.549	155.43	220.429		62.8925	95.4336	105.572	110.742	118.491	124.512	135.635	140.713	147.974	165.299	208.676
46	64.6875	52.9437	71.9393	82.6421	90.8977	101.827	109.81	116.413	129.231	135.569	150.472	164.952		42.6134	86.6312	95.9675	102.919	110.299	116.911	123.51	133.148	142.167	157.372	221.505		66.2326	98.8578	109.021	115.505	120.729	127.691	140.491	144.846	155.491	167.182	216.215
47	66.0938	54.6568	74.2757	83.4616	93.6195	104.841	112.462	121.383	129.883	140.371	154.622	168.224		44.2647	89.1765	98.9916	106.752	113.382	120.675	127.436	136.706	146.444	159.869	221.57		69.765	102.77	112.825	119.699	124.853	128.84	141.763	148.71	158.707	168.56	223.194
48	67.5	56.4238	76.4591	87.1884	96.7596	107.454	115.144	124.239	130.733	141.663	155.506	171.185		46.8223	91.2548	102.124	109.953	116.328	124.326	131.105	139.518	149.535	162.192	220.58		73.8717	107.703	117.121	121.972	128.777	131.426	147.208	152.44	158.881	170.996	229.331
49	68.9062	58.3161	78.7866	89.4069	98.0104	110.681	117.318	125.134	134.26	144.727	156.595	173.516		50.0898	94.5158	105.544	113.085	121.205	128.129	134.513	142.802	151.891	163.082	218.865		78.0209	112.626	121.759	124.134	130.264	134.817	153.165	156.918	159.706	175.98	234.285
50	70.3125	59.96	81.0611	91.6004	102.383	111.423	118.272	124.707	136.998	144.868	159.821	175.146		54.0056	97.3726	108.678	116.151	124.208	131.109	137.308	145.314	154.126	164.406	216.48		80.4163	117.64	125.684	127.266	130.175	139.208	154.886	159.737	163.325	180.529	237.494
51	71.7188	61.5387	83.7969	92.6631	105.383	116.033	119.368	126.865	138.094	147.385	160.833	177.113		58.322	100.806	111.134	119.488	127.394	134.232	139.72	147.776	156.135	167.563	213.59		81.2699	121.257	124.634	128.259	130.965	144.473	155.214	161.832	167.021	180.702	239.04
52	73.125	61.9856	86.2134	95.1836	107.259	117.87	122.274	128.958	137.219	147.136	161.106	179.059		62.1793	103.589	113.888	122.698	130.093	136.552	141.756	148.57	157.832	168.636	214.295		82.1897	121.048	125.855	129.005	135.664	148.866	156.753	163.485	170.975	179.894	238.258
53	74.5312	62.5876	88.7619	100.161	108.379	117.026	124.989	129.225	136.569	145.741	159.649	179.471		64.9455	105.975	117.293	126.023	133.038	138.411	143.002	150.917	158.872	170.646	215.481		83.4294	122.775	125.888	132.098	139.533	151.081	157.654	165.894	174.67	178.828	235.552
54	75.9375	64.585	88.8207	100.622	109.853	119.252	124.097	131.227	137.201	145.698	162.423	182.393		67.7952	107.747	119.806	128.167	134.751	139.424	144.826	152.707	160.247	173.182	216.297		84.8335	121.774	128.149	135	141.627	153.507	155.904	167.63	173.505	181.962	230.749
55	77.3438	66.8255	87.8577	101.887	110.491	118.862	125.646	131.73	138.399	144.525	164.808	185.446		66.328	109.873	121.953	129.872	135.891	140.877	146.049	152.443	160.968	173.404	217.86		86.51	118.855	128.602	137.063	143.791	153.116	156.879	169.325	172.128	185.924	224.128
56	78.75	68.2692	87.3985	101.927	112.307	118.146	125.714	131.445	138.46	143.676	163.092	188.12		64.6851	110.584	123.66	131.135	135.597	142.252	146.848	153.912	162.796	173.605	218.458		88.454	115.634	133.407	136.167	145.655	151.032	154.885	167.394	173.214	189.203	215.63
57	80.1562	68.2514	89.6697	103.222	112.56	118.678	125.425	131.811	137.304	144.141	161.735	190.081		63.3134	110.961	124.671	131.068	136.23	141.645	147.916	154.164	162.894	173.325	218.419		89.8091	112.177	128.568	137.606	146.639	150.488	158.434	166.333	172.756	189.879	205.718
58	81.5625	66.0867	91.953	101.613	110.336	117.135	124.075	131.481	137.184	145.388	159.978	191.35		62.3052	111.07	124.132	131.099	135.496	142.485	147.679	154.718	162.355	173.427	217.521		85.0127	110.929	123.557	136.871	145.856	150.68	157.425	165.991	173.736	187.408	201.075
59	82.9688	64.4154	94.1697	100.786	109.903	115.469	124.53	132.535	135.971	145.843	158.906	191.596		61.6459	108.936	123.375	130.024	135.898	142.452	148.269	154.575	161.839	172.938	215.967		80.62	107.337	119.398	134.835	142.245	151.328	156.349	165.38	176.868	182.951	201.568
60	84.375	63.1352	94.2665	100.263	108.746	115.088	119.439	129.934	138.263	145.819	157.201	193.822		61.3785	108.163	122.125	128.295	135.325	142.029	147.854	153.279	160.955	172.648	213.94		76.7548	103.896	117.466	130.152	140.631	149.583	156.976	163.97	172.295	179.575	203.494
61	85.7812	62.0836	92.2017	102.599	107.79	113.208	117.63	128.409	137.342	146.417	154.581	195.47		61.8048	107.703	119.795	127.319	133.856	140.527	147.689	152.613	160.219	170.857	211.257		73.4479	103.016	114.699	125.099	137.707	145.889	155.887	161.738	170.012	181.115	204.851
62	87.1875	61.4043	88.0616	101.4	107.251	112.723	117.898	126.542	134.316	145.243	154.249	197.604		62.1642	106.462	117.011	125.582	132.259	139.064	145.543	152.712	159.298	171.01	216.438		70.5918	104.38	109.176	122.755	133.524	144.228	155.621	160.722	166.115	179.927	205.555
63	88.5938	60.9712	86.7694	97.9159	104.717	110.81	118.447	124.326	136.04	142.832	151.653	199.801		60.0689	103.804	114.009	122.802	130.027	137.006	144.61	151.1	159.563	169.814	220.111		68.3152	100.848	107.137	117.555	130.219	137.266	154.75	159.034	167.032	177.098	205.583
64	90	60.7124	84.6537	94.6447	101.22	111.79	118.616	121.901	133.648	139.71	151.254	201.163		58.1888	100.801	111.632	119.994	127.341	135.116	142.589	149.233	157.655	168.586	222.381		66.3456	97.5617	104.776	117.105	127.662	133.461	149.362	156.512	163.928	171.926	204.852
65	91.4062	60.4464	82.0092	92.862	98.3238	111.36	115.787	122.045	130.397	137.158	150.608	201.827		56.5247	97.5916	109.631	116.221	124.597	132.919	140.414	147.577	155.811	166.995	223.1		64.8704	94.1053	99.4759	113.058	126.685	130.119	146.729	152.04	164.07	170.406	203.378
66	92.8125	57.7731	80.8385	90.7056	95.6759	109.305	114.831	123.173	127.966	134.685	151.815	201.529		55.0543	94.7972	106.31	113.239	122.242	130.821	138.79	146.194	153.958	166.194	222.419		63.6289	91.3772	97.6291	107.96	122.623	131.219	143.927	147.953	158.29	169.979	201.068
67	94.2188	55.6081	78.5984	88.039	93.7218	107.273	112.904	120.787	126.968	134.193	150.942	200.604		53.779	91.6794	103.329	109.981	119.031	127.406	135.311	143.586	151.836	163.562	220.495		62.755	88.1123	95.0442	103.842	116.546	127.671	141.213	143.453	155.662	169.433	197.551
68	95.625	52.1585	76.9121	85.686	92.6237	104.025	110.103	117.115	123.851	134.259	149.674	199.094		50.646	89.3522	99.4771	107.519	115.779	124.384	132.814	141.651	149.991	162.32	217.603		62.1095	85.3801	91.2988	101.399	110.818	127.627	136.973	141.264	151.331	167.372	193.163
69	97.0312	49.0686	75.0162	84.4285	90.4366	102.904	107.699	114.181	123.79	133.887	147.799	197.237		44.5696	87.6159	96.679	105.198	113.046	121.764	129.34	139.196	148.139	160.813	214.746		61.7546	84.4248	88.1971	99.1515	105.316	127.992	132.689	135.109	149.283	164.454	187.877
70	98.4375	46.7478	72.1755	83.1822	91.7726	100.223	105.778	112.474	122.995	132.356	145.558	197.245		38.899	86.0704	94.5285	102.403	110.201	118.475	126.426	136.518	144.651	159.629	213.333		61.5529	82.6522	85.574	96.8026	103.791	125.089	129.202	132.544	146.745	160.822	181.878
71	99.8438	45.1714	70.4516	81.6288	88.6784	98.5855	101.644	109.756	121.478	133.19	143.082	196.206		35.1304	83.9101	93.023	99.6852	108.066	115.8	124.042	134.183	142.488	156.679	211.198		61.7038	79.0104	84.3925	94.3281	101.831	118.942	125.966	130.865	145.926	158.734	175.257
72	101.25	44.2782	69.5744	82.0723	87.6907	97.5448	102.412	109.062	120.432	131.981	141.707	194.552		32.9629	81.7735	90.9855	97.7174	105.647	114.228	121.263	131.647	139.277	153.928	208.658		62.0313	77.4436	85.1118	92.5547	97.512	112.552	123.196	127.487	142.327	154.168	168.303
73	102.656	44.1709	69.9941	80.6436	86.1282	94.7402	101.882	107.434	119.251	131.164	142.948	192.228		32.206	80.9528	89.6435	96.1199	103.43	111.48	119.019	129.073	138.42	151.905	206.72		62.5141	76.6669	85.9645	91.6098	96.3723	108.16	120.671	125.793	140.885	149.547	168.356
74	104.062	44.8613	70.6012	78.8379	85.4386	92.4837	100.113	106.475	117.519	130.858	140.193	189.93		32.5072	80.8444	87.5442	94.9695	102.163	109.959	115.939	126.251	135.648	150.798	205.831		63.2113	76.7037	85.1678	90.66	96.3912	104.205	117.8	122.616	134.096	147.931	169.544
75	105.469	46.3834	70.6632	79.0793	83.6365	92.9169	100.652	107.104	117.734	130.711	137.077	187.572		32.3712	80.9419	86.7245	94.3211	101.13	108.036	114.123	123.945	134.649	149.484	203.94		62.4153	76.6242	84.4234	89.5342	95.4106	101.52	114.136	120.169	134.72	146.352	169.4
76	106.875	48.5897	71.6392	77.0259	84.1281	90.8276	101.445	107.494	118.807	128.677	133.547	185.386		32.0096	79.9402	85.9912	93.4812	101.263	106.833	113.341	121.6	132.192	148.034	201.009		60.3699	76.4292	84.4536	90.1586	95.5362	99.1727	114.392	119.457	132.341	144.485	167.965
77	108.281	51.2021	72.948	75.7071	84.9856	89.6615	101.84	109.588	119.462	126.824	131.883	183.551		32.0334	79.1071	86.3079	92.7951	100.272	106.294	112.576	119.778	130.496	146.131	197.321		58.3758	76.5859	85.3914	89.3889	94.7856	98.105	111.807	118.654	127.484	144.101	165.353
78	109.688	54.1586	73.0961	77.5502	85.3977	88.6258	100.748	110.42	120.334	127.111	133.216	181.992		32.5125	78.2887	85.8687	92.8403	99.9872	105.926	111.379	118.954	128.755	144.612	192.916		56.6025	77.0506	86.1311	89.488	94.3068	97.9113	107.775	116.216	123.368	145.856	161.636
79	111.094	55.9301	71.8793	77.8732	84.5105	91.287	100.83	111.73	118.627	126.659	133.454	180.89		33.2558	78.8689	86.1497	93.203	100.667	105.38	111.008	118.211	128.553	144.173	188.108		55.1792	77.089	85.5844	90.3264	93.6138	99.3352	106.705	114.823	122.014	147.638	156.822
80	112.5	56.6885	70.8391	79.5418	86.1448	92.5823	102.855	110.136	118.303	127.466	135.427	179.912		33.8697	78.2335	86.2506	93.8904	100.335	105.751	110.875	117.128	128.512	145.526	185.965		54.0156	77.3445	84.9464	91.2921	94.5477	100.498	104.832	114.602	121.1	147.415	153.496
81	113.906	57.4051	70.6679	81.0465	88.5336	95.1333	104.001	108.424	118.784	126.723	137.575	179.237		34.2439	78.3564	87.0032	94.1573	100.41	105.695	111.239	117.629	128.643	144.433	184.74		53.0666	77.6269	84.0395	90.5649	94.6295	101.534	105.262	112.961	122.166	144.66	153.027
82	115.312	58.0159	71.3202	81.0091	89.4455	96.5286	103.38	109.826	117.46	125.968	138.112	178.715		34.8698	79.3215	88.5008	94.2183	100.19	105.751	111.471	118.681	128.682	143.071	187.244		52.4086	79.2266	83.322	90.9153	96.9087	100.814	105.711	115.247	123.244	140.862	153.71
83	116.719	55.9494	70.105	82.2412	91.0358	96.5168	104.27	111.801	117.059	128.71	138.828	178		34.7056	79.4792	89.0979	94.8441	100.807	106.175	111.903	118.891	129.119	143.302	190.022		52.1604	80.8289	84.9336	92.0753	96.3347	101.775	105.876	116.661	119.029	138.619	155.683
84	118.125	54.0807	71.3075	84.7661	90.9341	98.301	105.474	111.06	119.26	130.393	139.216	177.179		33.9943	79.1384	89.3876	95.2015	100.836	106.877	113.058	119.884	129.673	142.819	191.724		52.0107	81.2346	86.0258	92.8747	95.0525	102.562	108.987	116.271	122.724	141.041	157.911
85	119.531	52.3274	73.0565	83.3849	90.3143	100.262	105.048	110.787	121.927	129.242	138.482	175.807		33.3722	80.399	90.6111	95.6966	101.619	108.479	113.671	120.387	130.523	143.507	192.261		52.1869	81.7768	87.9361	93.5736	95.1742	102.526	109.759	115.835	124.179	144.009	160.644
86	120.938	51.0522	74.1929	84.7597	92.2699	101.954	105.761	111.991	123.451	129.833	136.734	174.03		32.8825	81.6058	91.1237	96.3378	101.396	108.779	114.531	121.586	129.491	143.426	191.534		52.5231	80.9441	89.7891	92.6492	97.6633	102.349	109.616	115.541	126.816	143.164	163.741
87	122.344	50.1522	74.3088	85.6438	94.1564	102.096	106.206	110.56	123.482	130.252	139.218	171.428		32.751	81.1877	90.7736	97.3425	102.592	109.07	115.352	122.582	129.754	144.296	189.726		52.9774	80.5062	89.1658	93.1859	100.724	102.797	109.69	115.737	127.987	139.335	167.066
88	123.75	49.6921	73.1136	86.7263	95.5218	102.329	107.176	110.825	122.328	129.784	141.507	168.202		32.8388	81.6494	90.5546	98.1181	102.967	109.092	116.481	123.116	130.81	143.823	191.477		53.4928	81.3218	90.5579	94.8223	99.47	105.427	110.918	117.652	129.196	136.73	170
89	125.156	49.5895	72.101	85.9232	95.8573	102.17	107.309	110.779	120.807	129.047	142.346	167.195		33.2699	82.294	90.5564	98.0625	103.229	108.982	115.982	123.462	131.397	143.386	194.159		54.1548	82.5419	90.6587	95.9545	99.0684	105.996	111.526	119.491	129.447	135.269	172.549
90	126.562	49.722	73.2408	85.3265	93.8365	101.516	107.181	110.707	120.067	129.703	142.901	168.205		34.2225	82.4341	90.0322	98.1385	103.305	110.196	116.089	123.866	132.342	143.158	196.927		54.9671	82.1426	92.2477	94.7448	101.551	104.694	112.002	123.47	128.833	134.291	174.78
91	127.969	50.2586	74.3223	85.1674	93.4241	100.991	105.11	111.325	118.771	129.314	142.023	168.101		35.5712	82.4075	91.0181	98.0305	103.717	109.39	116.374	122.716	132.049	142.824	199.593		55.993	82.7664	91.8587	95.3552	101.244	104.241	111.962	120.017	127.653	136.224	176.091
92	129.375	48.7566	75.4733	84.2427	92.7235	100.375	102.105	111.854	120.455	130.077	144.546	166.604		37.2076	82.2595	90.9288	98.1263	103.743	109.615	115.895	122.972	131.711	143.83	201.48		57.1652	83.656	91.3318	95.7959	99.7411	105.517	111.436	118.387	127.226	137.946	176.632
93	130.781	46.8209	73.7683	83.2039	91.5651	97.9889	101.877	112.483	120.841	129.781	143.533	163.675		39.0258	81.9954	90.3845	97.1834	104.071	108.989	114.568	122.864	130.788	144.023	202.529		58.3996	83.0638	90.9401	95.7597	100.874	106.095	110.6	117.649	124.024	140.246	176.253
94	132.188	45.1849	71.7915	81.3966	88.861	94.2864	99.8318	112.868	119.661	128.67	141.719	159.216		40.9642	81.3694	89.3359	96.9538	103.38	108.878	114.627	121.762	130.517	144.896	202.419		59.5171	81.7585	89.7688	96.3202	101.932	106.528	109.213	114.077	120.483	142.658	174.884
95	133.594	44.2829	71.9379	82.2256	86.4668	93.4148	98.736	111.683	118.232	127.909	141.421	159.504		42.601	80.1214	88.569	95.9033	102.317	107.697	113.578	120.241	129.398	143.162	201.086		60.4889	81.7145	88.9518	96.1851	102.07	105.968	108.706	113.113	120.954	141.305	172.648
96	135	43.8941	70.2153	78.4445	85.9805	91.7762	96.7219	109.925	116.209	127.862	139.25	163.776		44.0293	78.729	87.799	95.3203	101.253	106.853	112.795	119.436	128.116	142.429	198.612		59.9106	81.5514	87.9546	96.1309	101.049	104.204	106.439	113.673	121.691	139.437	169.586
97	136.406	44.3114	68.8032	78.0912	84.0689	90.6836	97.6124	106.356	114.778	126.56	137.018	167.433		45.0588	77.5023	87.3087	94.4332	100.325	106.153	111.067	117.906	127.361	139.641	194.773		59.8191	81.7831	86.6353	94.0317	98.9485	102.68	107.305	116.772	120.873	137.088	167.521
98	137.812	45.341	66.1878	75.0194	84.3561	89.0686	94.8823	102.276	112.99	124.831	133.508	170.229		45.7016	75.7691	85.9877	93.8537	99.2013	104.713	109.768	116.9	126.416	137.474	189.845		60.2519	80.7407	86.0543	89.7837	95.6275	101.917	107.531	116.297	121.44	135.596	166.391
99	139.219	46.9573	63.9662	73.8852	84.4448	86.5186	94.8718	99.8795	111.249	123.877	132.468	172.362		46.0813	75.8803	84.5984	91.4814	98.4804	102.861	108.297	114.843	124.682	135.117	184.004		61.0918	78.7569	84.7373	86.8233	93.2113	101.317	108.97	116.734	124.524	134.417	164.267
100	140.625	48.8462	62.8632	72.1636	82.3006	85.2464	93.2499	100.778	109.188	120.394	130.597	173.431		46.1433	75.6387	83.3888	90.0764	96.4989	101.595	106.209	112.592	122.306	133.72	179.486		62.3177	77.1497	81.6607	86.3716	91.1675	100.152	107.224	114.868	121.761	132.423	161.525
101	142.031	50.8533	61.2204	70.6934	78.9733	84.8705	92.0957	100.182	106.047	119.682	129.53	173.327		45.89	74.7137	80.9527	89.2121	94.4614	99.9497	104.965	111.147	120.758	131.052	181.722		63.6387	75.2522	80.2058	85.9782	88.0202	98.8918	104.476	113.761	124.279	130.195	158.33
102	143.438	52.0583	60.7299	70.8578	77.8178	84.3476	92.1148	99.1269	103.878	118.101	127.951	172.075		45.4686	72.8411	79.5308	87.4301	92.4782	97.823	103.019	109.923	118.121	129.175	184.011		64.9273	72.9272	78.8485	83.4378	88.6298	96.8856	104.998	112.813	122.665	131.353	154.961
103	144.844	48.9115	60.4087	69.7172	75.0504	84.6934	89.8424	97.2515	100.507	113.001	126.137	169.706		45.1771	71.2513	78.385	85.7935	91.0646	95.8484	100.691	108.766	115.43	128.248	186.345		64.6602	71.61	76.8429	82.5084	89.1729	95.723	102.312	111.195	121.144	131.37	151.332
104	146.25	48.4854	59.3167	68.589	73.447	82.0434	89.7805	94.1178	98.3173	106.98	123.653	166.453		44.8258	70.2193	77.6276	83.7528	89.6045	94.0303	98.9241	106.555	113.082	126.322	188.451		64.511	71.259	73.8611	82.09	89.5192	94.1999	98.1025	108.93	122.111	130.577	147.895
105	147.656	50.0092	58.917	68.0465	73.6822	82.1635	88.7653	91.1096	95.6578	107.532	120.522	162.439		44.6361	69.5814	76.3588	82.3052	87.6362	91.9414	97.5037	104.549	110.978	122.66	189.773		64.0338	70.3422	73.5387	82.2014	89.6204	91.5701	95.9679	105.402	120.228	130.185	144.378
106	149.062	50.4469	58.7832	66.8672	73.4008	80.6863	85.7786	88.7065	94.8794	106.397	117.344	157.509		44.7854	68.6075	75.3438	81.0891	85.9962	90.3366	95.6163	102.086	109.349	119.295	189.284		62.3825	69.0582	73.2364	82.5243	87.5943	91.0619	95.3612	102.275	118.146	126.907	141.209
107	150.469	50.5959	58.2284	67.0366	71.9681	80.55	84.1023	87.8154	92.3572	106.727	115.893	151.929		44.889	67.6483	74.1231	79.7655	84.1983	88.1261	94.4095	99.8996	108.193	117.208	186.331		61.3554	68.8297	74.371	81.7526	84.5518	89.765	93.6873	99.1848	115.624	123.484	138.268
108	151.875	51.0069	58.8088	66.4325	72.9225	78.0528	82.6457	85.6417	91.3257	103.34	113.203	145.674		45.0295	67.2753	73.5767	78.5695	82.6381	86.3002	92.912	98.4575	106.016	114.7	180.601		60.7837	68.1907	75.5115	79.2184	83.7132	88.0512	93.6455	97.9498	112.18	119.39	138.923
109	153.281	51.8723	58.9941	65.3141	72.1734	75.3033	80.6923	84.9291	90.5289	99.8797	111.27	139.137		45.1384	66.2206	72.3131	77.3031	80.9403	85.1097	91.0622	96.8893	104.009	112.009	172.508		60.5629	67.1623	74.2994	79.2551	81.9295	86.5205	92.8722	97.8187	108.44	115.097	140.068
110	154.688	51.8046	59.0851	64.2172	70.6853	74.1033	79.5678	83.5076	89.6012	98.0031	107.955	132.199		45.3562	64.8857	71.6539	75.7517	79.7115	83.7891	89.2786	95.6188	101.75	110.842	162.792		60.0225	67.2292	72.8949	78.761	82.1525	85.3905	90.666	97.0013	105.491	110.606	139.515
111	156.094	51.0965	59.4875	64.0012	68.5145	72.1246	78.8279	82.3754	87.0818	95.2092	104.843	125.151		44.7494	64.388	70.6395	74.2907	78.0688	82.9012	87.1394	93.4685	99.6786	109.057	151.999		59.0221	67.1567	72.5402	78.0633	78.9423	84.426	88.7828	95.0015	100.374	106.366	137.649
112	157.5	50.8684	59.7014	64.4357	66.8291	72.4196	76.8803	81.2826	86.8228	94.1367	102.498	119.15		42.9327	63.4471	69.5057	73.3604	77.1636	81.3878	85.8841	91.7702	97.6494	106.54	141.804		58.2158	65.934	72.0077	76.3882	79.1693	82.8616	90.1978	93.1197	96.891	100.742	134.298
113	158.906	51.1074	59.913	64.1782	66.5687	70.5873	75.5577	78.9232	85.0641	93.7413	99.7734	118.98		41.5766	63.1958	68.0557	72.0934	75.9704	79.9397	84.2192	90.2206	95.974	104.149	137.089		57.5924	64.7677	71.3611	74.4774	79.218	81.6108	89.4812	91.8577	92.888	96.8966	130.142
114	160.312	49.6968	60.0676	63.3998	66.9387	69.217	74.1574	76.9909	82.6683	89.6394	98.0145	118.82		40.6654	61.6971	66.5562	70.8311	74.4762	78.6987	83.001	87.85	94.3628	101.949	132.06		56.9828	64.1164	71.7092	73.11	77.6288	80.8244	86.0786	88.7447	90.9689	96.5468	125.65
115	161.719	48.2541	59.6852	63.115	65.9846	68.277	72.5789	75.2616	80.844	85.8821	96.7441	118.764		40.114	60.5596	65.6486	69.7008	72.9508	76.8744	81.5461	86.9278	92.7157	99.882	126.905		56.4909	63.7541	69.8184	73.0078	75.4274	79.4052	81.9199	86.0615	89.1757	94.701	121.113
116	163.125	47.1405	59.5042	62.2455	64.8396	67.8446	71.2476	74.6606	78.7551	83.9738	95.8875	118.635		40.02	59.3792	64.2293	68.832	71.623	75.3609	79.772	85.3754	90.4124	98.4669	122.436		56.2204	63.8929	67.6917	71.4922	75.0989	76.9627	80.2768	83.5759	87.4526	93.2887	116.605
117	164.531	46.372	58.512	61.612	64.47	67.4841	69.9883	72.677	77.4697	83.0549	93.4789	118.93		40.6994	58.3264	63.2919	67.5077	70.4283	74.1958	78.3553	83.6341	88.8444	96.402	120.814		56.2204	63.0884	66.4959	69.8891	71.5114	75.5968	78.3784	81.087	85.8413	91.9056	113.719
118	165.938	46.0026	56.8541	60.8643	64.0465	66.2404	68.7118	70.7667	76.1871	80.1323	90.6298	119.697		40.1829	57.3046	62.0984	65.9829	69.0304	72.4215	76.0864	81.6941	87.2627	94.195	119.527		56.2736	63.0428	64.7836	68.1966	70.5033	73.9587	76.1985	80.3654	84.5059	90.1833	111.823
119	167.344	45.8656	56.2831	60.1222	63.4042	65.2511	67.4427	69.9789	74.6298	78.4714	86.4131	121.2		39.8064	56.1315	61.0407	64.3653	67.7936	71.1929	74.6837	79.4528	85.3367	92.3395	118.19		56.4995	61.8755	63.5697	66.8229	69.6416	72.1684	74.0151	79.0231	83.2089	88.4685	110.065
120	168.75	46.0117	55.7431	60.0385	62.3238	64.2904	67.0067	68.787	73.5434	77.1035	83.2503	123.402		39.6886	55.223	60.2912	63.2745	66.4918	69.8958	73.231	77.8233	83.6799	90.6196	116.812		56.64	60.5829	63.3673	65.6447	68.694	70.7287	72.2035	77.2494	82.4137	87.6755	108.707
121	170.156	46.6325	54.3248	58.4173	61.2701	63.3818	66.0682	68.1183	72.5153	75.4103	81.6454	126.237		38.7137	54.1424	58.8358	62.3501	65.4055	68.4265	71.8391	76.2548	81.8965	89.1055	115.321		55.1884	59.1792	62.7726	64.745	67.2346	69.3537	70.6774	75.5174	81.2603	87.296	107.454
122	171.562	45.2492	53.8695	58.1724	60.4543	62.3584	64.5669	67.6094	71.3148	73.9868	79.8741	129.177		37.7732	53.0824	57.3696	61.4306	64.1982	67.3465	70.1039	74.9703	79.7645	87.5637	113.595		54.2403	58.3482	62.4116	64.1491	66.225	67.6254	69.867	74.818	80.2243	85.4017	106.2
123	172.969	43.8166	53.1886	55.6908	59.7603	61.3599	63.1376	67.1381	70.4645	72.0881	76.6556	132.24		37.1753	51.8635	56.4317	60.5356	62.9547	65.9909	69.2479	73.4688	78.3992	86.3321	112.805		53.6365	57.1495	61.974	62.9428	65.0792	66.775	68.823	73.2548	78.9424	84.95	105.009
124	174.375	42.8691	51.8141	55.6697	58.7955	59.8135	62.8461	65.0482	68.9088	71.5702	74.9294	135.19		36.8116	51.1275	55.4924	59.8663	61.8292	64.9947	67.2974	72.0039	77.4543	83.8549	111.753		52.5222	56.6411	60.2765	62.5692	64.3994	66.367	67.5582	71.7692	77.6908	84.4247	103.572
125	175.781	42.2698	51.179	55.661	57.4823	59.1371	61.4416	64.1137	67.0984	71.4498	73.7885	137.905		36.9868	50.6242	54.5625	58.6902	61.0367	63.4176	66.3353	70.8027	75.9446	82.0753	110.379		51.0119	56.1799	60.0276	62.4005	63.7761	65.8373	67.4865	70.6176	76.0747	83.7239	101.928
126	177.188	41.803	50.3679	54.8302	56.6352	58.444	60.0798	63.8041	65.763	69.6642	73.0578	140.18		36.5707	49.9067	53.6643	57.7643	60.1171	62.9556	65.7069	69.7268	74.3855	80.6725	108.537		49.0491	54.8402	59.1665	61.6372	63.4665	64.7842	66.4134	69.675	74.7397	82.8852	100.411
127	178.594	41.4607	49.6448	54.1866	56.7376	57.445	59.118	62.2114	65.3691	68.9032	73.6934	141.784		35.8905	49.0003	53.021	56.7559	59.3239	62.0057	64.9938	68.492	73.2591	79.3209	107.945		47.3164	53.7003	58.3866	60.4824	62.6597	63.6822	65.6948	68.7433	73.321	81.7685	98.9739
128	180	41.0435	49.1605	53.0809	55.7839	57.2397	58.7304	61.6167	64.3053	67.8075	71.6419	142.128		35.4811	48.4834	52.5457	55.8745	58.5019	61.1311	64.3104	67.3307	72.0316	77.9222	107.613		45.8874	52.6071	57.8327	60.3582	61.9437	63.0117	65.2566	68.0602	72.6042	80.1814	97.4584
129	181.406	40.5064	48.7907	52.0942	55.3813	56.8411	58.9148	60.6145	63.0242	66.7196	70.9855	140.85		35.2634	47.5737	51.9608	55.1108	57.8762	60.4477	63.6725	66.18	70.8452	76.9608	107.651		44.6678	51.2962	57.472	59.3144	60.4977	62.6395	65.1136	67.144	72.6418	78.0779	95.9097
130	182.812	39.3709	48.3252	51.4048	55.0488	56.6146	58.6949	59.7146	62.7714	65.6959	70.0627	137.814		33.7716	47.3124	51.4593	54.4559	57.0943	60.049	62.9282	65.7201	69.911	75.6672	107.444		43.7864	50.4817	56.6603	58.3246	60.4157	62.5443	64.5272	65.9207	72.1784	75.71	94.2207
131	184.219	38.1614	48.3965	50.948	54.418	56.3785	57.4785	59.8671	62.4531	64.9973	69.7742	133.532		32.4899	46.7995	50.5404	53.7988	56.3153	59.7502	62.3976	65.1649	68.9128	75.0605	106.747		43.3296	50.0462	55.2719	57.0427	60.438	62.2543	63.618	65.188	71.8609	74.5318	92.2112
132	185.625	36.9908	48.39	51.0142	54.1091	55.6078	57.4554	59.2636	61.289	64.2153	70.2671	128.399		31.7798	46.6853	50.1846	53.4775	56.0984	59.3277	61.8868	64.5582	68.1649	74.2221	105.928		43.0457	50.0421	54.3952	56.5765	59.97	61.5962	63.2559	64.5391	70.951	73.2614	90.0279
133	187.031	36.0399	47.9756	50.9351	53.8005	55.0674	57.3607	58.6458	61.3492	64.4914	70.8306	123.03		31.3868	46.4999	50.0783	52.8226	55.5878	58.6627	61.249	64.091	67.5195	73.2668	104.563		42.5738	50.2754	53.2553	56.0339	59.1546	61.3778	62.4395	64.8747	68.6506	73.9442	87.8341
134	188.438	35.2371	47.6094	50.8096	53.1646	54.9226	56.9139	58.81	61.2451	64.0249	71.1452	118.08		31.3242	45.8611	49.8121	52.5129	55.2568	58.0243	60.6875	63.6107	67.0548	72.4807	102.394		41.9417	50.5856	52.7657	55.4795	57.8951	60.3315	62.6884	64.5361	67.8671	75.0551	85.8751
135	189.844	34.328	48.3613	50.2737	52.8947	55.1123	56.3098	58.9841	61.0238	64.7738	72.0718	113.532		31.6225	44.7901	49.5566	52.2278	55.1697	57.478	60.3365	63.3766	66.671	71.8378	99.7583		41.951	50.2511	52.4546	55.0637	57.3605	60.0774	61.9128	63.7101	67.4139	73.9364	84.1256
136	191.25	33.5416	47.59	50.2891	53.3325	54.843	56.1828	58.4236	60.8805	64.7825	73.072	109.27		32.168	44.7076	49.3895	52.2638	54.6145	57.5748	60.1711	63.0218	66.3369	71.981	96.9723		42.6836	49.9615	52.1664	54.7877	57.2332	59.6047	61.6556	63.4256	67.4746	72.4398	82.725
137	192.656	32.8306	47.0688	50.6302	52.5923	55.2231	56.5034	58.1799	61.5362	65.1077	72.3187	105.354		32.5759	44.7158	49.4084	52.3021	54.5175	57.4454	60.2496	63.1643	65.961	71.3883	94.012		43.9604	49.7612	51.7418	54.5061	56.6592	59.3801	60.683	63.2112	67.1158	71.1343	81.5415
138	194.062	32.467	46.285	50.6876	52.4357	55.0734	56.3741	58.0189	62.275	65.1834	70.7518	101.644		32.3779	44.7729	49.0307	52.3748	54.5927	57.5632	60.2966	63.0227	65.6537	71.4474	91.277		44.2799	49.2238	51.6207	54.1466	56.5785	59.2205	60.5898	62.773	67.1955	70.4786	82.3685
139	195.469	32.1387	46.4473	49.8134	52.7405	55.34	56.2122	58.523	62.7199	66.8479	70.181	98.3221		32.4767	44.8348	49.2116	52.0818	54.2449	57.6008	60.4798	62.8643	66.0961	71.9495	89.1305		44.3244	49.1055	51.7029	53.8208	56.3129	58.711	60.8898	62.7906	66.9387	70.9153	83.7836
140	196.875	32.137	47.1816	49.8473	52.8473	54.8792	56.5291	58.7613	63.2191	65.1474	70.5797	95.6332		32.7141	44.7569	49.5707	52.119	54.8879	57.527	60.6683	62.9275	66.3163	71.96	90.0949		44.2722	49.679	52.0433	53.6465	56.2554	58.9085	61.2684	63.7376	66.6786	71.5319	86.666
141	198.281	32.1557	46.9113	49.5432	52.4044	54.925	57.0646	59.693	62.2714	66.1077	72.095	93.3905		33.2167	45.3673	49.4598	52.3382	54.9811	57.5246	60.8872	62.9654	66.9171	72.1919	93.0595		44.1453	50.0226	52.745	53.6958	56.4801	59.1642	61.0332	64.5849	66.1432	72.1395	89.2542
142	199.688	32.2256	46.9005	49.8048	52.4617	54.927	57.6103	59.8878	62.7364	66.1158	72.2702	91.4724		33.6679	45.5572	49.571	52.6684	55.425	57.918	61.1963	63.561	67.414	72.9015	96.6861		43.9603	51.4834	52.8536	53.891	56.3756	59.3002	61.8045	64.7161	66.4438	72.4853	91.3184
143	201.094	32.5629	47.7153	49.4869	52.6477	55.1884	58.4551	59.9001	62.9551	67.0193	73.0601	89.4719		33.9781	45.2319	50.0601	52.9269	55.8489	58.5067	60.9622	64.1935	68.194	73.97	103.162		43.9564	52.1647	53.4592	54.5363	56.367	59.9144	61.5039	64.7804	67.1128	72.7148	92.5875
144	202.5	32.9631	47.1082	49.8145	52.3788	55.7179	58.355	61.2702	63.6522	66.7441	73.438	87.2869		34.5489	45.5518	50.6376	53.3087	56.1745	58.9594	61.7027	64.7632	68.8788	75.6399	110.031		44.1188	52.1712	54.0955	55.6814	56.627	59.7727	62.9466	65.0633	68.4236	73.6093	92.9503
145	203.906	33.6766	46.6519	51.014	52.6102	57.2379	59.0247	60.9755	65.074	68.4258	74.1016	87.4785		34.6959	45.89	50.808	53.857	56.5551	59.6422	62.2013	65.3332	70.1401	76.7452	116.936		44.7219	52.2702	54.6404	56.7119	57.8532	59.8413	62.7527	67.2419	69.5157	73.0167	93.0567
146	205.312	34.4669	46.5225	51.6286	53.4825	57.2358	59.8519	61.9869	65.3199	69.0972	76.1102	88.955		34.5483	46.5226	51.1906	54.2893	57.3018	60.0306	62.9281	66.3625	71.4651	78.0743	123.304		45.6811	52.4698	55.3677	57.2601	58.6559	60.7165	62.7888	67.3025	71.9641	73.5259	97.6143
147	206.719	35.3986	46.1207	52.3891	54.2573	56.7774	60.0626	62.2745	66.2502	69.9958	78.2178	90.3581		34.5541	47.026	51.5083	54.8618	57.9632	60.8448	63.4876	67.1587	72.6035	79.2714	128.571		46.0816	53.6801	56.2363	58.0071	59.9078	61.9249	64.6606	68.1394	72.5079	76.4529	102.353
148	208.125	36.4893	46.6126	52.7989	54.9504	58.0103	60.0208	63.0546	67.4091	72.0153	78.9317	91.7183		34.566	47.9706	52.0914	55.3908	58.7281	61.5057	64.4716	68.8122	74.4465	80.1302	132.522		46.4548	54.5439	57.1619	58.5522	60.6566	63.4064	66.7786	69.3612	74.8833	79.9453	106.897
149	209.531	37.7723	48.3329	53.7852	55.5582	58.9125	60.3431	64.0965	68.7108	73.0395	80.8464	92.8715		34.7126	48.9214	52.8816	56.1158	59.2995	62.5608	65.6455	69.8213	75.8607	81.6915	134.859		47.0189	55.5049	57.9672	59.3113	62.8011	64.7535	66.8339	71.0358	77.2266	83.5618	110.906
150	210.938	39.4156	49.2041	54.4852	56.6163	59.8645	61.9172	64.7688	69.2635	74.6537	82.0154	95.1683		35.2554	49.9102	53.4717	57.49	59.9862	63.352	67.1398	71.6416	76.6895	84.304	136.039		47.9339	56.3184	58.7834	60.4304	63.5407	66.3001	68.9985	72.9194	79.4893	86.1179	114.411
151	212.344	39.2337	49.8323	55.4582	58.1537	60.3467	62.7623	65.8694	70.6842	77.4285	84.6496	97.3051		36.3054	50.5626	54.7305	58.2837	61.1462	64.1198	68.6264	73.2525	78.6701	86.2869	136.613		49.0911	56.537	59.325	61.3106	63.6537	69.4561	71.6448	74.3616	83.6124	88.0841	117.207
152	213.75	39.1284	49.6989	55.1609	59.8394	61.3368	64.1044	67.1822	71.8692	79.063	87.0214	99.2102		36.7879	50.9988	56.067	59.4319	62.6705	65.6844	70.8025	74.9646	80.6172	88.9718	137.082		50.7548	56.6733	60.0939	61.5385	64.2174	73.7933	74.516	75.8881	86.4157	92.2781	119.617
153	215.156	39.0472	50.3816	55.5785	60.2125	63.1557	65.0124	68.7661	73.7126	81.8386	89.1454	101.158		35.7234	52.6001	57.2136	60.8105	64.0914	67.2177	71.857	76.4282	82.2869	91.2058	138.616		52.5873	57.0939	60.9366	62.4758	65.8579	75.509	77.1492	79.1244	87.1912	96.278	121.768
154	216.562	39.3486	51.3265	55.5562	61.0079	64.9342	66.8144	71.2663	75.4802	84.3973	92.6046	103.295		34.765	53.6827	58.1796	62.2959	65.7501	69.0729	73.8311	78.2288	84.0275	93.7734	141.438		52.3819	58.381	61.8102	63.8955	67.2299	77.0997	80.0456	84.4236	87.3101	99.9348	124.102
155	217.969	39.7545	52.6124	58.1291	62.5484	66.0642	68.8492	73.0119	77.2379	85.1581	95.4865	108.471		34.0629	54.5834	59.1842	63.6612	67.6416	70.6726	75.1655	80.5395	86.593	95.9579	143.386		52.3393	59.5599	62.5763	65.768	68.8372	78.0343	82.4892	86.3793	91.3212	103.304	126.913
156	219.375	40.3402	53.4233	59.4239	64.5686	67.3782	70.6256	74.2296	79.3716	86.3745	97.9446	114.233		34.0676	55.7991	60.4857	65.3017	69.0747	72.8285	77.2207	83.1016	89.1774	98.5445	147.339		52.4487	61.3801	63.5763	67.6499	72.637	79.8838	85.7227	88.1526	97.7494	107.019	130.422
157	220.781	41.0258	54.4543	60.1076	65.6464	68.9017	73.3047	76.3151	81.7886	86.2095	99.4421	120.125		34.8159	56.9947	61.859	66.9776	70.8575	74.7373	79.5269	84.8759	91.0689	101.377	154.544		52.8999	63.4907	64.6072	68.8859	74.5804	81.9791	86.9489	90.707	99.2993	109.963	134.618
158	222.188	40.6562	55.4395	60.6418	67.5191	70.7232	74.308	77.9102	83.9963	89.2623	100.707	125.501		36.1383	58.8659	63.1971	68.4337	73.0832	77.1386	81.7416	86.8603	93.9113	104.302	160.985		53.8527	63.9758	66.8887	70.254	75.4771	83.0961	88.7315	93.8949	102.959	112.657	139.209
159	223.594	40.4114	56.8533	61.393	68.6862	73.801	76.7166	80.3003	85.8253	92.5268	101.621	130.494		37.9111	60.3741	64.6184	70.2119	74.8634	79.0697	84.2557	89.097	96.1631	106.473	166.424		55.5602	65.609	68.2366	72.396	77.4521	83.8112	90.3625	97.6762	106.382	116.375	144.177
160	225	40.3642	57.2452	62.1757	70.8236	74.8497	79.424	82.8556	86.9382	94.287	102.353	134.54		37.3963	61.5009	66.2835	72.2951	76.482	81.4735	86.2167	91.1736	98.6788	108.16	171.284		58.4109	67.4491	69.509	75.9482	80.3599	85.3495	91.2616	97.7411	109.231	117.118	149.271
161	226.406	40.6205	57.5027	63.3627	70.9177	77.0859	82.2543	85.2018	88.8321	96.779	103.925	137.508		36.5876	62.2756	68.2035	73.6654	78.2518	83.1689	88.3586	93.2595	101.181	109.94	175.938		59.5427	67.8513	70.7752	77.2876	80.8141	88.7187	93.2606	99.0158	111.745	119.644	154.144
162	227.812	40.9712	58.7982	63.7219	71.9733	77.6867	83.8831	86.7303	91.4888	97.914	105.744	139.433		36.2599	63.1369	70.2546	75.6885	80.1281	85.5581	90.1139	95.4117	103.87	110.323	180.349		60.0169	68.1154	72.3174	78.129	82.9116	90.481	93.6005	100.713	114.903	122.143	158.699
163	229.219	41.5327	59.2941	65.1868	73.9666	78.08	83.6968	88.53	93.5457	99.6066	108.035	140.411		36.2018	64.3439	72.5102	77.5116	81.9152	86.989	91.5184	98.267	106.306	112.905	184.483		60.3621	70.3009	73.6843	79.4715	86.2813	91.615	94.7019	104.172	115.682	125.297	162.463
164	230.625	42.2279	59.8695	66.5666	75.2794	80.2073	84.7807	91.2202	93.8708	99.98	111.595	140.685		36.1295	65.646	73.6312	79.3361	83.7714	88.5638	93.6445	100.031	106.96	115.492	188.456		60.5525	70.9596	75.0127	80.7892	89.3693	93.2764	96.9804	106.299	117.73	130.038	165.55
165	232.031	43.2114	60.3618	67.3324	76.2445	79.8351	85.5638	91.8465	94.6891	103.485	113.961	140.4		35.3198	66.1171	74.8802	80.6902	85.3372	89.7197	95.4285	102.005	108.405	118.423	191.994		60.6389	70.288	76.9049	83.9852	89.235	93.7005	99.6555	107.138	119.647	133.973	167.72
166	233.438	44.4398	61.1652	68.2199	76.1929	80.6829	86.3701	91.1061	95.9824	105.174	114.991	139.846		32.5475	67.5644	75.6518	81.7444	87.2788	91.5828	96.8537	102.97	109.471	121.361	195.188		60.5598	71.3052	78.5663	88.34	90.9194	95.2788	101.709	107.641	120.32	136.411	168.759
167	234.844	45.8914	61.3173	69.7225	75.8256	81.846	86.607	91.2176	97.8399	106.97	118.486	139.051		30.0494	68.1524	76.9729	82.7315	88.8074	93.4241	98.0965	104.29	110.563	123.184	197.8		60.3592	72.7352	79.4597	88.3037	93.4215	96.6551	103.836	109.969	125.143	141.083	168.678
168	236.25	47.6677	62.1677	71.5307	74.9649	82.6465	86.524	92.1618	99.5625	108.263	120.137	138.211		33.8658	68.5244	78.0586	83.4756	89.8155	95.0565	99.4039	105.16	112.349	123.696	199.616		60.2496	74.3905	83.1706	89.5896	95.6407	99.0381	105.095	109.719	128.126	145.827	167.592
169	237.656	49.7586	62.5392	72.7716	75.7554	82.0897	88.6446	93.87	100.355	110.997	120.733	137.671		38.2577	69.7244	78.3828	84.056	91.3389	96.5604	100.558	106.883	114.091	124.674	200.717		60.3289	76.1915	85.5142	91.6432	97.8293	100.949	105.65	111.271	131.39	148.495	166.102
170	239.062	49.3001	62.8204	73.0322	76.8453	80.7345	89.5415	94.8061	102.125	111.931	121.11	141.301		39.2229	70.7655	78.049	84.8657	92.5011	97.4067	101.296	108.079	116.268	126.375	201.219		60.2872	77.9303	85.8165	94.046	99.5707	102.491	105.484	112.815	134.811	150.236	164.98
171	240.469	48.3819	63.0313	72.9082	77.6231	81.1619	90.5969	96.2603	102.572	115.036	120.875	144.168		40.3797	71.907	79.2123	85.8275	93.9402	98.4078	103.399	108.784	117.469	126.372	201.193		59.4374	79.2933	87.1348	95.4364	99.0889	103.504	108.158	114.543	138.029	150.895	167.595
172	241.875	47.564	63.0207	72.1234	78.3317	82.4618	92.0625	97.1464	104.947	114.855	120.434	146.11		41.5509	72.1584	79.5956	87.2621	93.9088	100.126	105.079	109.855	118.697	127.405	200.606		58.315	80.834	89.5758	95.4961	101.019	104.792	108.947	116.295	140.928	151.14	169.924
173	243.281	46.8017	64.1173	71.8235	78.6236	84.2108	92.4049	98.1723	105.71	117.196	121.028	147.189		42.8237	72.3576	80.6302	88.0485	94.4196	101.175	106.57	111.52	119.658	129.782	199.682		57.1709	82.4486	92.3849	95.3821	104.185	106.109	110.151	118.145	142.457	152.367	174.758
174	244.688	46.124	64.8568	72.0549	79.0705	86.0432	93.9726	99.0601	106.737	116.259	124.011	147.4		44.3014	73.0904	81.8212	89.0177	95.9079	102.116	107.678	113.451	120.808	131.32	198.395		55.95	84.2057	91.4356	96.9816	104.807	108.395	112.906	119.281	139.51	153.186	179.246
175	246.094	45.6065	67.0263	72.3203	79.9876	87.3197	95.3622	101.75	108.581	118.157	127.151	147.134		46.1654	73.4599	83.0266	90.2591	96.9516	103.423	109.278	114.879	121.65	133.347	200.839		55.0993	86.1354	91.0483	98.7466	105.348	110.683	115.643	120.335	140.156	154.219	183.456
176	247.5	45.1779	67.4337	73.1522	81.0268	88.9057	95.6186	103.45	108.602	117.602	129.73	147.465		48.2762	73.9103	83.5822	91.2671	98.5394	105.031	110.519	116.399	123.461	135.945	204.113		54.4311	88.039	92.9874	99.1789	106.091	112.273	119.027	121.877	144.214	155.051	187.603
177	248.906	45.1085	68.2626	73.9296	82.2365	90.0213	97.1285	104.792	110.511	117.231	133.147	149.403		50.215	74.6298	85.1438	92.5668	100.493	106.154	111.295	118.343	126.691	138.646	207.393		53.8667	88.558	95.1065	100.164	107.119	113.833	122.015	124.151	147.926	155.727	191.239
178	250.312	45.2235	69.5802	75.5323	83.6099	91.7216	98.9908	105.932	113.08	117.247	134.822	151.304		50.5293	75.4389	85.8291	94.5852	100.97	107.971	113.35	120.327	129.541	140.522	210.346		53.5492	89.3147	96.6521	102.829	108.694	116.661	121.692	125.838	150.555	156.34	194.593
179	251.719	45.7763	70.8138	79.042	86.3529	93.2773	100.203	106.835	114.902	118.553	136.385	152.9		51.2459	76.791	87.5847	96.9466	102.195	109.495	115.483	122.602	130.556	143.612	212.752		53.3213	90.4211	98.0207	104.232	110.667	119.354	123.661	128.884	150.253	157.842	197.676
180	253.125	46.6386	71.4288	80.7616	88.6859	95.542	101.601	110.747	116.324	122.053	137.932	159.047		51.0471	77.9107	89.6619	97.7279	103.849	111.46	117.797	124.351	133.339	146.723	214.743		53.1992	91.9628	100.999	105.872	111.352	121.448	124.352	131.606	149.635	160.573	200.496
181	254.531	46.1	72.4704	82.1624	89.8257	97.6572	103.46	114.021	118.135	123.971	139.344	167.244		50.3778	79.4386	91.3662	99.7379	106.596	112.86	119.837	126.814	135.453	148.844	216.154		53.2573	94.501	103.941	107.887	113.288	123.036	125.954	133.391	148.905	164.094	203.323
182	255.938	44.1226	74.8607	84.9877	90.2618	98.7072	105.595	114.816	120.372	125.881	141.029	175.357		49.5072	81.977	92.8033	101.343	109.544	115.748	121.68	129.666	137.908	150.923	217.648		53.5286	96.3918	104.911	110.379	115.844	124.201	126.398	134.817	149.569	166.788	206.126
183	257.344	42.4085	77.4692	87.3227	92.5419	100.179	107.802	116.169	121.644	126.375	142.871	182.709		48.4674	83.4957	94.7683	103.046	111.153	117.676	124.183	131.679	139.575	154.453	220.095		54.2299	97.3026	107.31	112.667	120.76	125.265	128.311	136.116	154.744	167.361	209.141
184	258.75	41.0635	80.0813	88.06	95.4068	102.38	108.481	117.101	124.605	129.981	143.498	189.13		47.6462	85.35	97.1141	105.54	113.909	120.109	127.706	134.066	141.991	157.698	221.775		55.2849	98.7955	109.698	115.997	122.95	126.816	132.693	139.282	157.513	166.491	212
185	260.156	40.3024	82.6663	89.0658	98.5629	104.534	110.097	116.953	126.059	133.143	144.86	194.023		47.1946	87.086	99.7974	107.384	115.866	122.697	130.14	136.493	143.972	159.034	222.807		56.9345	100.374	112.429	119.334	124.703	128.032	135.37	141.744	156.494	166.967	214.809
186	261.562	40.1516	84.2137	91.3687	101.228	107.195	112.64	118.988	129.146	136.218	146.395	197.139		47.2364	90.1294	102.063	109.501	117.962	125.03	132.3	138.845	146.351	160.386	223.418		58.9759	102.598	113.163	120.758	127.004	129.233	139.95	143.605	155.134	169.182	217.511
187	262.969	40.3792	86.0755	93.617	102.802	109.893	114.283	120.138	132.14	136.734	150.093	198.301		47.7919	92.642	104.091	112.744	120.159	127.403	135.016	140.786	148.471	163.36	223.433		61.4898	105.831	113.323	121.005	129.773	132.98	140.071	146.423	153.657	171.32	219.871
188	264.375	40.9685	86.9769	95.1675	106.44	111.786	115.767	121.173	133.237	137.862	154.007	197.569		49.076	95.1247	105.947	114.773	122.438	129.252	137.186	142.749	150.908	164.697	223.106		64.4973	109.246	114.896	122.228	130.681	136.607	140.784	149.473	154.778	173.338	222.104
189	265.781	42.0727	88.1942	97.492	108.452	114.736	118.189	123.506	133.53	140.072	158.466	195.293		50.5148	98.4629	108.094	117.815	125.418	131.476	138.864	144.697	152.537	166.871	222.4		67.7747	111.783	116.102	122.742	131.254	139.768	145.267	150.781	158.18	175.214	223.832
190	267.188	43.4049	90.7111	99.2617	110.149	116.922	119.65	125.467	132.887	141.648	162.273	201.61		52.1937	100.572	109.957	119.953	127.303	133.239	140.378	147.285	154.748	167.887	221.233		71.3438	111.81	118.04	124.702	132.834	141.901	148.928	152.072	161.211	180.275	225.202
191	268.594	44.9065	93.1483	100.806	112.381	117.439	120.834	127.774	133.227	144.023	165.539	207.375		54.0237	102.362	111.694	121.439	128.975	135.87	141.496	149.269	157.388	170.142	219.492		75.2993	110.596	120.257	128.108	134.97	143.459	147.785	155.75	164.37	186.099	226.153
192	270	46.5743	94.6685	102.026	112.313	119.665	122.247	130.167	134.943	144.361	166.883	212.36		55.7251	104.039	113.153	122.605	130.934	137.054	143.123	149.963	159.942	171.243	223.698		77.1927	109.8	121.668	128.912	139.455	144.743	151.519	158.472	166.408	191.716	226.632
193	271.406	48.1869	95.8362	103.818	112.695	121.977	124.777	131.749	136.28	146.936	167.088	216.516		57.2271	105.908	115.17	124.024	131.995	138.717	144.874	152.012	162.411	173.291	228.092		78.535	109.227	123.462	131.103	140.692	145.962	152.37	160.075	168.554	196.754	226.841
194	272.812	49.7482	98.7401	105.624	113.461	122.218	127.22	133.069	139.056	147.433	163.759	220.093		58.6704	107.653	117.888	126.006	133.232	139.991	146.432	152.963	162.806	173.998	231.353		80.0729	109.067	125.219	133.068	139.746	148.025	156.976	160.546	168.074	198.704	226.489
195	274.219	51.3206	100.119	106.273	114.093	124.223	130.095	133.492	141.467	149.018	161.422	223.051		60.1061	109.152	120.175	127.157	134.767	141.5	147.892	154.827	163.786	175.293	233.342		81.8923	109.194	127.081	134.326	140.232	149.636	159.031	164.089	167.571	200.205	225.715
196	275.625	52.7508	101.467	108.303	115.675	124.379	131.386	134.954	143.056	149.265	163.055	225.167		61.6216	111.404	121.922	128.094	135.658	142.444	148.536	155.453	163.898	176.828	234.024		83.7017	109.515	128.965	137.192	142.288	150.693	162.295	163.545	170.657	201.288	224.431
197	277.031	54.0963	101.988	108.842	117.906	124.415	131.805	137.753	143.033	150.553	163.282	226.444		63.2995	113.114	121.936	129.067	136.991	143.75	149.371	156.391	165.279	177.253	233.269		85.458	110.176	130.951	138.052	144.038	151.599	159.538	165.61	175.481	200.734	224.372
198	278.438	55.5205	102.593	110.294	120.215	125.603	131.546	138.774	143.907	151.666	163.561	226.916		65.196	114.428	123.613	130.827	137.522	143.694	149.897	157.775	166.399	176.661	230.854		87.0049	111.62	130.576	138.372	147.794	152.184	158.906	167.951	176.967	199.691	224.197
199	279.844	56.9499	102.205	113.432	122.238	127.919	131.843	138.294	146.09	152.232	163.097	226.581		67.1369	114.897	125.022	131.918	138.981	144.882	150.731	157.731	167.856	176.579	226.906		88.2648	114.791	129.041	139.454	148.92	153.825	156.864	168.432	178.262	198.015	223.701
200	281.25	58.422	101.436	116.371	124.092	128.442	132.036	137.732	145.275	152.193	165.563	225.261		69.2769	115.12	126.049	133.245	139.866	144.941	150.651	158.074	167.691	176.359	221.65		89.2401	116.006	129.496	140.693	148.373	154.901	159.734	168.646	179.578	195.756	222.736
201	282.656	60.124	102.158	117.697	124.886	129.245	132.474	140.551	143.879	152.179	165.994	223.203		71.441	115.615	126.447	133.618	139.91	145.024	150.855	158.25	166.749	176.817	215.335		89.9756	116.103	127.265	140.684	148.018	155.494	162.417	169.409	180.615	192.584	221.358
202	284.062	61.9623	103.814	116.749	124.432	130.56	132.727	139.044	144.121	153.146	163.962	220.256		73.3094	114.87	126.974	134.208	139.534	144.526	150.661	158.382	165.79	177.745	208.021		90.6641	117.575	126.48	139.131	150.747	155.446	160.72	169.527	179.388	188.591	219.41
203	285.469	64.1142	105.358	117.404	124.555	131.065	133.824	137.734	143.739	153.544	162.746	216.533		72.52	115.283	126.886	134.163	139.469	144.671	149.964	158.519	165.333	177.847	209.024		90.9528	118.851	126.942	137.709	150.899	154.607	161.641	170.52	178.06	186.14	216.972
204	286.875	66.44	106.322	114.841	124.507	130.608	133.414	138.562	143.826	153.268	160.816	212.016		69.2513	114.905	125.683	132.725	139.224	144.546	149.796	157.623	164.752	176.637	214.995		90.9806	116.366	127.875	138.432	147.236	156.181	162.886	170.958	174.627	184.046	213.77
205	288.281	69.0738	108.083	112.937	124.478	129.934	134.525	138.305	143.526	152.617	160.759	207.613		66.1325	113.143	125.407	131.56	138.243	143.989	149.658	156.656	164.905	175.14	221.573		90.7801	114.159	125.979	137.962	142.711	155.181	163.775	167.296	175.507	181.557	209.962
206	289.688	71.8711	105.036	114.857	121.458	128.62	132.133	138.063	143.703	150.772	159.932	208.425		62.8429	112.222	123.89	130.257	136.337	142.975	149.299	155.118	163.92	175.54	227.428		89.9804	112.722	122.306	135.587	143.572	155.549	161.452	166.001	172.19	178.94	206.384
207	291.094	74.9184	103.226	115.457	118.36	127.981	129.866	136.362	145.781	151.567	157.942	208.378		59.7265	109.769	122.928	128.704	134.97	141.055	148.306	154.518	161.982	172.761	232.483		88.734	113.147	120.138	135.057	143.679	154.964	163.728	165.143	168.706	178.547	203.78
208	292.5	77.6749	102.782	114.196	118.171	124.793	127.407	135.493	145.203	148.887	157.797	207.367		56.5536	108.947	120.855	127.128	133.05	140.71	146.439	153.121	160.86	170.541	236.434		87.0584	111.402	117.654	135.072	141.27	150.109	157.975	164.581	166.233	176.429	200.758
209	293.906	72.7339	101.481	109.825	117.115	121.453	126.102	135.733	142.849	149.067	158.749	205.342		53.68	104.759	116.824	124.913	131.511	139.125	144.708	151.474	159.588	167.515	238.89		84.9068	107.295	115.73	132.72	137.387	146.007	155.923	161.911	167.718	175.532	196.82
210	295.312	68.3074	99.645	110.596	114.319	119.629	126.511	131.276	140.749	148.153	160.11	202.051		50.7153	101.334	114.273	122.894	129.134	136.263	142.797	149.047	157.145	166.397	240.026		82.3782	101.786	113.879	130.992	138.082	142.815	150.972	158.28	162.563	176.246	192.154
211	296.719	64.4358	97.7552	105.113	111.028	116.587	122.827	132.188	140.332	145.093	161.509	197.674		47.9548	99.5483	110.248	119.373	126.641	133.489	139.381	147.469	154.869	164.93	239.677		79.5926	96.6833	111.214	126.9	133.462	139.473	145.081	154.382	160.165	174.635	186.878
212	298.125	60.9541	94.9937	100.405	108.312	114.103	120.237	127.549	137.187	144.359	159.785	195.892		45.3201	94.9182	106.93	115.596	123.438	130.061	136.181	145.501	152.072	163.657	237.982		76.5416	93.0871	108.179	122.702	128.239	137.134	144.062	150.275	156.938	175.254	185.712
213	299.531	57.8091	92.1388	96.5151	106.335	110.469	118.788	125.474	134.696	144.658	158.273	194.997		42.6535	91.2876	103.844	111.951	119.812	126.345	132.789	143.491	149.261	160.465	234.708		73.3046	89.5086	105.133	119.803	123.052	133.08	140.264	145.897	152.9	174.031	183.681
214	300.938	54.9524	87.9582	92.526	101.75	106.086	117.435	123.988	132.393	144.766	156.972	192.8		40.2284	88.0471	99.8141	108.187	115.576	122.266	128.967	138.82	146.33	157.052	230.096		70.116	86.3916	102.182	115.08	119.751	128.81	137.625	141.364	147.998	169.546	180.945
215	302.344	52.479	84.8155	90.7229	97.5315	102.092	113.477	121.581	128.615	141.536	155.643	189.378		38.0153	85.0779	95.6799	104.091	111.466	117.878	124.434	134.843	143.174	155.436	224.469		67.0817	83.8386	99.4732	109.98	116.139	126.078	133.899	138.52	142.671	164.328	177.451
216	303.75	50.349	81.4121	88.2575	93.8963	98.1664	110.202	118.644	126.742	138.113	152.578	184.782		36.1648	81.4936	92.2961	100.407	107.714	113.587	120.225	129.858	140.401	151.865	229.973		64.1004	81.3888	97.2445	104.984	113.314	122.836	129.344	133.661	138.042	160.302	177.432
217	305.156	48.3976	77.3538	86.1006	89.9567	95.3188	105.891	113.329	124.148	133.23	151.267	178.992		34.8888	78.9195	88.748	96.3515	103.776	109.534	116.338	125.175	136.585	148.847	235.716		61.517	78.406	95.0607	100.38	110.66	118.728	124.888	128.754	135.323	156.216	177.106
218	306.562	46.645	73.6712	82.8477	85.8108	91.8473	101.353	109.524	120.096	127.939	148.082	172.131		34.0751	76.8249	85.1063	92.5099	99.555	106.218	111.705	121.441	131.504	145.142	239.569		59.2232	75.6673	89.3084	96.2268	105.736	115.313	121.331	123.743	130.907	151.288	176.447
219	307.969	45.056	70.3909	79.5076	82.5606	87.8961	98.2052	105.597	115.992	125.457	142.218	164.466		33.94	73.4112	82.3222	89.0179	95.5479	101.781	107.297	116.127	125.872	140.436	241.564		57.2954	72.9872	84.7914	92.8297	103.064	111.229	117.72	119.178	125.836	145.597	175.061
220	309.375	43.6289	67.4503	76.6267	80.3604	84.8926	92.7637	101.489	112.536	123.214	135.519	156.879		34.429	71.4925	78.6541	85.7649	91.516	97.1722	103.165	111.376	121.314	136.879	241.296		55.7404	70.3675	83.4555	90.3686	98.6931	106.698	113.184	115.04	120.341	139.336	172.944
221	310.781	42.2047	65.1717	73.5235	78.0131	81.546	88.6825	99.4018	108.082	119.727	129.591	151.096		35.6259	68.7612	75.8381	82.4697	87.8251	93.2419	99.5299	107.301	116.675	132.543	238.803		54.3878	68.1139	79.9946	86.3848	93.3519	102.788	108.746	111.052	114.672	132.575	169.925
222	312.188	40.9546	63.0504	70.3228	75.1269	79.5437	84.7331	94.8216	104.04	115	123.989	145.296		37.3545	66.2908	73.1011	79.0294	83.9247	89.5446	95.5417	102.745	111.679	127.412	234.069		53.3	66.4484	76.6992	82.6976	88.4533	99.0521	104.884	106.758	108.918	125.379	166.348
223	313.594	39.9646	60.7532	67.9053	72.2025	77.436	81.2632	89.9863	99.5523	108.91	118.32	141.677		39.597	64.2955	70.4358	75.4397	81.0288	86.2243	91.2208	98.9695	107.008	122.674	227.498		52.2566	64.9238	73.9517	79.5495	84.7817	95.6635	101.114	103.084	105.842	118.07	161.721
224	315	39.1423	59.1976	65.0951	69.7216	75.1711	79.2373	85.0977	95.7156	103.39	113.042	137.603		40.1968	61.9652	67.7027	72.5602	78.1694	82.7773	87.7746	95.108	103.025	117.073	219.125		51.2915	63.4619	71.4203	77.4689	81.1208	92.2969	97.6134	99.3791	102.398	110.78	156.264
225	316.406	38.4863	57.6029	62.9904	67.793	72.2007	76.6327	81.948	91.7612	100.351	108.976	133.154		39.5411	59.9087	65.6022	70.2252	74.947	79.125	85.0326	91.2292	98.924	111.206	209.378		50.3915	61.614	68.3428	75.2073	79.3728	89.0964	92.7636	96.1625	99.3099	104.969	149.993
226	317.812	37.9377	56.449	60.3088	65.7939	69.5742	74.1201	78.4044	87.423	94.2983	103.426	128.679		37.87	58.2446	63.9713	67.8673	71.9661	76.1301	81.349	87.4758	95.4688	107.41	198.728		49.4915	58.2798	65.6851	72.1209	77.1551	85.2243	88.7717	93.1805	96.5806	99.799	143.315
227	319.219	37.4931	54.808	58.8045	63.889	66.7056	71.2526	74.7478	83.3929	89.59	98.4683	124.184		36.5447	55.9188	62.3815	65.8254	69.0993	73.0839	77.8147	84.4002	91.3147	102.39	187.372		48.705	57.0449	64.037	69.0187	73.4602	81.3369	85.4162	89.4624	94.3846	96.3735	136.486
228	320.625	37.118	53.2032	57.7687	61.7789	64.9271	68.687	73.4142	79.6967	85.2672	94.5099	119.655		35.3939	53.9567	60.4638	63.6241	66.8028	70.4131	75.3384	81.3219	88.2122	96.7536	175.744		47.6188	55.6637	62.2252	67.6697	72.4381	78.2179	81.3733	86.4416	91.9945	94.4157	129.89
229	322.031	36.9209	51.1833	56.0054	60.0779	63.095	66.6912	71.8018	77.0448	82.0746	91.1122	115.126		34.4755	52.0399	57.944	61.8951	64.5064	68.2777	72.2266	78.2598	85.0364	92.332	164.123		44.4139	53.5036	61.1748	65.677	70.0459	74.5522	78.3011	82.7371	88.5155	92.9628	123.53
230	323.438	36.5571	49.0491	54.5341	58.2268	60.8348	64.1024	68.111	73.112	78.7549	86.7824	110.565		33.7984	50.5314	56.0335	60.0625	62.733	66.2209	69.3321	75.282	81.6544	88.7136	152.64		42.1147	51.6579	59.0582	63.1958	67.2593	71.4455	75.4562	79.6214	83.9841	92.1577	117.562
231	324.844	35.4584	47.8167	53.179	56.5999	59.3368	62.1734	66.51	69.2737	75.3881	82.5578	105.956		33.2577	48.4858	54.4364	58.2099	61.1394	63.881	67.2942	72.3692	78.5598	85.1293	141.439		40.5901	50.2213	58.5046	61.727	66.4028	68.7291	72.9568	76.9568	81.386	89.8036	111.853
232	326.25	34.7483	46.5575	50.9745	55.0817	57.6719	61.4145	63.2647	66.4726	72.7118	78.2117	101.908		32.5558	47.2527	52.6591	56.2284	58.9157	62.0181	64.9089	69.6889	75.3016	82.4549	135.634		39.7355	49.1123	57.1008	60.6525	63.2444	66.7198	70.7339	73.9196	77.7585	86.6527	106.49
233	327.656	34.2389	45.1892	49.0784	53.1751	55.8695	59.225	60.6857	63.7579	70.0483	75.3246	97.8309		31.9614	45.7707	50.8702	54.3748	57.3442	60.0869	62.7573	67.0752	72.7151	79.3771	130.202		39.3237	48.3125	55.7769	59.3971	61.4432	64.8725	68.7514	70.8808	74.5131	83.3596	101.145
234	329.062	34.0126	44.0508	47.3559	51.6867	54.2679	57.4832	58.8796	62.0479	67.4265	73.188	93.6564		31.416	44.6313	49.2394	52.7371	55.7828	58.2594	60.7754	64.286	70.2435	76.4765	124.942		39.0634	47.7951	54.2681	57.0234	60.162	63.3854	66.4968	68.5315	72.3745	80.09	96.1666
235	330.469	33.8308	43.0527	46.4038	50.0834	52.2729	55.3817	57.1852	60.7328	64.5939	71.4566	89.3509		30.6361	43.2505	47.517	51.0768	54.1167	56.4127	58.9764	62.4973	67.7248	73.5249	119.874		38.8629	47.1122	52.8647	55.0548	58.1381	62.3868	64.3987	66.4819	70.4232	77.2121	91.5955
236	331.875	33.5109	41.8662	45.116	48.7671	51.1117	52.9275	54.9997	58.7909	62.1552	69.7922	84.8		30.1128	41.897	46.3436	49.554	52.3098	54.4856	57.0977	60.164	65.1632	71.4169	115.299		37.8237	46.0616	51.2564	53.4209	56.8078	61.4899	62.7332	64.8911	68.1305	74.3124	87.3727
237	333.281	32.4651	40.9658	43.627	47.2621	49.5065	50.942	53.4372	57.115	60.1102	68.0969	79.9462		30.0218	40.9727	44.9354	48.0984	50.6152	52.8675	55.5384	58.5268	63.0052	68.8397	111.105		36.4191	45.1997	49.4254	52.354	55.2379	59.6955	60.7891	63.7927	66.1247	71.5189	85.6267
238	334.688	31.3638	40.2642	42.9717	46.0587	48.3237	49.4212	51.9356	55.5698	57.9399	66.2233	78.624		30.2244	40.0823	43.7816	46.7324	49.0879	51.2455	53.6847	56.6483	60.7398	66.8892	107.607		35.3635	44.5574	47.6475	50.4945	55.5383	57.957	59.1741	62.477	64.2055	68.855	83.7152
239	336.094	30.912	39.9915	41.6306	44.9622	46.9148	48.8215	50.387	53.5004	57.8363	64.2923	77.5607		30.4739	38.8946	42.7236	45.378	47.6152	49.8716	52.1338	55.1529	58.9072	64.7806	104.668		34.3163	44.024	46.3237	49.0171	54.4206	56.3509	57.6776	60.3903	62.2056	66.4499	81.459
240	337.5	30.5335	38.8335	41.1165	43.8473	45.3186	47.3806	49.2567	51.9465	57.8372	62.0783	76.8036		31.0235	37.9272	41.8396	44.2435	46.4147	48.4048	50.8258	53.8778	57.2273	63.0545	102.182		33.3554	43.5246	45.0404	47.7257	52.785	54.4346	57.0085	58.8398	61.4252	64.2945	79.0675
241	338.906	30.4217	38.092	41.1388	42.9931	43.8596	46.7423	48.5744	50.8898	56.0783	60.1643	76.4342		31.1181	37.0012	40.9468	43.0223	45.2517	47.4235	49.322	52.6161	55.5526	61.6263	100.133		32.5143	42.4769	44.1605	46.4135	51.1643	53.109	55.7568	57.1921	58.5997	63.9806	76.6918
242	340.312	30.4459	37.8265	40.0215	41.8262	42.8733	45.6505	47.3557	50.0798	54.533	58.7522	76.2767		30.6781	36.5714	40.1044	42.0036	44.1276	46.4581	48.4067	51.2627	54.0889	59.8127	98.3064		31.7526	41.8128	43.4194	45.7326	49.4603	51.1322	53.813	55.7811	57.2517	64.2031	76.1645
243	341.719	30.5555	37.2449	39.3987	41.364	42.3861	44.3234	46.8193	48.9348	53.1634	56.5486	76.6418		30.2834	35.9946	39.4138	41.1241	43.1547	45.37	47.5474	50.1434	53.1509	58.4185	96.8447		31.2687	40.7963	43.0505	44.5524	47.4434	48.9109	53.1342	54.8536	55.829	62.4611	77.9408
244	343.125	30.7117	36.8042	38.648	40.8356	42.0846	43.8977	46.3476	48.2363	52.0344	55.9479	77.3235		30.0192	35.721	38.6549	40.3193	42.4187	44.4206	46.5445	49.2236	52.2741	57.2435	97.8308		31.0041	40.0003	42.2632	44.1571	46.0745	47.4629	52.3883	54.3448	55.4214	61.0538	79.8068
245	344.531	30.8228	36.289	38.015	40.1825	41.6899	43.8317	45.2568	48.0857	51.3969	55.4366	77.8602		30.0764	35.4045	38.1441	39.9165	41.7023	43.6948	45.8053	48.2481	51.5157	56.0895	98.3242		30.9	39.5636	41.6923	43.6395	44.7356	47.2507	51.4133	53.1914	56.3527	59.8621	81.9314
246	345.938	30.9776	35.8993	37.6186	39.6083	40.8511	43.0907	45.2874	47.349	50.5379	55.1688	78.4011		30.0446	35.2183	37.8071	39.3919	41.1745	43.0586	45.3032	47.8138	50.8362	55.6032	100.363		31.1209	39.2182	41.3115	42.8414	43.8342	47.1048	50.7196	52.5592	55.2066	59.8614	84.1218
247	347.344	30.9473	35.6727	37.5445	38.9698	40.7732	42.6992	44.6824	46.9047	50.7617	55.8698	78.773		30.2226	35.1126	37.3674	39.1402	40.6083	42.6315	44.5159	47.3555	50.2667	54.6171	103.962		31.2296	38.7843	40.9478	42.1128	44.1876	47.0907	49.024	52.0021	54.714	60.5099	86.0591
248	348.75	31.0579	35.1915	37.1504	38.4623	40.5586	42.2664	44.3268	46.6321	50.8386	55.2997	78.9362		30.136	34.7438	36.9988	39.0129	40.3061	42.3491	44.4275	46.7192	49.8689	54.1826	107.739		31.4865	38.3987	40.5873	41.4874	44.1922	46.6496	48.8027	51.5068	55.0224	60.0954	87.3525
249	350.156	31.0579	34.9301	37.0725	38.4042	39.6709	42.251	44.3513	46.477	50.6668	55.0359	79.1491		30.2244	34.8791	36.8665	38.7507	40.262	42.0604	44.2006	46.5993	49.2326	53.9894	111.303		31.8216	38.4446	40.4215	41.0827	43.917	46.3327	49.1833	50.371	55.453	58.783	88.1918
250	351.562	30.9011	34.6095	37.2479	38.3228	39.8531	42.38	44.3036	46.503	50.4743	55.4352	79.2871		30.2622	34.7124	36.9233	38.6708	40.3201	42.175	44.1518	46.539	49.2826	54.2162	114.35		32.2141	38.3402	40.0017	41.3383	44.0128	46.9275	49.3735	50.432	56.0163	58.1313	88.9687
251	352.969	30.5287	34.7051	37.1406	38.0758	40.0429	42.7521	44.7882	46.8433	48.9245	55.9197	79.3494		30.2622	34.4707	37.1332	38.6829	40.4426	42.1859	44.1474	46.3379	49.2922	54.0754	116.475		32.6497	37.966	40.0876	41.8845	44.8068	47.828	49.072	50.9695	56.087	58.0174	90.0743
252	354.375	30.2595	34.955	36.7717	38.2991	40.2659	42.8779	45.1525	47.0612	49.8531	55.9581	79.039		30.2622	34.5586	37.3514	38.8075	40.6174	42.5657	44.3545	46.5125	49.5564	54.5175	117.787		33.3608	38.4044	40.1269	42.3996	44.9125	47.857	49.4153	51.1733	55.5854	58.3132	91.8232
253	355.781	30.0798	35.2423	36.8931	38.4258	40.7922	43.1899	45.2884	46.6992	49.9957	55.4462	79.5962		30.2884	34.7973	37.6161	38.9993	41.0443	42.9527	44.5188	46.5713	49.7542	55.0282	118.313		34.3225	38.6127	40.0732	42.8045	45.4348	47.8302	50.6781	51.8065	54.9107	58.5594	93.8907
254	357.188	30.1879	35.3311	36.9109	38.7723	41.6977	43.506	45.3024	47.3219	50.8405	54.7177	79.8649		30.3497	34.9867	37.7841	39.4444	41.456	43.2159	44.8716	46.9999	50.2274	55.6646	118.18		35.3888	39.0813	40.2481	43.1926	46.8734	48.2661	51.5013	52.811	54.5674	59.3391	95.8754
255	358.594	30.4877	35.5564	37.2055	39.0186	41.7939	43.7165	45.8835	48.0025	51.8579	54.3807	79.2674		30.3967	35.3437	38.2105	40.0755	41.7789	43.492	45.4185	47.5326	50.3389	56.2165	116.968		36.0286	39.6298	40.7041	43.6406	46.6463	49.1326	51.9178	53.6032	54.3942	59.9951	97.0703
256	360	30.9708	35.7144	37.4913	39.6014	41.9176	44.9016	46.5957	48.6742	51.6069	55.4765	77.9312		30.6099	35.659	38.5285	40.5834	42.2932	43.9184	45.9377	48.1274	51.0452	56.7586	114.325		35.6122	40.3557	41.2341	44.141	46.6491	50.409	51.8467	54.1771	55.7292	60.4016	97.2782
